# Supplementary material for: Mechanism-based inactivation of human aldehyde oxidase by erlotinib: Mechanistic insights from structural analogs and molecular docking
Source: Mol Pharmacol. 2025 Nov 12;108(1):100097. doi: 10.1016/j.molpha.2025.100097 (PMC12881681; doi:10.1016/j.molpha.2025.100097)
Supplement: Supplementary Material 2 [file mmc2.zip › Erlotinib_3-ethyl.pdb]

HELIX    1   1 PRO B  736  ILE B  742  1                                   7
HELIX    2   2 LEU B  770  ILE B  775  1                                   6
HELIX    3   3 LEU B  842  LYS B  851  1                                  10
HELIX    4   4 PHE B  883  ALA B  886  1                                   4
HELIX    5   5 VAL B 1049  GLY B 1054  1                                   6
HELIX    6   6 SER B 1229  VAL B 1231  1                                   3
SHEET    1   1 1 TYR B 831  ASN B 833  0
SHEET    2   2 1 TRP B 866  CYS B 868  0
SHEET    3   3 1 PHE B 972  VAL B 974  0
SHEET    4   4 1 TYR B1119  VAL B1121  0
ATOM      1  N   ARG B 147      -4.544   8.431 -22.376  1.00  0.00           N
ATOM      2  CA  ARG B 147      -5.354   9.320 -21.584  1.00  0.00           C
ATOM      3  CB  ARG B 147      -5.557  10.651 -22.311  1.00  0.00           C
ATOM      4  CG  ARG B 147      -5.920  11.809 -21.396  1.00  0.00           C
ATOM      5  CD  ARG B 147      -4.823  12.073 -20.378  1.00  0.00           C
ATOM      6  NE  ARG B 147      -4.903  13.423 -19.825  1.00  0.00           N
ATOM      7  CZ  ARG B 147      -4.549  13.745 -18.585  1.00  0.00           C
ATOM      8  NH1 ARG B 147      -4.656  15.000 -18.170  1.00  0.00           N
ATOM      9  NH2 ARG B 147      -4.089  12.812 -17.764  1.00  0.00           N
ATOM     10  C   ARG B 147      -6.716   8.767 -21.217  1.00  0.00           C
ATOM     11  O   ARG B 147      -7.329   9.257 -20.274  1.00  0.00           O
TER      12      ARG B 147
ATOM     13  N   PHE B 611     -14.818  38.099 -31.535  1.00  0.00           N
ATOM     14  CA  PHE B 611     -16.075  37.416 -31.669  1.00  0.00           C
ATOM     15  CB  PHE B 611     -15.854  35.972 -32.124  1.00  0.00           C
ATOM     16  CG  PHE B 611     -15.077  35.140 -31.144  1.00  0.00           C
ATOM     17  CD1 PHE B 611     -15.728  34.387 -30.183  1.00  0.00           C
ATOM     18  CD2 PHE B 611     -13.694  35.110 -31.184  1.00  0.00           C
ATOM     19  CE1 PHE B 611     -15.013  33.622 -29.282  1.00  0.00           C
ATOM     20  CE2 PHE B 611     -12.979  34.345 -30.283  1.00  0.00           C
ATOM     21  CZ  PHE B 611     -13.632  33.603 -29.335  1.00  0.00           C
ATOM     22  C   PHE B 611     -16.785  37.478 -30.348  1.00  0.00           C
ATOM     23  O   PHE B 611     -16.174  37.281 -29.299  1.00  0.00           O
ATOM     24  N   CYS B 612     -18.107  37.752 -30.388  1.00  0.00           N
ATOM     25  CA  CYS B 612     -18.984  37.805 -29.247  1.00  0.00           C
ATOM     26  CB  CYS B 612     -19.277  36.395 -28.731  1.00  0.00           C
ATOM     27  SG  CYS B 612     -20.136  35.330 -29.913  1.00  0.00           S
ATOM     28  C   CYS B 612     -18.411  38.634 -28.150  1.00  0.00           C
ATOM     29  O   CYS B 612     -17.491  39.427 -28.346  1.00  0.00           O
ATOM     30  N   PHE B 613     -19.039  38.515 -26.964  1.00  0.00           N
ATOM     31  CA  PHE B 613     -18.627  39.233 -25.802  1.00  0.00           C
ATOM     32  CB  PHE B 613     -18.376  40.704 -26.142  1.00  0.00           C
ATOM     33  CG  PHE B 613     -19.596  41.429 -26.634  1.00  0.00           C
ATOM     34  CD1 PHE B 613     -20.416  42.111 -25.752  1.00  0.00           C
ATOM     35  CD2 PHE B 613     -19.923  41.429 -27.978  1.00  0.00           C
ATOM     36  CE1 PHE B 613     -21.539  42.778 -26.205  1.00  0.00           C
ATOM     37  CE2 PHE B 613     -21.046  42.096 -28.431  1.00  0.00           C
ATOM     38  CZ  PHE B 613     -21.852  42.769 -27.551  1.00  0.00           C
ATOM     39  C   PHE B 613     -19.720  39.041 -24.812  1.00  0.00           C
ATOM     40  O   PHE B 613     -20.845  38.677 -25.153  1.00  0.00           O
ATOM     41  N   PHE B 614     -19.410  39.245 -23.530  1.00  0.00           N
ATOM     42  CA  PHE B 614     -20.483  39.154 -22.593  1.00  0.00           C
ATOM     43  CB  PHE B 614     -20.772  37.691 -22.249  1.00  0.00           C
ATOM     44  CG  PHE B 614     -21.954  37.504 -21.342  1.00  0.00           C
ATOM     45  CD1 PHE B 614     -23.243  37.542 -21.844  1.00  0.00           C
ATOM     46  CD2 PHE B 614     -21.777  37.289 -19.987  1.00  0.00           C
ATOM     47  CE1 PHE B 614     -24.331  37.369 -21.009  1.00  0.00           C
ATOM     48  CE2 PHE B 614     -22.864  37.117 -19.152  1.00  0.00           C
ATOM     49  CZ  PHE B 614     -24.137  37.156 -19.657  1.00  0.00           C
ATOM     50  C   PHE B 614     -20.086  39.933 -21.423  1.00  0.00           C
ATOM     51  O   PHE B 614     -18.919  40.204 -21.146  1.00  0.00           O
ATOM     52  N   THR B 615     -21.116  40.361 -20.721  1.00  0.00           N
ATOM     53  CA  THR B 615     -20.908  41.244 -19.678  1.00  0.00           C
ATOM     54  CB  THR B 615     -20.834  42.699 -20.177  1.00  0.00           C
ATOM     55  OG1 THR B 615     -22.070  43.054 -20.809  1.00  0.00           O
ATOM     56  CG2 THR B 615     -19.708  42.860 -21.186  1.00  0.00           C
ATOM     57  C   THR B 615     -22.109  40.953 -18.763  1.00  0.00           C
ATOM     58  O   THR B 615     -23.276  40.956 -19.179  1.00  0.00           O
ATOM     59  N   GLU B 616     -21.818  40.344 -17.585  1.00  0.00           N
ATOM     60  CA  GLU B 616     -22.510  40.909 -16.487  1.00  0.00           C
ATOM     61  CB  GLU B 616     -22.601  39.904 -15.337  1.00  0.00           C
ATOM     62  CG  GLU B 616     -23.398  38.653 -15.667  1.00  0.00           C
ATOM     63  CD  GLU B 616     -23.481  37.689 -14.500  1.00  0.00           C
ATOM     64  OE1 GLU B 616     -22.789  37.924 -13.486  1.00  0.00           O
ATOM     65  OE2 GLU B 616     -24.237  36.700 -14.598  1.00  0.00           O
ATOM     66  C   GLU B 616     -21.445  42.063 -16.466  1.00  0.00           C
ATOM     67  O   GLU B 616     -21.917  43.134 -16.043  1.00  0.00           O
ATOM     68  N   ALA B 617     -20.075  41.775 -17.042  1.00  0.00           N
ATOM     69  CA  ALA B 617     -18.656  42.383 -17.554  1.00  0.00           C
ATOM     70  CB  ALA B 617     -17.939  43.089 -16.413  1.00  0.00           C
ATOM     71  C   ALA B 617     -17.277  41.478 -18.316  1.00  0.00           C
ATOM     72  O   ALA B 617     -16.441  41.174 -17.458  1.00  0.00           O
ATOM     73  N   GLU B 618     -16.775  41.069 -19.764  1.00  0.00           N
ATOM     74  CA  GLU B 618     -15.660  39.862 -20.303  1.00  0.00           C
ATOM     75  CB  GLU B 618     -16.344  38.495 -20.376  1.00  0.00           C
ATOM     76  CG  GLU B 618     -16.759  37.936 -19.025  1.00  0.00           C
ATOM     77  CD  GLU B 618     -17.445  36.589 -19.138  1.00  0.00           C
ATOM     78  OE1 GLU B 618     -17.734  36.163 -20.276  1.00  0.00           O
ATOM     79  OE2 GLU B 618     -17.694  35.959 -18.088  1.00  0.00           O
ATOM     80  C   GLU B 618     -14.400  39.602 -22.096  1.00  0.00           C
ATOM     81  O   GLU B 618     -13.900  40.721 -22.127  1.00  0.00           O
ATOM     82  N   LYS B 619     -13.624  38.678 -23.489  1.00  0.00           N
ATOM     83  CA  LYS B 619     -12.521  38.813 -25.084  1.00  0.00           C
ATOM     84  CB  LYS B 619     -11.519  39.961 -24.947  1.00  0.00           C
ATOM     85  CG  LYS B 619     -10.673  40.197 -26.187  1.00  0.00           C
ATOM     86  CD  LYS B 619      -9.754  41.395 -26.009  1.00  0.00           C
ATOM     87  CE  LYS B 619      -8.902  41.627 -27.246  1.00  0.00           C
ATOM     88  NZ  LYS B 619      -7.995  42.796 -27.084  1.00  0.00           N
ATOM     89  C   LYS B 619     -11.230  37.818 -26.296  1.00  0.00           C
ATOM     90  O   LYS B 619     -10.702  36.841 -25.790  1.00  0.00           O
ATOM     91  N   PHE B 620     -10.703  37.850 -27.873  1.00  0.00           N
ATOM     92  CA  PHE B 620      -9.775  37.271 -29.223  1.00  0.00           C
ATOM     93  CB  PHE B 620     -10.240  37.938 -30.519  1.00  0.00           C
ATOM     94  CG  PHE B 620      -9.475  37.500 -31.735  1.00  0.00           C
ATOM     95  CD1 PHE B 620      -9.754  36.291 -32.347  1.00  0.00           C
ATOM     96  CD2 PHE B 620      -8.477  38.298 -32.267  1.00  0.00           C
ATOM     97  CE1 PHE B 620      -9.050  35.888 -33.466  1.00  0.00           C
ATOM     98  CE2 PHE B 620      -7.773  37.895 -33.385  1.00  0.00           C
ATOM     99  CZ  PHE B 620      -8.056  36.696 -33.985  1.00  0.00           C
ATOM    100  C   PHE B 620      -8.182  37.151 -29.775  1.00  0.00           C
ATOM    101  O   PHE B 620      -7.504  36.101 -29.773  1.00  0.00           O
TER     102      PHE B 620
ATOM    103  N   PHE B 675     -14.861  43.995  -9.135  1.00  0.00           N
ATOM    104  CA  PHE B 675     -15.073  43.117 -10.278  1.00  0.00           C
ATOM    105  CB  PHE B 675     -13.959  42.071 -10.364  1.00  0.00           C
ATOM    106  CG  PHE B 675     -14.090  41.142 -11.537  1.00  0.00           C
ATOM    107  CD1 PHE B 675     -13.712  41.547 -12.805  1.00  0.00           C
ATOM    108  CD2 PHE B 675     -14.591  39.863 -11.372  1.00  0.00           C
ATOM    109  CE1 PHE B 675     -13.832  40.692 -13.884  1.00  0.00           C
ATOM    110  CE2 PHE B 675     -14.712  39.008 -12.451  1.00  0.00           C
ATOM    111  CZ  PHE B 675     -14.335  39.417 -13.703  1.00  0.00           C
ATOM    112  C   PHE B 675     -16.399  42.590  -9.984  1.00  0.00           C
ATOM    113  O   PHE B 675     -17.466  43.107 -10.314  1.00  0.00           O
TER     114      PHE B 675
ATOM    115  N   PRO B 677     -18.618  39.656  -9.748  1.00  0.00           N
ATOM    116  CA  PRO B 677     -19.976  39.268  -9.748  1.00  0.00           C
ATOM    117  CD  PRO B 677     -17.866  39.197 -10.951  1.00  0.00           C
ATOM    118  CB  PRO B 677     -20.198  38.698 -11.150  1.00  0.00           C
ATOM    119  CG  PRO B 677     -18.844  38.253 -11.592  1.00  0.00           C
ATOM    120  C   PRO B 677     -19.872  38.288  -8.621  1.00  0.00           C
ATOM    121  O   PRO B 677     -19.087  37.346  -8.728  1.00  0.00           O
ATOM    122  N   GLU B 678     -20.601  38.479  -7.513  1.00  0.00           N
ATOM    123  CA  GLU B 678     -20.437  37.476  -6.504  1.00  0.00           C
ATOM    124  CB  GLU B 678     -20.729  38.057  -5.119  1.00  0.00           C
ATOM    125  CG  GLU B 678     -19.746  39.127  -4.674  1.00  0.00           C
ATOM    126  CD  GLU B 678     -20.048  39.656  -3.286  1.00  0.00           C
ATOM    127  OE1 GLU B 678     -21.090  40.324  -3.119  1.00  0.00           O
ATOM    128  OE2 GLU B 678     -19.243  39.402  -2.365  1.00  0.00           O
ATOM    129  C   GLU B 678     -21.361  36.355  -6.860  1.00  0.00           C
ATOM    130  O   GLU B 678     -22.409  36.576  -7.462  1.00  0.00           O
ATOM    131  N   ARG B 679     -20.986  35.105  -6.537  1.00  0.00           N
ATOM    132  CA  ARG B 679     -21.921  34.027  -6.705  1.00  0.00           C
ATOM    133  CB  ARG B 679     -21.395  33.015  -7.725  1.00  0.00           C
ATOM    134  CG  ARG B 679     -21.221  33.580  -9.126  1.00  0.00           C
ATOM    135  CD  ARG B 679     -22.564  33.870  -9.775  1.00  0.00           C
ATOM    136  NE  ARG B 679     -22.416  34.376 -11.138  1.00  0.00           N
ATOM    137  CZ  ARG B 679     -22.289  35.662 -11.447  1.00  0.00           C
ATOM    138  NH1 ARG B 679     -22.160  36.029 -12.715  1.00  0.00           N
ATOM    139  NH2 ARG B 679     -22.293  36.578 -10.489  1.00  0.00           N
ATOM    140  C   ARG B 679     -22.079  33.470  -5.332  1.00  0.00           C
ATOM    141  O   ARG B 679     -21.086  33.276  -4.633  1.00  0.00           O
ATOM    142  N   LYS B 680     -23.329  33.219  -4.890  1.00  0.00           N
ATOM    143  CA  LYS B 680     -23.461  32.843  -3.515  1.00  0.00           C
ATOM    144  CB  LYS B 680     -23.648  34.082  -2.636  1.00  0.00           C
ATOM    145  CG  LYS B 680     -24.922  34.859  -2.922  1.00  0.00           C
ATOM    146  CD  LYS B 680     -25.025  36.093  -2.041  1.00  0.00           C
ATOM    147  CE  LYS B 680     -26.318  36.850  -2.300  1.00  0.00           C
ATOM    148  NZ  LYS B 680     -26.447  38.046  -1.422  1.00  0.00           N
ATOM    149  C   LYS B 680     -24.605  31.899  -3.319  1.00  0.00           C
ATOM    150  O   LYS B 680     -25.620  31.953  -4.013  1.00  0.00           O
ATOM    151  N   LEU B 681     -24.426  30.982  -2.347  1.00  0.00           N
ATOM    152  CA  LEU B 681     -25.438  30.068  -1.909  1.00  0.00           C
ATOM    153  CB  LEU B 681     -25.089  28.640  -2.332  1.00  0.00           C
ATOM    154  CG  LEU B 681     -26.059  27.544  -1.885  1.00  0.00           C
ATOM    155  CD1 LEU B 681     -27.410  27.713  -2.563  1.00  0.00           C
ATOM    156  CD2 LEU B 681     -25.488  26.166  -2.180  1.00  0.00           C
ATOM    157  C   LEU B 681     -25.518  30.233  -0.429  1.00  0.00           C
ATOM    158  O   LEU B 681     -24.494  30.373   0.238  1.00  0.00           O
TER     159      LEU B 681
ATOM    160  N   MET B 703      -5.029  24.475  -5.141  1.00  0.00           N
ATOM    161  CA  MET B 703      -5.121  23.337  -6.015  1.00  0.00           C
ATOM    162  CB  MET B 703      -6.562  22.828  -6.081  1.00  0.00           C
ATOM    163  CG  MET B 703      -6.751  21.615  -6.979  1.00  0.00           C
ATOM    164  SD  MET B 703      -8.430  20.960  -6.918  1.00  0.00           S
ATOM    165  CE  MET B 703      -8.303  19.597  -8.073  1.00  0.00           C
ATOM    166  C   MET B 703      -4.613  23.751  -7.366  1.00  0.00           C
ATOM    167  O   MET B 703      -4.955  24.820  -7.870  1.00  0.00           O
TER     168      MET B 703
ATOM    169  N   GLY B 705      -3.668  23.331 -11.610  1.00  0.00           N
ATOM    170  CA  GLY B 705      -4.436  23.153 -12.811  1.00  0.00           C
ATOM    171  C   GLY B 705      -4.121  21.810 -13.397  1.00  0.00           C
ATOM    172  O   GLY B 705      -3.603  20.931 -12.710  1.00  0.00           O
ATOM    173  N   GLN B 706      -4.477  21.607 -14.688  1.00  0.00           N
ATOM    174  CA  GLN B 706      -4.226  20.344 -15.329  1.00  0.00           C
ATOM    175  CB  GLN B 706      -5.217  19.287 -14.837  1.00  0.00           C
ATOM    176  CG  GLN B 706      -4.963  17.894 -15.389  1.00  0.00           C
ATOM    177  CD  GLN B 706      -5.927  16.863 -14.835  1.00  0.00           C
ATOM    178  OE1 GLN B 706      -7.025  17.201 -14.392  1.00  0.00           O
ATOM    179  NE2 GLN B 706      -5.519  15.600 -14.859  1.00  0.00           N
ATOM    180  C   GLN B 706      -4.319  20.527 -16.822  1.00  0.00           C
ATOM    181  O   GLN B 706      -5.230  21.189 -17.314  1.00  0.00           O
ATOM    182  N   GLU B 707      -3.362  19.954 -17.591  1.00  0.00           N
ATOM    183  CB  GLU B 707      -2.032  19.944 -19.640  1.00  0.00           C
ATOM    184  CD  GLU B 707      -1.598  22.417 -19.914  1.00  0.00           C
ATOM    185  OE2 GLU B 707      -1.266  23.491 -19.370  1.00  0.00           O
ATOM    186  O   GLU B 707      -4.307  17.810 -18.938  1.00  0.00           O
ATOM    187  CA  GLU B 707      -3.433  20.024 -19.030  1.00  0.00           C
ATOM    188  CG  GLU B 707      -1.133  21.118 -19.286  1.00  0.00           C
ATOM    189  OE1 GLU B 707      -2.293  22.361 -20.950  1.00  0.00           O
ATOM    190  C   GLU B 707      -4.313  18.902 -19.505  1.00  0.00           C
ATOM    191  CA  HIS B 708      -6.033  18.193 -21.110  1.00  0.00           C
ATOM    192  CG  HIS B 708      -7.839  19.829 -21.812  1.00  0.00           C
ATOM    193  NE2 HIS B 708      -9.670  21.026 -21.161  1.00  0.00           N
ATOM    194  CE1 HIS B 708      -8.609  21.810 -21.181  1.00  0.00           C
ATOM    195  C   HIS B 708      -5.309  16.964 -21.569  1.00  0.00           C
ATOM    196  O   HIS B 708      -5.703  15.842 -21.260  1.00  0.00           O
ATOM    197  N   HIS B 708      -5.089  19.148 -20.583  1.00  0.00           N
ATOM    198  ND1 HIS B 708      -7.505  21.142 -21.560  1.00  0.00           N
ATOM    199  CB  HIS B 708      -6.836  18.810 -22.257  1.00  0.00           C
ATOM    200  CD2 HIS B 708      -9.267  19.826 -21.531  1.00  0.00           C
ATOM    201  N   PHE B 709      -4.215  17.162 -22.320  1.00  0.00           N
ATOM    202  CA  PHE B 709      -3.355  16.121 -22.808  1.00  0.00           C
ATOM    203  CB  PHE B 709      -2.612  15.452 -21.649  1.00  0.00           C
ATOM    204  CG  PHE B 709      -1.333  14.780 -22.057  1.00  0.00           C
ATOM    205  CD1 PHE B 709      -0.163  15.507 -22.190  1.00  0.00           C
ATOM    206  CD2 PHE B 709      -1.299  13.419 -22.308  1.00  0.00           C
ATOM    207  CE1 PHE B 709       1.014  14.889 -22.566  1.00  0.00           C
ATOM    208  CE2 PHE B 709      -0.121  12.800 -22.683  1.00  0.00           C
ATOM    209  CZ  PHE B 709       1.032  13.529 -22.812  1.00  0.00           C
ATOM    210  C   PHE B 709      -4.107  15.076 -23.590  1.00  0.00           C
ATOM    211  O   PHE B 709      -3.884  13.877 -23.424  1.00  0.00           O
ATOM    212  CD1 TYR B 710      -5.922  16.409 -28.265  1.00  0.00           C
ATOM    213  CD2 TYR B 710      -6.370  17.831 -26.402  1.00  0.00           C
ATOM    214  CE1 TYR B 710      -5.513  17.498 -29.011  1.00  0.00           C
ATOM    215  CE2 TYR B 710      -5.965  18.932 -27.133  1.00  0.00           C
ATOM    216  OH  TYR B 710      -5.128  19.841 -29.188  1.00  0.00           O
ATOM    217  C   TYR B 710      -4.526  14.234 -26.337  1.00  0.00           C
ATOM    218  O   TYR B 710      -3.636  15.035 -26.622  1.00  0.00           O
ATOM    219  CZ  TYR B 710      -5.535  18.755 -28.447  1.00  0.00           C
ATOM    220  N   TYR B 710      -5.046  15.513 -24.452  1.00  0.00           N
ATOM    221  CA  TYR B 710      -5.659  14.639 -25.423  1.00  0.00           C
ATOM    222  CB  TYR B 710      -6.800  15.358 -26.146  1.00  0.00           C
ATOM    223  CG  TYR B 710      -6.355  16.556 -26.953  1.00  0.00           C
TER     224      TYR B 710
ATOM    225  N   GLN B 714      -4.395  19.745 -31.498  1.00  0.00           N
ATOM    226  CA  GLN B 714      -5.368  20.525 -32.212  1.00  0.00           C
ATOM    227  CB  GLN B 714      -5.297  21.992 -31.784  1.00  0.00           C
ATOM    228  CG  GLN B 714      -5.677  22.235 -30.333  1.00  0.00           C
ATOM    229  CD  GLN B 714      -7.139  21.942 -30.057  1.00  0.00           C
ATOM    230  OE1 GLN B 714      -7.986  22.078 -30.940  1.00  0.00           O
ATOM    231  NE2 GLN B 714      -7.439  21.539 -28.828  1.00  0.00           N
ATOM    232  C   GLN B 714      -5.101  20.356 -33.676  1.00  0.00           C
ATOM    233  O   GLN B 714      -3.961  20.478 -34.121  1.00  0.00           O
TER     234      GLN B 714
ATOM    235  N   VAL B 731     -12.566  19.721 -38.588  1.00  0.00           N
ATOM    236  CA  VAL B 731     -11.795  20.076 -37.431  1.00  0.00           C
ATOM    237  CB  VAL B 731     -12.054  21.533 -37.005  1.00  0.00           C
ATOM    238  CG1 VAL B 731     -13.503  21.714 -36.579  1.00  0.00           C
ATOM    239  CG2 VAL B 731     -11.111  21.936 -35.882  1.00  0.00           C
ATOM    240  C   VAL B 731     -12.092  19.149 -36.293  1.00  0.00           C
ATOM    241  O   VAL B 731     -13.205  18.641 -36.157  1.00  0.00           O
ATOM    242  N   SER B 732     -11.075  18.911 -35.433  1.00  0.00           N
ATOM    243  CA  SER B 732     -11.260  18.099 -34.265  1.00  0.00           C
ATOM    244  CB  SER B 732      -9.941  17.439 -33.857  1.00  0.00           C
ATOM    245  OG  SER B 732     -10.097  16.677 -32.672  1.00  0.00           O
ATOM    246  C   SER B 732     -11.802  19.035 -33.227  1.00  0.00           C
ATOM    247  O   SER B 732     -11.063  19.843 -32.662  1.00  0.00           O
ATOM    248  N   THR B 733     -13.128  18.951 -32.971  1.00  0.00           N
ATOM    249  CA  THR B 733     -13.781  19.837 -32.044  1.00  0.00           C
ATOM    250  CB  THR B 733     -14.205  21.152 -32.724  1.00  0.00           C
ATOM    251  OG1 THR B 733     -14.674  22.076 -31.733  1.00  0.00           O
ATOM    252  CG2 THR B 733     -15.324  20.899 -33.722  1.00  0.00           C
ATOM    253  C   THR B 733     -14.981  19.163 -31.441  1.00  0.00           C
ATOM    254  O   THR B 733     -15.509  18.185 -31.965  1.00  0.00           O
ATOM    255  N   GLN B 734     -15.365  19.639 -30.242  1.00  0.00           N
ATOM    256  CA  GLN B 734     -16.524  19.260 -29.475  1.00  0.00           C
ATOM    257  CB  GLN B 734     -16.286  19.512 -27.985  1.00  0.00           C
ATOM    258  CG  GLN B 734     -15.148  18.697 -27.391  1.00  0.00           C
ATOM    259  CD  GLN B 734     -14.866  19.057 -25.946  1.00  0.00           C
ATOM    260  OE1 GLN B 734     -13.821  19.626 -25.631  1.00  0.00           O
ATOM    261  NE2 GLN B 734     -15.800  18.726 -25.062  1.00  0.00           N
ATOM    262  C   GLN B 734     -17.767  20.000 -29.924  1.00  0.00           C
ATOM    263  O   GLN B 734     -18.873  19.592 -29.570  1.00  0.00           O
ATOM    264  N   PHE B 735     -17.633  21.163 -30.613  1.00  0.00           N
ATOM    265  CA  PHE B 735     -18.804  21.978 -30.864  1.00  0.00           C
ATOM    266  CB  PHE B 735     -18.884  23.126 -29.856  1.00  0.00           C
ATOM    267  CG  PHE B 735     -20.141  23.942 -29.964  1.00  0.00           C
ATOM    268  CD1 PHE B 735     -20.943  23.858 -31.089  1.00  0.00           C
ATOM    269  CD2 PHE B 735     -20.521  24.792 -28.941  1.00  0.00           C
ATOM    270  CE1 PHE B 735     -22.099  24.608 -31.188  1.00  0.00           C
ATOM    271  CE2 PHE B 735     -21.677  25.542 -29.041  1.00  0.00           C
ATOM    272  CZ  PHE B 735     -22.465  25.453 -30.158  1.00  0.00           C
ATOM    273  C   PHE B 735     -18.786  22.522 -32.283  1.00  0.00           C
ATOM    274  O   PHE B 735     -18.307  23.630 -32.519  1.00  0.00           O
ATOM    275  N   PRO B 736     -19.341  21.805 -33.238  1.00  0.00           N
ATOM    276  CA  PRO B 736     -19.344  22.235 -34.621  1.00  0.00           C
ATOM    277  CD  PRO B 736     -19.777  20.329 -33.103  1.00  0.00           C
ATOM    278  CB  PRO B 736     -19.981  21.064 -35.371  1.00  0.00           C
ATOM    279  CG  PRO B 736     -19.674  19.870 -34.530  1.00  0.00           C
ATOM    280  C   PRO B 736     -20.118  23.492 -34.882  1.00  0.00           C
ATOM    281  O   PRO B 736     -19.674  24.317 -35.679  1.00  0.00           O
ATOM    282  N   LYS B 737     -21.259  23.669 -34.195  1.00  0.00           N
ATOM    283  CA  LYS B 737     -22.123  24.800 -34.384  1.00  0.00           C
ATOM    284  CB  LYS B 737     -23.343  24.702 -33.466  1.00  0.00           C
ATOM    285  CG  LYS B 737     -24.340  25.836 -33.635  1.00  0.00           C
ATOM    286  CD  LYS B 737     -25.561  25.635 -32.752  1.00  0.00           C
ATOM    287  CE  LYS B 737     -26.548  26.780 -32.905  1.00  0.00           C
ATOM    288  NZ  LYS B 737     -27.749  26.598 -32.043  1.00  0.00           N
ATOM    289  C   LYS B 737     -21.326  26.035 -34.118  1.00  0.00           C
ATOM    290  O   LYS B 737     -21.433  27.028 -34.834  1.00  0.00           O
ATOM    291  N   TYR B 738     -20.511  25.994 -33.052  1.00  0.00           N
ATOM    292  CA  TYR B 738     -19.694  27.097 -32.639  1.00  0.00           C
ATOM    293  CB  TYR B 738     -19.016  26.791 -31.302  1.00  0.00           C
ATOM    294  CG  TYR B 738     -17.853  27.702 -30.982  1.00  0.00           C
ATOM    295  CD1 TYR B 738     -16.549  27.318 -31.267  1.00  0.00           C
ATOM    296  CD2 TYR B 738     -18.063  28.944 -30.396  1.00  0.00           C
ATOM    297  CE1 TYR B 738     -15.480  28.144 -30.978  1.00  0.00           C
ATOM    298  CE2 TYR B 738     -17.005  29.783 -30.101  1.00  0.00           C
ATOM    299  CZ  TYR B 738     -15.706  29.373 -30.397  1.00  0.00           C
ATOM    300  OH  TYR B 738     -14.644  30.198 -30.108  1.00  0.00           O
ATOM    301  C   TYR B 738     -18.670  27.404 -33.692  1.00  0.00           C
ATOM    302  O   TYR B 738     -18.392  28.571 -33.962  1.00  0.00           O
ATOM    303  N   ILE B 739     -18.076  26.362 -34.306  1.00  0.00           N
ATOM    304  CA  ILE B 739     -17.072  26.549 -35.320  1.00  0.00           C
ATOM    305  CB  ILE B 739     -16.450  25.208 -35.753  1.00  0.00           C
ATOM    306  CG1 ILE B 739     -15.696  24.569 -34.586  1.00  0.00           C
ATOM    307  CG2 ILE B 739     -15.556  25.403 -36.967  1.00  0.00           C
ATOM    308  CD1 ILE B 739     -14.546  25.406 -34.070  1.00  0.00           C
ATOM    309  C   ILE B 739     -17.701  27.259 -36.479  1.00  0.00           C
ATOM    310  O   ILE B 739     -17.131  28.195 -37.037  1.00  0.00           O
ATOM    311  N   GLN B 740     -18.920  26.835 -36.854  1.00  0.00           N
ATOM    312  CA  GLN B 740     -19.619  27.388 -37.975  1.00  0.00           C
ATOM    313  CB  GLN B 740     -20.939  26.648 -38.202  1.00  0.00           C
ATOM    314  CG  GLN B 740     -21.720  27.129 -39.413  1.00  0.00           C
ATOM    315  CD  GLN B 740     -22.987  26.329 -39.645  1.00  0.00           C
ATOM    316  OE1 GLN B 740     -23.434  25.589 -38.769  1.00  0.00           O
ATOM    317  NE2 GLN B 740     -23.570  26.476 -40.829  1.00  0.00           N
ATOM    318  C   GLN B 740     -19.850  28.852 -37.730  1.00  0.00           C
ATOM    319  O   GLN B 740     -19.696  29.667 -38.638  1.00  0.00           O
ATOM    320  N   ASP B 741     -20.230  29.225 -36.491  1.00  0.00           N
ATOM    321  CA  ASP B 741     -20.534  30.595 -36.165  1.00  0.00           C
ATOM    322  CB  ASP B 741     -21.139  30.691 -34.763  1.00  0.00           C
ATOM    323  CG  ASP B 741     -22.547  30.133 -34.697  1.00  0.00           C
ATOM    324  OD1 ASP B 741     -23.155  29.926 -35.768  1.00  0.00           O
ATOM    325  OD2 ASP B 741     -23.042  29.902 -33.573  1.00  0.00           O
ATOM    326  C   ASP B 741     -19.328  31.487 -36.248  1.00  0.00           C
ATOM    327  O   ASP B 741     -19.370  32.535 -36.891  1.00  0.00           O
ATOM    328  N   ILE B 742     -18.215  31.093 -35.597  1.00  0.00           N
ATOM    329  CA  ILE B 742     -17.056  31.945 -35.523  1.00  0.00           C
ATOM    330  CB  ILE B 742     -16.006  31.386 -34.544  1.00  0.00           C
ATOM    331  CG1 ILE B 742     -16.574  31.338 -33.124  1.00  0.00           C
ATOM    332  CG2 ILE B 742     -14.725  32.202 -34.615  1.00  0.00           C
ATOM    333  CD1 ILE B 742     -17.003  32.687 -32.592  1.00  0.00           C
ATOM    334  C   ILE B 742     -16.454  32.124 -36.885  1.00  0.00           C
ATOM    335  O   ILE B 742     -15.967  33.208 -37.205  1.00  0.00           O
ATOM    336  N   VAL B 743     -16.417  31.047 -37.698  1.00  0.00           N
ATOM    337  CA  VAL B 743     -15.855  31.119 -39.019  1.00  0.00           C
ATOM    338  CB  VAL B 743     -15.705  29.720 -39.646  1.00  0.00           C
ATOM    339  CG1 VAL B 743     -15.278  29.832 -41.101  1.00  0.00           C
ATOM    340  CG2 VAL B 743     -14.707  28.887 -38.856  1.00  0.00           C
ATOM    341  C   VAL B 743     -16.696  31.994 -39.911  1.00  0.00           C
ATOM    342  O   VAL B 743     -16.164  32.810 -40.662  1.00  0.00           O
TER     343      VAL B 743
ATOM    344  N   CYS B 756     -19.451  22.582 -40.928  1.00  0.00           N
ATOM    345  CB  CYS B 756     -18.337  22.588 -38.755  1.00  0.00           C
ATOM    346  C   CYS B 756     -18.681  20.486 -40.090  1.00  0.00           C
ATOM    347  CA  CYS B 756     -18.405  21.966 -40.151  1.00  0.00           C
ATOM    348  SG  CYS B 756     -17.054  21.892 -37.688  1.00  0.00           S
ATOM    349  O   CYS B 756     -19.806  20.076 -39.807  1.00  0.00           O
ATOM    350  CA  VAL B 758     -16.407  15.916 -37.678  1.00  0.00           C
ATOM    351  CG1 VAL B 758     -15.579  15.811 -35.305  1.00  0.00           C
ATOM    352  C   VAL B 758     -16.712  14.440 -37.630  1.00  0.00           C
ATOM    353  N   VAL B 758     -17.294  16.577 -38.611  1.00  0.00           N
ATOM    354  CB  VAL B 758     -16.510  16.530 -36.269  1.00  0.00           C
ATOM    355  CG2 VAL B 758     -16.195  18.017 -36.312  1.00  0.00           C
ATOM    356  O   VAL B 758     -17.801  14.047 -37.214  1.00  0.00           O
ATOM    357  N   VAL B 761     -12.909  12.519 -32.833  1.00  0.00           N
ATOM    358  CA  VAL B 761     -11.922  13.302 -32.149  1.00  0.00           C
ATOM    359  CB  VAL B 761     -12.572  14.375 -31.256  1.00  0.00           C
ATOM    360  CG1 VAL B 761     -11.509  15.143 -30.486  1.00  0.00           C
ATOM    361  CG2 VAL B 761     -13.418  15.323 -32.093  1.00  0.00           C
ATOM    362  C   VAL B 761     -11.075  12.356 -31.356  1.00  0.00           C
ATOM    363  O   VAL B 761     -11.575  11.367 -30.817  1.00  0.00           O
TER     364      VAL B 761
ATOM    365  N   GLY B 763      -9.826  12.367 -28.386  1.00  0.00           N
ATOM    366  CA  GLY B 763      -9.826  12.788 -27.006  1.00  0.00           C
ATOM    367  C   GLY B 763      -9.925  14.294 -26.934  1.00  0.00           C
ATOM    368  O   GLY B 763      -9.135  14.983 -27.575  1.00  0.00           O
ATOM    369  N   ALA B 764     -11.039  14.853 -26.398  1.00  0.00           N
ATOM    370  CA  ALA B 764     -11.131  16.260 -26.061  1.00  0.00           C
ATOM    371  CB  ALA B 764     -12.456  16.834 -26.538  1.00  0.00           C
ATOM    372  C   ALA B 764     -11.001  16.692 -24.610  1.00  0.00           C
ATOM    373  O   ALA B 764     -10.228  17.578 -24.244  1.00  0.00           O
ATOM    374  N   PHE B 765     -11.850  16.079 -23.749  1.00  0.00           N
ATOM    375  CA  PHE B 765     -11.982  16.361 -22.335  1.00  0.00           C
ATOM    376  CB  PHE B 765     -10.719  15.937 -21.584  1.00  0.00           C
ATOM    377  CG  PHE B 765     -10.274  14.535 -21.889  1.00  0.00           C
ATOM    378  CD1 PHE B 765     -10.983  13.448 -21.408  1.00  0.00           C
ATOM    379  CD2 PHE B 765      -9.147  14.303 -22.658  1.00  0.00           C
ATOM    380  CE1 PHE B 765     -10.574  12.158 -21.688  1.00  0.00           C
ATOM    381  CE2 PHE B 765      -8.738  13.013 -22.939  1.00  0.00           C
ATOM    382  CZ  PHE B 765      -9.446  11.943 -22.458  1.00  0.00           C
ATOM    383  C   PHE B 765     -12.261  17.839 -22.115  1.00  0.00           C
ATOM    384  O   PHE B 765     -11.848  18.392 -21.094  1.00  0.00           O
ATOM    385  N   GLY B 766     -12.959  18.525 -23.051  1.00  0.00           N
ATOM    386  CA  GLY B 766     -13.350  19.902 -22.843  1.00  0.00           C
ATOM    387  C   GLY B 766     -12.411  20.902 -23.494  1.00  0.00           C
ATOM    388  O   GLY B 766     -12.770  22.064 -23.679  1.00  0.00           O
ATOM    389  N   GLY B 767     -11.188  20.470 -23.851  1.00  0.00           N
ATOM    390  CA  GLY B 767     -10.086  21.233 -24.400  1.00  0.00           C
ATOM    391  C   GLY B 767     -10.242  21.702 -25.829  1.00  0.00           C
ATOM    392  O   GLY B 767      -9.361  22.390 -26.336  1.00  0.00           O
ATOM    393  N   LYS B 768     -11.174  21.111 -26.591  1.00  0.00           N
ATOM    394  CA  LYS B 768     -11.416  21.389 -27.986  1.00  0.00           C
ATOM    395  CB  LYS B 768     -11.848  20.117 -28.719  1.00  0.00           C
ATOM    396  CG  LYS B 768     -10.809  19.008 -28.701  1.00  0.00           C
ATOM    397  CD  LYS B 768      -9.536  19.432 -29.414  1.00  0.00           C
ATOM    398  CE  LYS B 768      -8.542  18.285 -29.500  1.00  0.00           C
ATOM    399  NZ  LYS B 768      -7.273  18.698 -30.160  1.00  0.00           N
ATOM    400  C   LYS B 768     -12.436  22.442 -28.384  1.00  0.00           C
ATOM    401  O   LYS B 768     -12.953  22.320 -29.492  1.00  0.00           O
ATOM    402  N   VAL B 769     -13.020  23.255 -27.473  1.00  0.00           N
ATOM    403  CA  VAL B 769     -13.971  24.254 -27.935  1.00  0.00           C
ATOM    404  CB  VAL B 769     -15.031  24.563 -26.862  1.00  0.00           C
ATOM    405  CG1 VAL B 769     -15.905  25.729 -27.296  1.00  0.00           C
ATOM    406  CG2 VAL B 769     -15.880  23.332 -26.581  1.00  0.00           C
ATOM    407  C   VAL B 769     -13.498  25.621 -28.397  1.00  0.00           C
ATOM    408  O   VAL B 769     -13.261  25.874 -29.577  1.00  0.00           O
ATOM    409  N   LEU B 770     -13.264  26.523 -27.413  1.00  0.00           N
ATOM    410  CA  LEU B 770     -13.092  27.936 -27.652  1.00  0.00           C
ATOM    411  CB  LEU B 770     -13.047  28.702 -26.328  1.00  0.00           C
ATOM    412  CG  LEU B 770     -14.353  28.761 -25.534  1.00  0.00           C
ATOM    413  CD1 LEU B 770     -14.123  29.384 -24.166  1.00  0.00           C
ATOM    414  CD2 LEU B 770     -15.412  29.540 -26.299  1.00  0.00           C
ATOM    415  C   LEU B 770     -11.869  28.247 -28.434  1.00  0.00           C
ATOM    416  O   LEU B 770     -11.922  28.998 -29.407  1.00  0.00           O
ATOM    417  N   LYS B 771     -10.734  27.677 -28.006  1.00  0.00           N
ATOM    418  CA  LYS B 771      -9.471  28.005 -28.584  1.00  0.00           C
ATOM    419  CB  LYS B 771      -8.330  27.452 -27.727  1.00  0.00           C
ATOM    420  CG  LYS B 771      -8.203  28.111 -26.363  1.00  0.00           C
ATOM    421  CD  LYS B 771      -7.853  29.585 -26.492  1.00  0.00           C
ATOM    422  CE  LYS B 771      -7.612  30.216 -25.131  1.00  0.00           C
ATOM    423  NZ  LYS B 771      -7.280  31.663 -25.241  1.00  0.00           N
ATOM    424  C   LYS B 771      -9.430  27.457 -29.967  1.00  0.00           C
ATOM    425  O   LYS B 771      -8.818  28.038 -30.859  1.00  0.00           O
ATOM    426  N   THR B 772     -10.081  26.297 -30.163  1.00  0.00           N
ATOM    427  CA  THR B 772     -10.127  25.636 -31.432  1.00  0.00           C
ATOM    428  CB  THR B 772     -10.877  24.294 -31.343  1.00  0.00           C
ATOM    429  OG1 THR B 772     -10.190  23.418 -30.440  1.00  0.00           O
ATOM    430  CG2 THR B 772     -10.945  23.630 -32.709  1.00  0.00           C
ATOM    431  C   THR B 772     -10.786  26.553 -32.415  1.00  0.00           C
ATOM    432  O   THR B 772     -10.310  26.703 -33.538  1.00  0.00           O
ATOM    433  N   GLY B 773     -11.902  27.188 -31.999  1.00  0.00           N
ATOM    434  CA  GLY B 773     -12.684  28.067 -32.824  1.00  0.00           C
ATOM    435  C   GLY B 773     -11.901  29.290 -33.209  1.00  0.00           C
ATOM    436  O   GLY B 773     -12.008  29.760 -34.340  1.00  0.00           O
ATOM    437  N   ILE B 774     -11.110  29.858 -32.277  1.00  0.00           N
ATOM    438  CA  ILE B 774     -10.353  31.040 -32.584  1.00  0.00           C
ATOM    439  CB  ILE B 774      -9.629  31.586 -31.339  1.00  0.00           C
ATOM    440  CG1 ILE B 774     -10.641  32.129 -30.329  1.00  0.00           C
ATOM    441  CG2 ILE B 774      -8.605  32.637 -31.737  1.00  0.00           C
ATOM    442  CD1 ILE B 774     -10.048  32.424 -28.968  1.00  0.00           C
ATOM    443  C   ILE B 774      -9.384  30.727 -33.671  1.00  0.00           C
ATOM    444  O   ILE B 774      -9.198  31.550 -34.564  1.00  0.00           O
ATOM    445  O   ILE B 775      -7.845  29.212 -36.912  1.00  0.00           O
ATOM    446  N   ILE B 775      -8.726  29.548 -33.587  1.00  0.00           N
ATOM    447  CA  ILE B 775      -7.750  29.101 -34.548  1.00  0.00           C
ATOM    448  CB  ILE B 775      -7.022  27.833 -34.065  1.00  0.00           C
ATOM    449  CG1 ILE B 775      -6.154  28.149 -32.845  1.00  0.00           C
ATOM    450  CG2 ILE B 775      -6.209  27.222 -35.196  1.00  0.00           C
ATOM    451  CD1 ILE B 775      -5.614  26.921 -32.146  1.00  0.00           C
ATOM    452  C   ILE B 775      -8.395  28.851 -35.874  1.00  0.00           C
ATOM    453  O   ALA B 776     -10.600  29.255 -38.969  1.00  0.00           O
ATOM    454  N   ALA B 776      -9.572  28.200 -35.867  1.00  0.00           N
ATOM    455  CA  ALA B 776     -10.297  27.886 -37.063  1.00  0.00           C
ATOM    456  CB  ALA B 776     -11.526  27.052 -36.735  1.00  0.00           C
ATOM    457  C   ALA B 776     -10.667  29.165 -37.742  1.00  0.00           C
ATOM    458  CB  ILE B 802      -2.029  27.812 -28.072  1.00  0.00           C
ATOM    459  CG1 ILE B 802      -0.840  28.437 -28.804  1.00  0.00           C
ATOM    460  N   ILE B 802      -0.786  27.333 -25.993  1.00  0.00           N
ATOM    461  CG2 ILE B 802      -3.356  28.342 -28.592  1.00  0.00           C
ATOM    462  CD1 ILE B 802      -0.727  28.019 -30.254  1.00  0.00           C
ATOM    463  C   ILE B 802      -3.200  27.673 -25.888  1.00  0.00           C
ATOM    464  O   ILE B 802      -3.998  28.541 -25.534  1.00  0.00           O
ATOM    465  CA  ILE B 802      -1.910  28.049 -26.555  1.00  0.00           C
ATOM    466  N   THR B 803      -3.451  26.362 -25.697  1.00  0.00           N
ATOM    467  C   THR B 803      -4.480  26.165 -23.597  1.00  0.00           C
ATOM    468  CA  THR B 803      -4.674  25.958 -25.066  1.00  0.00           C
ATOM    469  CB  THR B 803      -5.025  24.496 -25.399  1.00  0.00           C
ATOM    470  OG1 THR B 803      -4.003  23.629 -24.892  1.00  0.00           O
ATOM    471  CG2 THR B 803      -5.124  24.302 -26.905  1.00  0.00           C
ATOM    472  O   THR B 803      -3.355  26.319 -23.127  1.00  0.00           O
ATOM    473  N   GLY B 804      -5.585  26.194 -22.830  1.00  0.00           N
ATOM    474  CA  GLY B 804      -5.488  26.413 -21.417  1.00  0.00           C
ATOM    475  C   GLY B 804      -5.424  25.079 -20.756  1.00  0.00           C
ATOM    476  O   GLY B 804      -4.791  24.150 -21.257  1.00  0.00           O
ATOM    477  CA  GLY B 805      -6.119  23.753 -18.842  1.00  0.00           C
ATOM    478  N   GLY B 805      -6.064  24.979 -19.578  1.00  0.00           N
ATOM    479  C   GLY B 805      -7.210  23.917 -17.833  1.00  0.00           C
ATOM    480  O   GLY B 805      -8.076  24.781 -17.968  1.00  0.00           O
ATOM    481  CB  ARG B 806      -8.185  21.847 -14.927  1.00  0.00           C
ATOM    482  C   ARG B 806      -7.869  24.342 -14.914  1.00  0.00           C
ATOM    483  N   ARG B 806      -7.199  23.064 -16.793  1.00  0.00           N
ATOM    484  CA  ARG B 806      -8.184  23.135 -15.753  1.00  0.00           C
ATOM    485  CG  ARG B 806      -9.276  21.788 -13.871  1.00  0.00           C
ATOM    486  CD  ARG B 806      -9.221  20.484 -13.092  1.00  0.00           C
ATOM    487  NE  ARG B 806      -9.519  19.329 -13.935  1.00  0.00           N
ATOM    488  CZ  ARG B 806     -10.748  18.910 -14.220  1.00  0.00           C
ATOM    489  NH1 ARG B 806     -10.924  17.850 -14.996  1.00  0.00           N
ATOM    490  NH2 ARG B 806     -11.798  19.553 -13.728  1.00  0.00           N
ATOM    491  O   ARG B 806      -6.723  24.783 -14.850  1.00  0.00           O
ATOM    492  CG  HIS B 807     -10.651  27.391 -14.482  1.00  0.00           C
ATOM    493  N   HIS B 807      -8.899  24.935 -14.273  1.00  0.00           N
ATOM    494  CA  HIS B 807      -8.716  26.110 -13.459  1.00  0.00           C
ATOM    495  ND1 HIS B 807     -10.510  28.716 -14.835  1.00  0.00           N
ATOM    496  CB  HIS B 807     -10.053  26.819 -13.234  1.00  0.00           C
ATOM    497  NE2 HIS B 807     -11.719  27.828 -16.451  1.00  0.00           N
ATOM    498  CD2 HIS B 807     -11.451  26.873 -15.582  1.00  0.00           C
ATOM    499  CE1 HIS B 807     -11.152  28.929 -15.998  1.00  0.00           C
ATOM    500  C   HIS B 807      -8.089  25.731 -12.151  1.00  0.00           C
ATOM    501  O   HIS B 807      -8.547  24.806 -11.483  1.00  0.00           O
ATOM    502  N   PRO B 808      -7.050  26.432 -11.763  1.00  0.00           N
ATOM    503  C   PRO B 808      -7.446  26.868  -9.481  1.00  0.00           C
ATOM    504  CA  PRO B 808      -6.493  26.230 -10.452  1.00  0.00           C
ATOM    505  CD  PRO B 808      -6.154  27.200 -12.664  1.00  0.00           C
ATOM    506  CB  PRO B 808      -5.132  26.927 -10.517  1.00  0.00           C
ATOM    507  CG  PRO B 808      -4.830  27.022 -11.975  1.00  0.00           C
ATOM    508  O   PRO B 808      -8.094  27.847  -9.851  1.00  0.00           O
ATOM    509  CD2 TYR B 809     -11.750  25.914  -8.302  1.00  0.00           C
ATOM    510  C   TYR B 809      -7.791  27.129  -5.953  1.00  0.00           C
ATOM    511  N   TYR B 809      -7.536  26.343  -8.241  1.00  0.00           N
ATOM    512  CA  TYR B 809      -8.465  26.823  -7.250  1.00  0.00           C
ATOM    513  CB  TYR B 809      -9.579  25.800  -7.020  1.00  0.00           C
ATOM    514  CG  TYR B 809     -10.419  25.523  -8.247  1.00  0.00           C
ATOM    515  CD1 TYR B 809      -9.876  24.870  -9.347  1.00  0.00           C
ATOM    516  CE1 TYR B 809     -10.635  24.612 -10.473  1.00  0.00           C
ATOM    517  CE2 TYR B 809     -12.525  25.665  -9.419  1.00  0.00           C
ATOM    518  CZ  TYR B 809     -11.955  25.008 -10.509  1.00  0.00           C
ATOM    519  OH  TYR B 809     -12.713  24.752 -11.628  1.00  0.00           O
ATOM    520  O   TYR B 809      -6.746  26.574  -5.617  1.00  0.00           O
ATOM    521  CA  HIS B 830     -13.707  29.507  -3.698  1.00  0.00           C
ATOM    522  ND1 HIS B 830     -14.476  26.244  -3.474  1.00  0.00           N
ATOM    523  CG  HIS B 830     -15.162  27.432  -3.603  1.00  0.00           C
ATOM    524  CB  HIS B 830     -14.661  28.568  -4.439  1.00  0.00           C
ATOM    525  NE2 HIS B 830     -16.284  25.986  -2.239  1.00  0.00           N
ATOM    526  CD2 HIS B 830     -16.332  27.193  -2.770  1.00  0.00           C
ATOM    527  CE1 HIS B 830     -15.170  25.423  -2.665  1.00  0.00           C
ATOM    528  C   HIS B 830     -13.153  30.563  -4.606  1.00  0.00           C
ATOM    529  O   HIS B 830     -13.784  31.596  -4.824  1.00  0.00           O
ATOM    530  N   HIS B 830     -14.388  30.163  -2.610  1.00  0.00           N
ATOM    531  N   TYR B 831     -11.926  30.359  -5.131  1.00  0.00           N
ATOM    532  CA  TYR B 831     -11.424  31.311  -6.083  1.00  0.00           C
ATOM    533  CB  TYR B 831     -10.444  32.275  -5.411  1.00  0.00           C
ATOM    534  CG  TYR B 831     -11.056  33.094  -4.297  1.00  0.00           C
ATOM    535  CD1 TYR B 831     -11.084  32.614  -2.994  1.00  0.00           C
ATOM    536  CD2 TYR B 831     -11.604  34.344  -4.553  1.00  0.00           C
ATOM    537  CE1 TYR B 831     -11.641  33.355  -1.970  1.00  0.00           C
ATOM    538  CE2 TYR B 831     -12.166  35.100  -3.541  1.00  0.00           C
ATOM    539  CZ  TYR B 831     -12.181  34.594  -2.242  1.00  0.00           C
ATOM    540  OH  TYR B 831     -12.736  35.334  -1.224  1.00  0.00           O
ATOM    541  C   TYR B 831     -10.778  30.545  -7.199  1.00  0.00           C
ATOM    542  O   TYR B 831      -9.882  29.735  -6.966  1.00  0.00           O
ATOM    543  N   SER B 832     -11.205  30.793  -8.454  1.00  0.00           N
ATOM    544  CA  SER B 832     -10.604  30.111  -9.566  1.00  0.00           C
ATOM    545  CB  SER B 832     -11.679  29.622 -10.539  1.00  0.00           C
ATOM    546  OG  SER B 832     -12.392  30.711 -11.100  1.00  0.00           O
ATOM    547  C   SER B 832      -9.646  31.057 -10.225  1.00  0.00           C
ATOM    548  O   SER B 832      -9.808  32.274 -10.147  1.00  0.00           O
ATOM    549  N   ASN B 833      -8.606  30.502 -10.882  1.00  0.00           N
ATOM    550  CA  ASN B 833      -7.644  31.280 -11.610  1.00  0.00           C
ATOM    551  CB  ASN B 833      -6.226  30.776 -11.333  1.00  0.00           C
ATOM    552  CG  ASN B 833      -5.165  31.618 -12.012  1.00  0.00           C
ATOM    553  OD1 ASN B 833      -5.283  31.951 -13.191  1.00  0.00           O
ATOM    554  ND2 ASN B 833      -4.121  31.966 -11.268  1.00  0.00           N
ATOM    555  C   ASN B 833      -8.049  31.173 -13.054  1.00  0.00           C
ATOM    556  O   ASN B 833      -7.918  30.117 -13.669  1.00  0.00           O
ATOM    557  N   ALA B 834      -8.613  32.268 -13.598  1.00  0.00           N
ATOM    558  CA  ALA B 834      -9.136  32.370 -14.936  1.00  0.00           C
ATOM    559  CB  ALA B 834      -9.986  33.623 -15.079  1.00  0.00           C
ATOM    560  C   ALA B 834      -8.081  32.383 -16.003  1.00  0.00           C
ATOM    561  O   ALA B 834      -8.288  31.836 -17.086  1.00  0.00           O
ATOM    562  N   GLY B 835      -6.927  33.024 -15.745  1.00  0.00           N
ATOM    563  CA  GLY B 835      -5.969  33.206 -16.797  1.00  0.00           C
ATOM    564  C   GLY B 835      -6.245  34.565 -17.368  1.00  0.00           C
ATOM    565  O   GLY B 835      -7.000  35.345 -16.790  1.00  0.00           O
ATOM    566  N   ALA B 836      -5.665  34.868 -18.544  1.00  0.00           N
ATOM    567  CA  ALA B 836      -5.761  36.175 -19.133  1.00  0.00           C
ATOM    568  CB  ALA B 836      -4.972  36.230 -20.432  1.00  0.00           C
ATOM    569  C   ALA B 836      -7.191  36.537 -19.374  1.00  0.00           C
ATOM    570  O   ALA B 836      -7.585  37.686 -19.174  1.00  0.00           O
ATOM    571  N   SER B 837      -8.020  35.576 -19.812  1.00  0.00           N
ATOM    572  CA  SER B 837      -9.365  35.957 -20.109  1.00  0.00           C
ATOM    573  CB  SER B 837      -9.644  35.816 -21.607  1.00  0.00           C
ATOM    574  OG  SER B 837      -9.558  34.462 -22.016  1.00  0.00           O
ATOM    575  C   SER B 837     -10.327  35.137 -19.324  1.00  0.00           C
ATOM    576  O   SER B 837     -10.029  34.056 -18.813  1.00  0.00           O
ATOM    577  N   LEU B 838     -11.523  35.726 -19.182  1.00  0.00           N
ATOM    578  CA  LEU B 838     -12.681  35.105 -18.637  1.00  0.00           C
ATOM    579  CB  LEU B 838     -13.573  36.142 -17.952  1.00  0.00           C
ATOM    580  CG  LEU B 838     -12.944  36.918 -16.793  1.00  0.00           C
ATOM    581  CD1 LEU B 838     -13.908  37.970 -16.264  1.00  0.00           C
ATOM    582  CD2 LEU B 838     -12.527  35.973 -15.677  1.00  0.00           C
ATOM    583  C   LEU B 838     -13.368  34.416 -19.787  1.00  0.00           C
ATOM    584  O   LEU B 838     -12.964  34.523 -20.936  1.00  0.00           O
ATOM    585  N   ASP B 839     -14.373  33.591 -19.502  1.00  0.00           N
ATOM    586  CA  ASP B 839     -15.084  32.892 -20.530  1.00  0.00           C
ATOM    587  CB  ASP B 839     -14.240  31.739 -21.076  1.00  0.00           C
ATOM    588  CG  ASP B 839     -13.915  30.703 -20.018  1.00  0.00           C
ATOM    589  OD1 ASP B 839     -14.817  29.919 -19.657  1.00  0.00           O
ATOM    590  OD2 ASP B 839     -12.757  30.675 -19.550  1.00  0.00           O
ATOM    591  C   ASP B 839     -16.244  32.552 -19.715  1.00  0.00           C
ATOM    592  O   ASP B 839     -16.409  33.198 -18.682  1.00  0.00           O
ATOM    593  N   GLU B 840     -17.126  31.612 -20.068  1.00  0.00           N
ATOM    594  CA  GLU B 840     -17.826  31.618 -18.844  1.00  0.00           C
ATOM    595  CB  GLU B 840     -19.315  31.353 -19.077  1.00  0.00           C
ATOM    596  CG  GLU B 840     -20.114  32.589 -19.456  1.00  0.00           C
ATOM    597  CD  GLU B 840     -20.425  33.470 -18.263  1.00  0.00           C
ATOM    598  OE1 GLU B 840     -20.301  34.706 -18.388  1.00  0.00           O
ATOM    599  OE2 GLU B 840     -20.793  32.923 -17.202  1.00  0.00           O
ATOM    600  C   GLU B 840     -17.216  30.586 -17.950  1.00  0.00           C
ATOM    601  O   GLU B 840     -17.693  29.464 -17.832  1.00  0.00           O
ATOM    602  N   SER B 841     -16.058  31.006 -17.375  1.00  0.00           N
ATOM    603  CA  SER B 841     -15.174  30.525 -16.363  1.00  0.00           C
ATOM    604  CB  SER B 841     -13.820  31.231 -16.455  1.00  0.00           C
ATOM    605  OG  SER B 841     -13.933  32.600 -16.107  1.00  0.00           O
ATOM    606  C   SER B 841     -15.923  30.800 -15.135  1.00  0.00           C
ATOM    607  O   SER B 841     -15.608  30.264 -14.076  1.00  0.00           O
ATOM    608  C   LEU B 842     -18.665  30.884 -14.058  1.00  0.00           C
ATOM    609  O   LEU B 842     -19.125  30.580 -12.958  1.00  0.00           O
ATOM    610  N   LEU B 842     -16.880  31.737 -15.259  1.00  0.00           N
ATOM    611  CA  LEU B 842     -17.779  32.079 -14.210  1.00  0.00           C
ATOM    612  CB  LEU B 842     -18.542  33.360 -14.554  1.00  0.00           C
ATOM    613  CG  LEU B 842     -17.717  34.647 -14.604  1.00  0.00           C
ATOM    614  CD1 LEU B 842     -18.563  35.809 -15.103  1.00  0.00           C
ATOM    615  CD2 LEU B 842     -17.136  34.967 -13.235  1.00  0.00           C
ATOM    616  N   PHE B 843     -18.916  30.164 -15.176  1.00  0.00           N
ATOM    617  CA  PHE B 843     -19.760  29.001 -15.117  1.00  0.00           C
ATOM    618  CB  PHE B 843     -19.966  28.417 -16.516  1.00  0.00           C
ATOM    619  CG  PHE B 843     -21.179  28.949 -17.223  1.00  0.00           C
ATOM    620  CD1 PHE B 843     -21.454  28.581 -18.529  1.00  0.00           C
ATOM    621  CD2 PHE B 843     -22.046  29.818 -16.584  1.00  0.00           C
ATOM    622  CE1 PHE B 843     -22.570  29.070 -19.181  1.00  0.00           C
ATOM    623  CE2 PHE B 843     -23.163  30.307 -17.235  1.00  0.00           C
ATOM    624  CZ  PHE B 843     -23.427  29.937 -18.528  1.00  0.00           C
ATOM    625  C   PHE B 843     -19.122  28.020 -14.196  1.00  0.00           C
ATOM    626  O   PHE B 843     -19.813  27.344 -13.437  1.00  0.00           O
ATOM    627  N   VAL B 844     -17.783  27.903 -14.264  1.00  0.00           N
ATOM    628  CA  VAL B 844     -17.061  26.940 -13.484  1.00  0.00           C
ATOM    629  CB  VAL B 844     -15.558  26.956 -13.817  1.00  0.00           C
ATOM    630  CG1 VAL B 844     -14.785  26.086 -12.838  1.00  0.00           C
ATOM    631  CG2 VAL B 844     -15.324  26.492 -15.247  1.00  0.00           C
ATOM    632  C   VAL B 844     -17.284  27.212 -12.028  1.00  0.00           C
ATOM    633  O   VAL B 844     -17.410  26.281 -11.234  1.00  0.00           O
ATOM    634  N   ILE B 845     -17.312  28.498 -11.631  1.00  0.00           N
ATOM    635  CA  ILE B 845     -17.535  28.836 -10.251  1.00  0.00           C
ATOM    636  CB  ILE B 845     -17.329  30.341  -9.998  1.00  0.00           C
ATOM    637  CG1 ILE B 845     -15.881  30.738 -10.291  1.00  0.00           C
ATOM    638  CG2 ILE B 845     -17.741  30.704  -8.580  1.00  0.00           C
ATOM    639  CD1 ILE B 845     -14.864  30.003  -9.446  1.00  0.00           C
ATOM    640  C   ILE B 845     -18.916  28.415  -9.847  1.00  0.00           C
ATOM    641  O   ILE B 845     -19.112  27.879  -8.757  1.00  0.00           O
ATOM    642  N   GLU B 846     -19.915  28.649 -10.719  1.00  0.00           N
ATOM    643  CA  GLU B 846     -21.284  28.357 -10.400  1.00  0.00           C
ATOM    644  CB  GLU B 846     -22.208  28.828 -11.525  1.00  0.00           C
ATOM    645  CG  GLU B 846     -22.275  30.338 -11.682  1.00  0.00           C
ATOM    646  CD  GLU B 846     -23.179  30.767 -12.821  1.00  0.00           C
ATOM    647  OE1 GLU B 846     -23.340  31.989 -13.023  1.00  0.00           O
ATOM    648  OE2 GLU B 846     -23.725  29.881 -13.511  1.00  0.00           O
ATOM    649  C   GLU B 846     -21.459  26.887 -10.156  1.00  0.00           C
ATOM    650  O   GLU B 846     -22.102  26.490  -9.186  1.00  0.00           O
ATOM    651  N   MET B 847     -20.886  26.035 -11.026  1.00  0.00           N
ATOM    652  CA  MET B 847     -21.017  24.615 -10.866  1.00  0.00           C
ATOM    653  CB  MET B 847     -20.481  23.885 -12.099  1.00  0.00           C
ATOM    654  CG  MET B 847     -21.227  24.207 -13.384  1.00  0.00           C
ATOM    655  SD  MET B 847     -21.017  25.922 -13.900  1.00  0.00           S
ATOM    656  CE  MET B 847     -22.641  26.275 -14.570  1.00  0.00           C
ATOM    657  C   MET B 847     -20.289  24.192  -9.630  1.00  0.00           C
ATOM    658  O   MET B 847     -20.712  23.270  -8.934  1.00  0.00           O
ATOM    659  N   GLY B 848     -19.159  24.854  -9.323  1.00  0.00           N
ATOM    660  CA  GLY B 848     -18.405  24.481  -8.162  1.00  0.00           C
ATOM    661  C   GLY B 848     -19.262  24.647  -6.941  1.00  0.00           C
ATOM    662  O   GLY B 848     -19.327  23.753  -6.099  1.00  0.00           O
ATOM    663  N   LEU B 849     -19.965  25.790  -6.826  1.00  0.00           N
ATOM    664  CA  LEU B 849     -20.746  26.089  -5.656  1.00  0.00           C
ATOM    665  CG  LEU B 849     -20.201  28.629  -5.577  1.00  0.00           C
ATOM    666  CD2 LEU B 849     -19.539  28.580  -4.209  1.00  0.00           C
ATOM    667  O   LEU B 849     -22.228  24.711  -4.409  1.00  0.00           O
ATOM    668  CB  LEU B 849     -21.257  27.530  -5.707  1.00  0.00           C
ATOM    669  CD1 LEU B 849     -20.818  29.999  -5.818  1.00  0.00           C
ATOM    670  C   LEU B 849     -21.901  25.138  -5.515  1.00  0.00           C
ATOM    671  N   LEU B 850     -22.575  24.803  -6.631  1.00  0.00           N
ATOM    672  CA  LEU B 850     -23.726  23.943  -6.590  1.00  0.00           C
ATOM    673  CG  LEU B 850     -25.688  23.060  -8.049  1.00  0.00           C
ATOM    674  CD2 LEU B 850     -26.240  23.076  -9.466  1.00  0.00           C
ATOM    675  O   LEU B 850     -24.066  21.895  -5.423  1.00  0.00           O
ATOM    676  CB  LEU B 850     -24.419  23.910  -7.954  1.00  0.00           C
ATOM    677  CD1 LEU B 850     -26.739  23.551  -7.066  1.00  0.00           C
ATOM    678  C   LEU B 850     -23.343  22.551  -6.169  1.00  0.00           C
ATOM    679  CB  LYS B 851     -20.777  20.332  -7.669  1.00  0.00           C
ATOM    680  CA  LYS B 851     -21.667  20.738  -6.493  1.00  0.00           C
ATOM    681  CG  LYS B 851     -21.528  20.128  -8.975  1.00  0.00           C
ATOM    682  CD  LYS B 851     -20.585  19.725 -10.097  1.00  0.00           C
ATOM    683  CE  LYS B 851     -21.335  19.528 -11.404  1.00  0.00           C
ATOM    684  NZ  LYS B 851     -20.420  19.158 -12.519  1.00  0.00           N
ATOM    685  C   LYS B 851     -20.865  20.603  -5.223  1.00  0.00           C
ATOM    686  O   LYS B 851     -20.454  19.498  -4.869  1.00  0.00           O
ATOM    687  N   LYS B 851     -22.221  22.050  -6.709  1.00  0.00           N
ATOM    688  N   MET B 852     -20.581  21.719  -4.528  1.00  0.00           N
ATOM    689  CA  MET B 852     -19.685  21.776  -3.397  1.00  0.00           C
ATOM    690  CB  MET B 852     -19.644  23.191  -2.816  1.00  0.00           C
ATOM    691  CG  MET B 852     -18.724  23.343  -1.616  1.00  0.00           C
ATOM    692  SD  MET B 852     -18.705  25.023  -0.963  1.00  0.00           S
ATOM    693  CE  MET B 852     -20.329  25.114  -0.213  1.00  0.00           C
ATOM    694  C   MET B 852     -20.057  20.806  -2.308  1.00  0.00           C
ATOM    695  O   MET B 852     -19.183  20.144  -1.750  1.00  0.00           O
TER     696      MET B 852
ATOM    697  N   ASN B 854     -21.424  17.911  -2.289  1.00  0.00           N
ATOM    698  CA  ASN B 854     -21.022  16.550  -2.493  1.00  0.00           C
ATOM    699  CB  ASN B 854     -19.582  16.340  -2.020  1.00  0.00           C
ATOM    700  CG  ASN B 854     -18.578  17.124  -2.842  1.00  0.00           C
ATOM    701  OD1 ASN B 854     -18.785  17.358  -4.032  1.00  0.00           O
ATOM    702  ND2 ASN B 854     -17.486  17.533  -2.207  1.00  0.00           N
ATOM    703  C   ASN B 854     -22.007  15.679  -1.761  1.00  0.00           C
ATOM    704  O   ASN B 854     -23.213  15.779  -1.961  1.00  0.00           O
TER     705      ASN B 854
ATOM    706  N   GLY B 865     -17.907  32.346  -4.362  1.00  0.00           N
ATOM    707  CA  GLY B 865     -16.811  32.081  -5.268  1.00  0.00           C
ATOM    708  C   GLY B 865     -16.527  33.280  -6.139  1.00  0.00           C
ATOM    709  O   GLY B 865     -17.399  34.121  -6.345  1.00  0.00           O
ATOM    710  CA  TRP B 866     -14.885  34.475  -7.535  1.00  0.00           C
ATOM    711  CB  TRP B 866     -14.350  35.645  -6.707  1.00  0.00           C
ATOM    712  CG  TRP B 866     -13.980  36.842  -7.529  1.00  0.00           C
ATOM    713  CD2 TRP B 866     -12.934  37.782  -7.255  1.00  0.00           C
ATOM    714  CD1 TRP B 866     -14.572  37.254  -8.688  1.00  0.00           C
ATOM    715  NE1 TRP B 866     -13.960  38.393  -9.154  1.00  0.00           N
ATOM    716  CE3 TRP B 866     -11.986  37.909  -6.236  1.00  0.00           C
ATOM    717  CZ2 TRP B 866     -12.056  39.804  -8.334  1.00  0.00           C
ATOM    718  CZ3 TRP B 866     -11.101  38.969  -6.285  1.00  0.00           C
ATOM    719  CH2 TRP B 866     -11.139  39.904  -7.325  1.00  0.00           C
ATOM    720  C   TRP B 866     -13.846  33.996  -8.525  1.00  0.00           C
ATOM    721  O   TRP B 866     -12.935  33.252  -8.163  1.00  0.00           O
ATOM    722  N   TRP B 866     -15.277  33.381  -6.672  1.00  0.00           N
ATOM    723  CE2 TRP B 866     -12.951  38.736  -8.289  1.00  0.00           C
ATOM    724  N   ALA B 867     -13.964  34.413  -9.814  1.00  0.00           N
ATOM    725  CA  ALA B 867     -12.986  34.079 -10.823  1.00  0.00           C
ATOM    726  CB  ALA B 867     -13.652  33.950 -12.185  1.00  0.00           C
ATOM    727  C   ALA B 867     -11.940  35.153 -10.805  1.00  0.00           C
ATOM    728  O   ALA B 867     -12.248  36.319 -10.563  1.00  0.00           O
ATOM    729  N   CYS B 868     -10.670  34.796 -11.100  1.00  0.00           N
ATOM    730  CA  CYS B 868      -9.612  35.758 -10.975  1.00  0.00           C
ATOM    731  CB  CYS B 868      -8.773  35.473  -9.727  1.00  0.00           C
ATOM    732  SG  CYS B 868      -9.696  35.550  -8.174  1.00  0.00           S
ATOM    733  C   CYS B 868      -8.746  35.741 -12.215  1.00  0.00           C
ATOM    734  O   CYS B 868      -8.102  34.737 -12.506  1.00  0.00           O
ATOM    735  N   ARG B 869      -8.658  36.884 -12.948  1.00  0.00           N
ATOM    736  CA  ARG B 869      -7.827  36.948 -14.127  1.00  0.00           C
ATOM    737  CB  ARG B 869      -8.329  38.036 -15.078  1.00  0.00           C
ATOM    738  CG  ARG B 869      -9.711  37.770 -15.652  1.00  0.00           C
ATOM    739  CD  ARG B 869     -10.191  38.937 -16.500  1.00  0.00           C
ATOM    740  NE  ARG B 869     -10.398  40.143 -15.703  1.00  0.00           N
ATOM    741  CZ  ARG B 869     -10.709  41.331 -16.212  1.00  0.00           C
ATOM    742  NH1 ARG B 869     -10.878  42.373 -15.409  1.00  0.00           N
ATOM    743  NH2 ARG B 869     -10.849  41.474 -17.523  1.00  0.00           N
ATOM    744  C   ARG B 869      -6.378  37.203 -13.785  1.00  0.00           C
ATOM    745  O   ARG B 869      -6.023  38.127 -13.054  1.00  0.00           O
ATOM    746  N   LEU B 872      -1.721  34.419 -17.300  1.00  0.00           N
ATOM    747  CA  LEU B 872      -1.421  33.088 -17.738  1.00  0.00           C
ATOM    748  CB  LEU B 872      -1.602  32.093 -16.590  1.00  0.00           C
ATOM    749  CG  LEU B 872      -3.040  31.827 -16.143  1.00  0.00           C
ATOM    750  CD1 LEU B 872      -3.110  30.589 -15.263  1.00  0.00           C
ATOM    751  CD2 LEU B 872      -3.605  33.032 -15.406  1.00  0.00           C
ATOM    752  C   LEU B 872      -2.321  32.800 -18.882  1.00  0.00           C
ATOM    753  O   LEU B 872      -3.250  33.546 -19.183  1.00  0.00           O
ATOM    754  N   PRO B 873      -2.065  31.666 -19.477  1.00  0.00           N
ATOM    755  CA  PRO B 873      -2.914  31.204 -20.529  1.00  0.00           C
ATOM    756  CD  PRO B 873      -0.833  30.782 -19.281  1.00  0.00           C
ATOM    757  CB  PRO B 873      -2.272  29.887 -20.971  1.00  0.00           C
ATOM    758  C   PRO B 873      -4.290  31.016 -19.982  1.00  0.00           C
ATOM    759  CG  PRO B 873      -0.840  30.019 -20.576  1.00  0.00           C
ATOM    760  O   PRO B 873      -4.436  30.532 -18.862  1.00  0.00           O
ATOM    761  OG  SER B 874      -7.251  33.524 -21.255  1.00  0.00           O
ATOM    762  N   SER B 874      -5.317  31.404 -20.755  1.00  0.00           N
ATOM    763  CB  SER B 874      -7.588  32.148 -21.238  1.00  0.00           C
ATOM    764  C   SER B 874      -7.148  29.960 -20.155  1.00  0.00           C
ATOM    765  CA  SER B 874      -6.676  31.369 -20.289  1.00  0.00           C
ATOM    766  O   SER B 874      -7.118  29.174 -21.101  1.00  0.00           O
ATOM    767  N   ASN B 875      -7.662  29.636 -18.954  1.00  0.00           N
ATOM    768  CB  ASN B 875      -8.057  28.071 -17.130  1.00  0.00           C
ATOM    769  OD1 ASN B 875      -5.771  27.364 -17.101  1.00  0.00           O
ATOM    770  C   ASN B 875      -9.453  28.039 -19.199  1.00  0.00           C
ATOM    771  CA  ASN B 875      -8.085  28.302 -18.642  1.00  0.00           C
ATOM    772  CG  ASN B 875      -6.648  28.045 -16.570  1.00  0.00           C
ATOM    773  ND2 ASN B 875      -6.427  28.790 -15.493  1.00  0.00           N
ATOM    774  O   ASN B 875     -10.238  28.959 -19.432  1.00  0.00           O
ATOM    775  CA  THR B 876     -10.994  26.317 -20.028  1.00  0.00           C
ATOM    776  OG1 THR B 876      -9.992  24.563 -21.379  1.00  0.00           O
ATOM    777  C   THR B 876     -11.645  25.273 -19.168  1.00  0.00           C
ATOM    778  O   THR B 876     -11.130  24.896 -18.116  1.00  0.00           O
ATOM    779  N   THR B 876      -9.761  26.740 -19.418  1.00  0.00           N
ATOM    780  CB  THR B 876     -10.762  25.770 -21.449  1.00  0.00           C
ATOM    781  CG2 THR B 876     -10.004  26.783 -22.293  1.00  0.00           C
ATOM    782  N   ALA B 877     -12.835  24.803 -19.603  1.00  0.00           N
ATOM    783  CB  ALA B 877     -15.017  23.742 -19.412  1.00  0.00           C
ATOM    784  O   ALA B 877     -12.173  22.288 -20.123  1.00  0.00           O
ATOM    785  CA  ALA B 877     -13.579  23.776 -18.917  1.00  0.00           C
ATOM    786  C   ALA B 877     -12.888  22.466 -19.139  1.00  0.00           C
ATOM    787  CA  PHE B 878     -12.399  20.254 -18.237  1.00  0.00           C
ATOM    788  CG  PHE B 878     -10.048  19.366 -17.866  1.00  0.00           C
ATOM    789  CD1 PHE B 878     -10.191  18.015 -17.601  1.00  0.00           C
ATOM    790  CD2 PHE B 878      -8.917  19.794 -18.537  1.00  0.00           C
ATOM    791  CE1 PHE B 878      -9.223  17.112 -17.999  1.00  0.00           C
ATOM    792  CE2 PHE B 878      -7.949  18.891 -18.935  1.00  0.00           C
ATOM    793  CZ  PHE B 878      -8.098  17.556 -18.669  1.00  0.00           C
ATOM    794  C   PHE B 878     -13.360  19.243 -17.682  1.00  0.00           C
ATOM    795  O   PHE B 878     -14.356  19.599 -17.052  1.00  0.00           O
ATOM    796  N   PHE B 878     -13.098  21.508 -18.210  1.00  0.00           N
ATOM    797  CB  PHE B 878     -11.100  20.347 -17.434  1.00  0.00           C
ATOM    798  CG  ARG B 879     -14.144  14.322 -17.754  1.00  0.00           C
ATOM    799  N   ARG B 879     -13.064  17.947 -17.901  1.00  0.00           N
ATOM    800  CA  ARG B 879     -13.869  16.847 -17.440  1.00  0.00           C
ATOM    801  CB  ARG B 879     -13.201  15.514 -17.782  1.00  0.00           C
ATOM    802  CD  ARG B 879     -13.461  13.065 -18.267  1.00  0.00           C
ATOM    803  NE  ARG B 879     -14.378  11.930 -18.330  1.00  0.00           N
ATOM    804  CZ  ARG B 879     -14.041  10.720 -18.765  1.00  0.00           C
ATOM    805  NH1 ARG B 879     -14.943   9.748 -18.786  1.00  0.00           N
ATOM    806  NH2 ARG B 879     -12.804  10.485 -19.179  1.00  0.00           N
ATOM    807  C   ARG B 879     -14.056  17.027 -15.950  1.00  0.00           C
ATOM    808  O   ARG B 879     -13.124  16.823 -15.173  1.00  0.00           O
ATOM    809  N   GLY B 880     -15.300  17.343 -15.510  1.00  0.00           N
ATOM    810  CA  GLY B 880     -15.602  17.563 -14.112  1.00  0.00           C
ATOM    811  C   GLY B 880     -16.273  18.901 -13.907  1.00  0.00           C
ATOM    812  O   GLY B 880     -17.232  18.999 -13.143  1.00  0.00           O
ATOM    813  N   PHE B 881     -15.828  19.951 -14.624  1.00  0.00           N
ATOM    814  CA  PHE B 881     -16.431  21.263 -14.603  1.00  0.00           C
ATOM    815  CB  PHE B 881     -17.842  21.214 -15.193  1.00  0.00           C
ATOM    816  CG  PHE B 881     -18.227  22.455 -15.946  1.00  0.00           C
ATOM    817  CD1 PHE B 881     -17.311  23.103 -16.757  1.00  0.00           C
ATOM    818  CD2 PHE B 881     -19.506  22.975 -15.846  1.00  0.00           C
ATOM    819  CE1 PHE B 881     -17.666  24.245 -17.450  1.00  0.00           C
ATOM    820  CE2 PHE B 881     -19.860  24.116 -16.539  1.00  0.00           C
ATOM    821  CZ  PHE B 881     -18.946  24.750 -17.339  1.00  0.00           C
ATOM    822  C   PHE B 881     -16.506  21.878 -13.221  1.00  0.00           C
ATOM    823  O   PHE B 881     -17.578  22.306 -12.794  1.00  0.00           O
ATOM    824  N   GLY B 882     -15.386  21.911 -12.466  1.00  0.00           N
ATOM    825  CA  GLY B 882     -15.345  22.634 -11.215  1.00  0.00           C
ATOM    826  C   GLY B 882     -15.577  21.723 -10.046  1.00  0.00           C
ATOM    827  O   GLY B 882     -15.299  22.092  -8.905  1.00  0.00           O
ATOM    828  CD2 PHE B 883     -16.918  16.194  -8.690  1.00  0.00           C
ATOM    829  N   PHE B 883     -16.115  20.518 -10.298  1.00  0.00           N
ATOM    830  CA  PHE B 883     -16.409  19.581  -9.249  1.00  0.00           C
ATOM    831  CB  PHE B 883     -17.257  18.426  -9.785  1.00  0.00           C
ATOM    832  CG  PHE B 883     -17.602  17.395  -8.748  1.00  0.00           C
ATOM    833  CD1 PHE B 883     -18.612  17.628  -7.830  1.00  0.00           C
ATOM    834  CE1 PHE B 883     -18.929  16.680  -6.875  1.00  0.00           C
ATOM    835  CE2 PHE B 883     -17.236  15.247  -7.735  1.00  0.00           C
ATOM    836  CZ  PHE B 883     -18.236  15.485  -6.831  1.00  0.00           C
ATOM    837  C   PHE B 883     -15.154  19.041  -8.617  1.00  0.00           C
ATOM    838  O   PHE B 883     -15.068  18.995  -7.390  1.00  0.00           O
ATOM    839  N   PRO B 884     -14.161  18.647  -9.377  1.00  0.00           N
ATOM    840  CA  PRO B 884     -12.974  18.074  -8.798  1.00  0.00           C
ATOM    841  CD  PRO B 884     -14.159  18.563 -10.899  1.00  0.00           C
ATOM    842  CB  PRO B 884     -12.094  17.746 -10.006  1.00  0.00           C
ATOM    843  CG  PRO B 884     -13.056  17.569 -11.132  1.00  0.00           C
ATOM    844  C   PRO B 884     -12.312  19.049  -7.880  1.00  0.00           C
ATOM    845  O   PRO B 884     -11.687  18.617  -6.911  1.00  0.00           O
ATOM    846  N   GLN B 885     -12.365  20.355  -8.212  1.00  0.00           N
ATOM    847  CA  GLN B 885     -11.795  21.367  -7.367  1.00  0.00           C
ATOM    848  CB  GLN B 885     -11.617  22.674  -8.142  1.00  0.00           C
ATOM    849  CG  GLN B 885     -10.575  22.604  -9.247  1.00  0.00           C
ATOM    850  CD  GLN B 885     -11.131  22.032 -10.536  1.00  0.00           C
ATOM    851  OE1 GLN B 885     -12.053  21.216 -10.518  1.00  0.00           O
ATOM    852  NE2 GLN B 885     -10.572  22.460 -11.662  1.00  0.00           N
ATOM    853  C   GLN B 885     -12.645  21.603  -6.149  1.00  0.00           C
ATOM    854  O   GLN B 885     -12.147  21.626  -5.024  1.00  0.00           O
ATOM    855  N   ALA B 886     -13.968  21.770  -6.351  1.00  0.00           N
ATOM    856  CA  ALA B 886     -14.876  22.134  -5.292  1.00  0.00           C
ATOM    857  CB  ALA B 886     -16.254  22.443  -5.858  1.00  0.00           C
ATOM    858  C   ALA B 886     -14.982  21.055  -4.257  1.00  0.00           C
ATOM    859  O   ALA B 886     -14.986  21.332  -3.058  1.00  0.00           O
ATOM    860  O   ALA B 887     -14.100  18.107  -1.815  1.00  0.00           O
ATOM    861  N   ALA B 887     -15.091  19.790  -4.700  1.00  0.00           N
ATOM    862  CA  ALA B 887     -15.246  18.666  -3.817  1.00  0.00           C
ATOM    863  CB  ALA B 887     -15.538  17.403  -4.613  1.00  0.00           C
ATOM    864  C   ALA B 887     -14.015  18.489  -2.980  1.00  0.00           C
TER     865      ALA B 887
ATOM    866  N   TYR B 922     -29.285  24.387  -2.425  1.00  0.00           N
ATOM    867  CA  TYR B 922     -30.092  25.013  -3.439  1.00  0.00           C
ATOM    868  CB  TYR B 922     -29.612  24.605  -4.833  1.00  0.00           C
ATOM    869  CG  TYR B 922     -28.255  25.161  -5.201  1.00  0.00           C
ATOM    870  CD1 TYR B 922     -27.092  24.587  -4.704  1.00  0.00           C
ATOM    871  CD2 TYR B 922     -28.141  26.260  -6.044  1.00  0.00           C
ATOM    872  CE1 TYR B 922     -25.848  25.088  -5.034  1.00  0.00           C
ATOM    873  CE2 TYR B 922     -26.905  26.775  -6.385  1.00  0.00           C
ATOM    874  CZ  TYR B 922     -25.754  26.178  -5.872  1.00  0.00           C
ATOM    875  OH  TYR B 922     -24.515  26.680  -6.202  1.00  0.00           O
ATOM    876  C   TYR B 922     -31.554  24.682  -3.300  1.00  0.00           C
ATOM    877  O   TYR B 922     -32.378  25.110  -4.108  1.00  0.00           O
ATOM    878  N   GLN B 924     -32.969  21.637  -3.698  1.00  0.00           N
ATOM    879  C   GLN B 924     -33.575  19.371  -3.721  1.00  0.00           C
ATOM    880  CA  GLN B 924     -33.502  20.618  -4.555  1.00  0.00           C
ATOM    881  CB  GLN B 924     -32.624  20.449  -5.797  1.00  0.00           C
ATOM    882  CG  GLN B 924     -33.151  19.432  -6.795  1.00  0.00           C
ATOM    883  CD  GLN B 924     -32.290  19.337  -8.040  1.00  0.00           C
ATOM    884  OE1 GLN B 924     -31.207  19.918  -8.102  1.00  0.00           O
ATOM    885  NE2 GLN B 924     -32.772  18.603  -9.036  1.00  0.00           N
ATOM    886  O   GLN B 924     -32.663  19.076  -2.950  1.00  0.00           O
TER     887      GLN B 924
ATOM    888  N   LEU B 970     -19.241  10.011  -3.484  1.00  0.00           N
ATOM    889  CA  LEU B 970     -19.447  10.797  -4.670  1.00  0.00           C
ATOM    890  CB  LEU B 970     -18.858  10.089  -5.891  1.00  0.00           C
ATOM    891  CG  LEU B 970     -19.048  10.789  -7.238  1.00  0.00           C
ATOM    892  CD1 LEU B 970     -18.286  12.105  -7.272  1.00  0.00           C
ATOM    893  CD2 LEU B 970     -18.600   9.889  -8.380  1.00  0.00           C
ATOM    894  C   LEU B 970     -20.905  11.080  -4.899  1.00  0.00           C
ATOM    895  O   LEU B 970     -21.730  10.169  -4.935  1.00  0.00           O
ATOM    896  N   LYS B 971     -21.249  12.380  -5.032  1.00  0.00           N
ATOM    897  CA  LYS B 971     -22.533  12.784  -5.533  1.00  0.00           C
ATOM    898  CB  LYS B 971     -23.360  13.435  -4.423  1.00  0.00           C
ATOM    899  CG  LYS B 971     -24.773  13.811  -4.841  1.00  0.00           C
ATOM    900  CD  LYS B 971     -25.544  14.431  -3.687  1.00  0.00           C
ATOM    901  CE  LYS B 971     -26.977  14.743  -4.085  1.00  0.00           C
ATOM    902  NZ  LYS B 971     -27.046  15.811  -5.120  1.00  0.00           N
ATOM    903  C   LYS B 971     -22.196  13.707  -6.663  1.00  0.00           C
ATOM    904  O   LYS B 971     -21.676  14.800  -6.441  1.00  0.00           O
ATOM    905  N   PHE B 972     -22.454  13.277  -7.916  1.00  0.00           N
ATOM    906  CA  PHE B 972     -22.136  14.104  -9.048  1.00  0.00           C
ATOM    907  CB  PHE B 972     -21.149  13.390  -9.973  1.00  0.00           C
ATOM    908  CG  PHE B 972     -20.717  14.214 -11.152  1.00  0.00           C
ATOM    909  CD1 PHE B 972     -19.522  14.913 -11.126  1.00  0.00           C
ATOM    910  CD2 PHE B 972     -21.505  14.292 -12.286  1.00  0.00           C
ATOM    911  CE1 PHE B 972     -19.125  15.672 -12.210  1.00  0.00           C
ATOM    912  CE2 PHE B 972     -21.108  15.051 -13.371  1.00  0.00           C
ATOM    913  CZ  PHE B 972     -19.924  15.739 -13.336  1.00  0.00           C
ATOM    914  C   PHE B 972     -23.432  14.422  -9.735  1.00  0.00           C
ATOM    915  O   PHE B 972     -24.046  13.550 -10.349  1.00  0.00           O
ATOM    916  N   PRO B 973     -23.867  15.655  -9.644  1.00  0.00           N
ATOM    917  CA  PRO B 973     -25.111  16.065 -10.245  1.00  0.00           C
ATOM    918  CD  PRO B 973     -23.248  16.791  -8.815  1.00  0.00           C
ATOM    919  CB  PRO B 973     -25.464  17.363  -9.516  1.00  0.00           C
ATOM    920  CG  PRO B 973     -24.146  17.952  -9.141  1.00  0.00           C
ATOM    921  C   PRO B 973     -24.927  16.281 -11.711  1.00  0.00           C
ATOM    922  O   PRO B 973     -23.833  16.672 -12.116  1.00  0.00           O
ATOM    923  N   VAL B 974     -25.986  16.054 -12.516  1.00  0.00           N
ATOM    924  CA  VAL B 974     -25.883  16.217 -13.937  1.00  0.00           C
ATOM    925  CB  VAL B 974     -25.900  14.859 -14.664  1.00  0.00           C
ATOM    926  CG1 VAL B 974     -25.849  15.061 -16.170  1.00  0.00           C
ATOM    927  CG2 VAL B 974     -24.740  13.992 -14.199  1.00  0.00           C
ATOM    928  C   VAL B 974     -27.009  17.092 -14.393  1.00  0.00           C
ATOM    929  O   VAL B 974     -28.143  16.954 -13.937  1.00  0.00           O
ATOM    930  N   GLY B 975     -26.713  18.028 -15.319  1.00  0.00           N
ATOM    931  CA  GLY B 975     -27.728  18.906 -15.824  1.00  0.00           C
ATOM    932  C   GLY B 975     -27.052  20.149 -16.304  1.00  0.00           C
ATOM    933  O   GLY B 975     -25.947  20.483 -15.877  1.00  0.00           O
ATOM    934  N   LEU B 976     -27.747  20.881 -17.193  1.00  0.00           N
ATOM    935  CA  LEU B 976     -27.247  22.065 -17.827  1.00  0.00           C
ATOM    936  CB  LEU B 976     -27.380  21.956 -19.347  1.00  0.00           C
ATOM    937  CG  LEU B 976     -26.667  20.774 -20.007  1.00  0.00           C
ATOM    938  CD1 LEU B 976     -26.969  20.728 -21.497  1.00  0.00           C
ATOM    939  CD2 LEU B 976     -25.166  20.853 -19.773  1.00  0.00           C
ATOM    940  C   LEU B 976     -28.026  23.219 -17.267  1.00  0.00           C
ATOM    941  O   LEU B 976     -28.943  23.034 -16.470  1.00  0.00           O
ATOM    942  N   GLY B 977     -27.646  24.453 -17.650  1.00  0.00           N
ATOM    943  CA  GLY B 977     -28.273  25.643 -17.146  1.00  0.00           C
ATOM    944  C   GLY B 977     -29.706  25.745 -17.568  1.00  0.00           C
ATOM    945  O   GLY B 977     -30.555  26.151 -16.774  1.00  0.00           O
ATOM    946  N   SER B 978     -30.019  25.391 -18.831  1.00  0.00           N
ATOM    947  CA  SER B 978     -31.356  25.608 -19.308  1.00  0.00           C
ATOM    948  CB  SER B 978     -31.425  26.886 -20.147  1.00  0.00           C
ATOM    949  OG  SER B 978     -31.033  28.016 -19.388  1.00  0.00           O
ATOM    950  C   SER B 978     -31.824  24.433 -20.107  1.00  0.00           C
ATOM    951  O   SER B 978     -31.067  23.514 -20.414  1.00  0.00           O
ATOM    952  N   ARG B 979     -33.134  24.439 -20.425  1.00  0.00           N
ATOM    953  CA  ARG B 979     -33.791  23.422 -21.195  1.00  0.00           C
ATOM    954  CB  ARG B 979     -35.305  23.644 -21.195  1.00  0.00           C
ATOM    955  CG  ARG B 979     -36.090  22.570 -21.930  1.00  0.00           C
ATOM    956  CD  ARG B 979     -37.586  22.821 -21.841  1.00  0.00           C
ATOM    957  NE  ARG B 979     -37.974  24.058 -22.515  1.00  0.00           N
ATOM    958  CZ  ARG B 979     -39.144  24.665 -22.345  1.00  0.00           C
ATOM    959  NH1 ARG B 979     -39.410  25.787 -23.000  1.00  0.00           N
ATOM    960  NH2 ARG B 979     -40.045  24.150 -21.520  1.00  0.00           N
ATOM    961  C   ARG B 979     -33.232  23.443 -22.589  1.00  0.00           C
ATOM    962  O   ARG B 979     -33.003  22.397 -23.195  1.00  0.00           O
ATOM    963  N   ALA B 980     -32.984  24.654 -23.123  1.00  0.00           N
ATOM    964  CA  ALA B 980     -32.515  24.853 -24.468  1.00  0.00           C
ATOM    965  CB  ALA B 980     -32.453  26.337 -24.794  1.00  0.00           C
ATOM    966  C   ALA B 980     -31.169  24.217 -24.650  1.00  0.00           C
ATOM    967  O   ALA B 980     -30.868  23.677 -25.714  1.00  0.00           O
ATOM    968  N   ALA B 981     -30.313  24.280 -23.616  1.00  0.00           N
ATOM    969  CA  ALA B 981     -28.977  23.751 -23.683  1.00  0.00           C
ATOM    970  CB  ALA B 981     -28.217  24.067 -22.404  1.00  0.00           C
ATOM    971  C   ALA B 981     -29.023  22.266 -23.922  1.00  0.00           C
ATOM    972  O   ALA B 981     -28.136  21.703 -24.561  1.00  0.00           O
ATOM    973  N   GLY B 982     -30.031  21.598 -23.335  1.00  0.00           N
ATOM    974  CA  GLY B 982     -30.316  20.185 -23.369  1.00  0.00           C
ATOM    975  C   GLY B 982     -30.822  19.666 -24.692  1.00  0.00           C
ATOM    976  O   GLY B 982     -30.839  18.454 -24.890  1.00  0.00           O
ATOM    977  N   GLN B 983     -31.366  20.521 -25.582  1.00  0.00           N
ATOM    978  CA  GLN B 983     -31.994  20.037 -26.792  1.00  0.00           C
ATOM    979  CB  GLN B 983     -32.638  21.193 -27.560  1.00  0.00           C
ATOM    980  CG  GLN B 983     -31.642  22.169 -28.164  1.00  0.00           C
ATOM    981  CD  GLN B 983     -32.314  23.271 -28.959  1.00  0.00           C
ATOM    982  OE1 GLN B 983     -33.158  23.005 -29.815  1.00  0.00           O
ATOM    983  NE2 GLN B 983     -31.941  24.514 -28.678  1.00  0.00           N
ATOM    984  C   GLN B 983     -31.022  19.317 -27.690  1.00  0.00           C
ATOM    985  O   GLN B 983     -29.826  19.605 -27.705  1.00  0.00           O
ATOM    986  N   ALA B 984     -31.535  18.323 -28.458  1.00  0.00           N
ATOM    987  CA  ALA B 984     -30.707  17.539 -29.337  1.00  0.00           C
ATOM    988  CB  ALA B 984     -30.110  16.357 -28.589  1.00  0.00           C
ATOM    989  C   ALA B 984     -31.526  17.079 -30.511  1.00  0.00           C
ATOM    990  O   ALA B 984     -32.749  16.976 -30.423  1.00  0.00           O
ATOM    991  N   ALA B 985     -30.853  16.774 -31.649  1.00  0.00           N
ATOM    992  CA  ALA B 985     -31.558  16.386 -32.844  1.00  0.00           C
ATOM    993  CB  ALA B 985     -31.785  17.593 -33.741  1.00  0.00           C
ATOM    994  C   ALA B 985     -30.800  15.319 -33.583  1.00  0.00           C
ATOM    995  O   ALA B 985     -29.591  15.158 -33.412  1.00  0.00           O
ATOM    996  N   HIS B1000     -26.470  12.486 -35.829  1.00  0.00           N
ATOM    997  CA  HIS B1000     -26.958  13.331 -34.776  1.00  0.00           C
ATOM    998  ND1 HIS B1000     -25.273  12.419 -32.125  1.00  0.00           N
ATOM    999  CG  HIS B1000     -26.200  11.779 -32.919  1.00  0.00           C
ATOM   1000  CB  HIS B1000     -27.350  12.495 -33.556  1.00  0.00           C
ATOM   1001  NE2 HIS B1000     -24.625  10.312 -32.159  1.00  0.00           N
ATOM   1002  CD2 HIS B1000     -25.714  10.407 -32.897  1.00  0.00           C
ATOM   1003  CE1 HIS B1000     -24.366  11.521 -31.700  1.00  0.00           C
ATOM   1004  C   HIS B1000     -25.881  14.330 -34.445  1.00  0.00           C
ATOM   1005  O   HIS B1000     -24.767  14.264 -34.961  1.00  0.00           O
ATOM   1006  N   GLY B1001     -26.217  15.288 -33.559  1.00  0.00           N
ATOM   1007  CA  GLY B1001     -25.407  16.406 -33.140  1.00  0.00           C
ATOM   1008  C   GLY B1001     -24.190  16.029 -32.339  1.00  0.00           C
ATOM   1009  O   GLY B1001     -23.239  16.807 -32.274  1.00  0.00           O
ATOM   1010  N   GLY B1002     -24.216  14.885 -31.626  1.00  0.00           N
ATOM   1011  CA  GLY B1002     -23.136  14.503 -30.745  1.00  0.00           C
ATOM   1012  C   GLY B1002     -21.873  14.150 -31.486  1.00  0.00           C
ATOM   1013  O   GLY B1002     -21.902  13.686 -32.625  1.00  0.00           O
ATOM   1014  CG1 ILE B1003     -19.178  16.525 -31.935  1.00  0.00           C
ATOM   1015  CG2 ILE B1003     -17.119  15.073 -31.740  1.00  0.00           C
ATOM   1016  CD1 ILE B1003     -19.394  16.285 -33.413  1.00  0.00           C
ATOM   1017  N   ILE B1003     -20.719  14.326 -30.791  1.00  0.00           N
ATOM   1018  CA  ILE B1003     -19.395  14.092 -31.313  1.00  0.00           C
ATOM   1019  CB  ILE B1003     -18.516  15.352 -31.209  1.00  0.00           C
ATOM   1020  C   ILE B1003     -18.770  12.937 -30.574  1.00  0.00           C
ATOM   1021  O   ILE B1003     -18.858  12.850 -29.351  1.00  0.00           O
ATOM   1022  N   GLU B1004     -18.121  12.010 -31.317  1.00  0.00           N
ATOM   1023  CA  GLU B1004     -17.459  10.848 -30.770  1.00  0.00           C
ATOM   1024  CB  GLU B1004     -17.575   9.663 -31.731  1.00  0.00           C
ATOM   1025  CG  GLU B1004     -16.952   8.378 -31.210  1.00  0.00           C
ATOM   1026  CD  GLU B1004     -17.671   7.834 -29.992  1.00  0.00           C
ATOM   1027  OE1 GLU B1004     -18.662   7.094 -30.168  1.00  0.00           O
ATOM   1028  OE2 GLU B1004     -17.244   8.148 -28.861  1.00  0.00           O
ATOM   1029  C   GLU B1004     -16.020  11.187 -30.496  1.00  0.00           C
ATOM   1030  O   GLU B1004     -15.208  11.326 -31.409  1.00  0.00           O
ATOM   1031  N   MET B1005     -15.723  11.451 -29.212  1.00  0.00           N
ATOM   1032  CA  MET B1005     -14.438  11.676 -28.607  1.00  0.00           C
ATOM   1033  CB  MET B1005     -14.571  12.598 -27.394  1.00  0.00           C
ATOM   1034  CG  MET B1005     -15.230  13.934 -27.698  1.00  0.00           C
ATOM   1035  SD  MET B1005     -15.531  14.915 -26.216  1.00  0.00           S
ATOM   1036  CE  MET B1005     -16.738  13.894 -25.374  1.00  0.00           C
ATOM   1037  C   MET B1005     -13.729  10.407 -28.171  1.00  0.00           C
ATOM   1038  O   MET B1005     -12.551  10.472 -27.825  1.00  0.00           O
ATOM   1039  N   GLY B1006     -14.426   9.241 -28.073  1.00  0.00           N
ATOM   1040  CA  GLY B1006     -13.836   8.018 -27.537  1.00  0.00           C
ATOM   1041  C   GLY B1006     -14.699   7.449 -26.429  1.00  0.00           C
ATOM   1042  O   GLY B1006     -14.413   6.379 -25.887  1.00  0.00           O
ATOM   1043  CA  GLN B1007     -16.730   7.801 -25.032  1.00  0.00           C
ATOM   1044  CB  GLN B1007     -17.588   9.006 -24.642  1.00  0.00           C
ATOM   1045  CG  GLN B1007     -18.563   9.449 -25.721  1.00  0.00           C
ATOM   1046  CD  GLN B1007     -17.937  10.410 -26.713  1.00  0.00           C
ATOM   1047  OE1 GLN B1007     -16.972  10.069 -27.397  1.00  0.00           O
ATOM   1048  NE2 GLN B1007     -18.486  11.617 -26.792  1.00  0.00           N
ATOM   1049  C   GLN B1007     -17.626   6.666 -25.472  1.00  0.00           C
ATOM   1050  N   GLN B1007     -15.772   8.170 -26.051  1.00  0.00           N
ATOM   1051  O   GLN B1007     -18.272   6.026 -24.639  1.00  0.00           O
TER    1052      GLN B1007
ATOM   1053  O   VAL B1009     -23.345   6.740 -29.288  1.00  0.00           O
ATOM   1054  N   VAL B1009     -20.228   7.113 -27.806  1.00  0.00           N
ATOM   1055  CA  VAL B1009     -21.543   7.662 -28.054  1.00  0.00           C
ATOM   1056  CB  VAL B1009     -21.499   9.196 -28.186  1.00  0.00           C
ATOM   1057  CG1 VAL B1009     -20.814   9.599 -29.482  1.00  0.00           C
ATOM   1058  CG2 VAL B1009     -22.903   9.777 -28.117  1.00  0.00           C
ATOM   1059  C   VAL B1009     -22.160   7.069 -29.285  1.00  0.00           C
ATOM   1060  N   THR B1033     -20.582  13.552 -37.986  1.00  0.00           N
ATOM   1061  CA  THR B1033     -21.423  14.635 -37.540  1.00  0.00           C
ATOM   1062  CB  THR B1033     -21.127  15.014 -36.077  1.00  0.00           C
ATOM   1063  OG1 THR B1033     -21.353  13.879 -35.232  1.00  0.00           O
ATOM   1064  CG2 THR B1033     -22.038  16.145 -35.625  1.00  0.00           C
ATOM   1065  C   THR B1033     -21.203  15.810 -38.455  1.00  0.00           C
ATOM   1066  O   THR B1033     -20.073  16.086 -38.856  1.00  0.00           O
ATOM   1067  N   THR B1035     -22.951  19.934 -39.599  1.00  0.00           N
ATOM   1068  CA  THR B1035     -23.898  21.007 -39.476  1.00  0.00           C
ATOM   1069  CB  THR B1035     -23.195  22.376 -39.418  1.00  0.00           C
ATOM   1070  CG2 THR B1035     -22.256  22.443 -38.224  1.00  0.00           C
ATOM   1071  C   THR B1035     -24.836  20.933 -40.639  1.00  0.00           C
ATOM   1072  O   THR B1035     -25.956  21.437 -40.583  1.00  0.00           O
ATOM   1073  OG1 THR B1035     -22.431  22.575 -40.614  1.00  0.00           O
TER    1074      THR B1035
ATOM   1075  N   VAL B1038     -27.413  17.936 -39.412  1.00  0.00           N
ATOM   1076  CA  VAL B1038     -28.183  18.272 -38.239  1.00  0.00           C
ATOM   1077  CB  VAL B1038     -28.004  17.222 -37.127  1.00  0.00           C
ATOM   1078  CG1 VAL B1038     -28.811  17.607 -35.896  1.00  0.00           C
ATOM   1079  CG2 VAL B1038     -28.410  15.844 -37.625  1.00  0.00           C
ATOM   1080  C   VAL B1038     -27.749  19.637 -37.791  1.00  0.00           C
ATOM   1081  O   VAL B1038     -26.604  19.840 -37.390  1.00  0.00           O
ATOM   1082  N   PRO B1039     -28.657  20.576 -37.857  1.00  0.00           N
ATOM   1083  CA  PRO B1039     -28.363  21.950 -37.527  1.00  0.00           C
ATOM   1084  CD  PRO B1039     -30.056  20.471 -38.542  1.00  0.00           C
ATOM   1085  CB  PRO B1039     -29.356  22.754 -38.369  1.00  0.00           C
ATOM   1086  CG  PRO B1039     -30.565  21.883 -38.453  1.00  0.00           C
ATOM   1087  C   PRO B1039     -28.526  22.293 -36.077  1.00  0.00           C
ATOM   1088  O   PRO B1039     -29.253  21.602 -35.367  1.00  0.00           O
ATOM   1089  N   ASN B1040     -27.855  23.379 -35.641  1.00  0.00           N
ATOM   1090  OD1 ASN B1040     -28.875  26.681 -35.329  1.00  0.00           O
ATOM   1091  ND2 ASN B1040     -30.742  25.640 -36.022  1.00  0.00           N
ATOM   1092  C   ASN B1040     -27.805  23.079 -33.206  1.00  0.00           C
ATOM   1093  O   ASN B1040     -28.415  23.258 -32.154  1.00  0.00           O
ATOM   1094  CA  ASN B1040     -28.037  24.011 -34.363  1.00  0.00           C
ATOM   1095  CG  ASN B1040     -29.663  25.739 -35.254  1.00  0.00           C
ATOM   1096  CB  ASN B1040     -29.438  24.617 -34.259  1.00  0.00           C
ATOM   1097  N   ALA B1041     -26.903  22.087 -33.327  1.00  0.00           N
ATOM   1098  CA  ALA B1041     -26.703  21.177 -32.227  1.00  0.00           C
ATOM   1099  CB  ALA B1041     -26.045  19.894 -32.713  1.00  0.00           C
ATOM   1100  C   ALA B1041     -25.869  21.837 -31.167  1.00  0.00           C
ATOM   1101  O   ALA B1041     -25.043  22.702 -31.453  1.00  0.00           O
ATOM   1102  N   ASN B1042     -26.078  21.428 -29.896  1.00  0.00           N
ATOM   1103  CA  ASN B1042     -25.348  21.953 -28.772  1.00  0.00           C
ATOM   1104  CB  ASN B1042     -26.164  21.805 -27.486  1.00  0.00           C
ATOM   1105  OD1 ASN B1042     -27.439  23.788 -27.895  1.00  0.00           O
ATOM   1106  ND2 ASN B1042     -28.545  21.999 -27.101  1.00  0.00           N
ATOM   1107  C   ASN B1042     -24.025  21.248 -28.677  1.00  0.00           C
ATOM   1108  O   ASN B1042     -23.757  20.279 -29.385  1.00  0.00           O
ATOM   1109  CG  ASN B1042     -27.444  22.618 -27.512  1.00  0.00           C
ATOM   1110  CG2 ILE B1043     -21.618  22.006 -25.126  1.00  0.00           C
ATOM   1111  CD1 ILE B1043     -18.730  22.898 -25.837  1.00  0.00           C
ATOM   1112  C   ILE B1043     -21.880  19.863 -26.987  1.00  0.00           C
ATOM   1113  N   ILE B1043     -23.154  21.757 -27.783  1.00  0.00           N
ATOM   1114  CA  ILE B1043     -21.830  21.263 -27.520  1.00  0.00           C
ATOM   1115  CB  ILE B1043     -21.072  22.174 -26.537  1.00  0.00           C
ATOM   1116  CG1 ILE B1043     -19.570  21.899 -26.604  1.00  0.00           C
ATOM   1117  O   ILE B1043     -22.814  19.493 -26.277  1.00  0.00           O
ATOM   1118  N   SER B1044     -20.883  19.026 -27.365  1.00  0.00           N
ATOM   1119  CA  SER B1044     -20.818  17.693 -26.821  1.00  0.00           C
ATOM   1120  CB  SER B1044     -20.160  16.738 -27.819  1.00  0.00           C
ATOM   1121  OG  SER B1044     -20.961  16.580 -28.978  1.00  0.00           O
ATOM   1122  C   SER B1044     -20.058  17.802 -25.544  1.00  0.00           C
ATOM   1123  O   SER B1044     -18.828  17.818 -25.523  1.00  0.00           O
ATOM   1124  N   GLY B1045     -20.811  17.868 -24.431  1.00  0.00           N
ATOM   1125  CA  GLY B1045     -20.252  17.962 -23.113  1.00  0.00           C
ATOM   1126  C   GLY B1045     -21.382  17.817 -22.131  1.00  0.00           C
ATOM   1127  O   GLY B1045     -22.512  17.510 -22.499  1.00  0.00           O
ATOM   1128  N   GLY B1046     -21.074  17.988 -20.833  1.00  0.00           N
ATOM   1129  CA  GLY B1046     -22.030  18.023 -19.764  1.00  0.00           C
ATOM   1130  C   GLY B1046     -22.462  16.651 -19.317  1.00  0.00           C
ATOM   1131  O   GLY B1046     -23.429  16.538 -18.564  1.00  0.00           O
ATOM   1132  N   SER B1047     -21.763  15.582 -19.753  1.00  0.00           N
ATOM   1133  CA  SER B1047     -22.027  14.215 -19.353  1.00  0.00           C
ATOM   1134  CB  SER B1047     -22.092  14.106 -17.828  1.00  0.00           C
ATOM   1135  OG  SER B1047     -20.867  14.500 -17.236  1.00  0.00           O
ATOM   1136  C   SER B1047     -23.305  13.687 -19.952  1.00  0.00           C
ATOM   1137  O   SER B1047     -23.704  12.559 -19.665  1.00  0.00           O
ATOM   1138  N   VAL B1048     -24.000  14.514 -20.751  1.00  0.00           N
ATOM   1139  CA  VAL B1048     -25.256  14.230 -21.400  1.00  0.00           C
ATOM   1140  CB  VAL B1048     -26.224  15.424 -21.304  1.00  0.00           C
ATOM   1141  CG1 VAL B1048     -26.640  15.658 -19.860  1.00  0.00           C
ATOM   1142  CG2 VAL B1048     -25.585  16.675 -21.887  1.00  0.00           C
ATOM   1143  C   VAL B1048     -25.295  13.833 -22.857  1.00  0.00           C
ATOM   1144  O   VAL B1048     -26.397  13.652 -23.377  1.00  0.00           O
ATOM   1145  N   VAL B1049     -24.170  13.795 -23.596  1.00  0.00           N
ATOM   1146  CA  VAL B1049     -24.249  13.649 -25.031  1.00  0.00           C
ATOM   1147  CB  VAL B1049     -22.850  13.542 -25.665  1.00  0.00           C
ATOM   1148  CG1 VAL B1049     -22.959  13.389 -27.175  1.00  0.00           C
ATOM   1149  CG2 VAL B1049     -22.009  14.758 -25.309  1.00  0.00           C
ATOM   1150  C   VAL B1049     -25.070  12.451 -25.442  1.00  0.00           C
ATOM   1151  O   VAL B1049     -25.984  12.586 -26.258  1.00  0.00           O
ATOM   1152  N   ALA B1050     -24.789  11.256 -24.884  1.00  0.00           N
ATOM   1153  CA  ALA B1050     -25.515  10.054 -25.228  1.00  0.00           C
ATOM   1154  C   ALA B1050     -26.953  10.164 -24.804  1.00  0.00           C
ATOM   1155  O   ALA B1050     -27.852   9.786 -25.553  1.00  0.00           O
ATOM   1156  CB  ALA B1050     -24.864   8.839 -24.585  1.00  0.00           C
ATOM   1157  N   ASP B1051     -27.217  10.704 -23.597  1.00  0.00           N
ATOM   1158  CA  ASP B1051     -28.563  10.737 -23.085  1.00  0.00           C
ATOM   1159  CB  ASP B1051     -28.592  11.375 -21.695  1.00  0.00           C
ATOM   1160  CG  ASP B1051     -27.983  10.483 -20.631  1.00  0.00           C
ATOM   1161  OD1 ASP B1051     -27.785   9.281 -20.906  1.00  0.00           O
ATOM   1162  C   ASP B1051     -29.449  11.489 -24.036  1.00  0.00           C
ATOM   1163  O   ASP B1051     -30.504  10.999 -24.437  1.00  0.00           O
ATOM   1164  OD2 ASP B1051     -27.702  10.986 -19.523  1.00  0.00           O
ATOM   1165  CD1 LEU B1052     -28.518  17.064 -23.825  1.00  0.00           C
ATOM   1166  CD2 LEU B1052     -30.756  16.039 -23.404  1.00  0.00           C
ATOM   1167  C   LEU B1052     -29.971  13.213 -26.608  1.00  0.00           C
ATOM   1168  O   LEU B1052     -31.074  13.216 -27.153  1.00  0.00           O
ATOM   1169  N   LEU B1052     -29.037  12.722 -24.391  1.00  0.00           N
ATOM   1170  CA  LEU B1052     -29.828  13.632 -25.174  1.00  0.00           C
ATOM   1171  CB  LEU B1052     -29.229  15.039 -25.127  1.00  0.00           C
ATOM   1172  CG  LEU B1052     -29.309  15.765 -23.783  1.00  0.00           C
ATOM   1173  N   ASN B1053     -28.853  12.849 -27.264  1.00  0.00           N
ATOM   1174  CA  ASN B1053     -28.886  12.451 -28.644  1.00  0.00           C
ATOM   1175  CB  ASN B1053     -27.469  12.386 -29.217  1.00  0.00           C
ATOM   1176  CG  ASN B1053     -26.869  13.760 -29.445  1.00  0.00           C
ATOM   1177  OD1 ASN B1053     -27.192  14.433 -30.424  1.00  0.00           O
ATOM   1178  ND2 ASN B1053     -25.993  14.179 -28.540  1.00  0.00           N
ATOM   1179  C   ASN B1053     -29.591  11.136 -28.748  1.00  0.00           C
ATOM   1180  O   ASN B1053     -30.225  10.843 -29.760  1.00  0.00           O
ATOM   1181  N   GLY B1054     -29.470  10.293 -27.704  1.00  0.00           N
ATOM   1182  CA  GLY B1054     -30.130   9.017 -27.679  1.00  0.00           C
ATOM   1183  C   GLY B1054     -31.614   9.242 -27.730  1.00  0.00           C
ATOM   1184  O   GLY B1054     -32.337   8.501 -28.393  1.00  0.00           O
ATOM   1185  N   LEU B1055     -32.116  10.258 -27.000  1.00  0.00           N
ATOM   1186  CA  LEU B1055     -33.522  10.560 -26.981  1.00  0.00           C
ATOM   1187  CB  LEU B1055     -33.829  11.617 -25.918  1.00  0.00           C
ATOM   1188  CG  LEU B1055     -33.657  11.183 -24.461  1.00  0.00           C
ATOM   1189  CD1 LEU B1055     -33.823  12.369 -23.524  1.00  0.00           C
ATOM   1190  CD2 LEU B1055     -34.649  10.086 -24.107  1.00  0.00           C
ATOM   1191  C   LEU B1055     -33.969  11.029 -28.339  1.00  0.00           C
ATOM   1192  O   LEU B1055     -35.076  10.715 -28.773  1.00  0.00           O
ATOM   1193  N   TYR B1099     -36.127  14.743 -32.530  1.00  0.00           N
ATOM   1194  CA  TYR B1099     -35.837  15.928 -31.771  1.00  0.00           C
ATOM   1195  CD2 TYR B1099     -37.256  18.893 -30.626  1.00  0.00           C
ATOM   1196  CE1 TYR B1099     -34.971  20.345 -31.189  1.00  0.00           C
ATOM   1197  CE2 TYR B1099     -37.019  20.078 -29.956  1.00  0.00           C
ATOM   1198  CZ  TYR B1099     -35.864  20.804 -30.246  1.00  0.00           C
ATOM   1199  OH  TYR B1099     -35.613  21.985 -29.587  1.00  0.00           O
ATOM   1200  C   TYR B1099     -36.144  15.690 -30.318  1.00  0.00           C
ATOM   1201  O   TYR B1099     -37.158  15.080 -29.981  1.00  0.00           O
ATOM   1202  CB  TYR B1099     -36.637  17.117 -32.307  1.00  0.00           C
ATOM   1203  CG  TYR B1099     -36.367  18.415 -31.580  1.00  0.00           C
ATOM   1204  CD1 TYR B1099     -35.225  19.157 -31.849  1.00  0.00           C
ATOM   1205  CD1 PHE B1100     -35.921  14.726 -25.294  1.00  0.00           C
ATOM   1206  CD2 PHE B1100     -33.628  15.275 -24.975  1.00  0.00           C
ATOM   1207  CE1 PHE B1100     -36.088  14.628 -23.926  1.00  0.00           C
ATOM   1208  CE2 PHE B1100     -33.795  15.178 -23.607  1.00  0.00           C
ATOM   1209  CZ  PHE B1100     -35.019  14.856 -23.081  1.00  0.00           C
ATOM   1210  C   PHE B1100     -35.340  17.530 -27.506  1.00  0.00           C
ATOM   1211  O   PHE B1100     -34.342  18.195 -27.780  1.00  0.00           O
ATOM   1212  N   PHE B1100     -35.253  16.162 -29.416  1.00  0.00           N
ATOM   1213  CA  PHE B1100     -35.486  16.119 -27.996  1.00  0.00           C
ATOM   1214  CB  PHE B1100     -34.508  15.155 -27.321  1.00  0.00           C
ATOM   1215  CG  PHE B1100     -34.689  15.050 -25.834  1.00  0.00           C
ATOM   1216  N   ARG B1101     -36.364  18.018 -26.778  1.00  0.00           N
ATOM   1217  CA  ARG B1101     -36.467  19.376 -26.314  1.00  0.00           C
ATOM   1218  CB  ARG B1101     -37.879  19.660 -25.798  1.00  0.00           C
ATOM   1219  CZ  ARG B1101     -42.654  20.097 -27.088  1.00  0.00           C
ATOM   1220  NH1 ARG B1101     -43.516  20.159 -28.093  1.00  0.00           N
ATOM   1221  NH2 ARG B1101     -43.092  20.115 -25.837  1.00  0.00           N
ATOM   1222  CG  ARG B1101     -38.939  19.711 -26.886  1.00  0.00           C
ATOM   1223  O   ARG B1101     -35.002  20.840 -25.165  1.00  0.00           O
ATOM   1224  CD  ARG B1101     -40.322  19.945 -26.299  1.00  0.00           C
ATOM   1225  NE  ARG B1101     -41.350  20.018 -27.334  1.00  0.00           N
ATOM   1226  C   ARG B1101     -35.476  19.706 -25.235  1.00  0.00           C
ATOM   1227  O   GLY B1102     -36.055  19.062 -21.820  1.00  0.00           O
ATOM   1228  CA  GLY B1102     -34.193  19.027 -23.308  1.00  0.00           C
ATOM   1229  N   GLY B1102     -35.140  18.742 -24.352  1.00  0.00           N
ATOM   1230  C   GLY B1102     -34.847  18.880 -21.969  1.00  0.00           C
ATOM   1231  N   TYR B1103     -34.027  18.536 -20.950  1.00  0.00           N
ATOM   1232  CZ  TYR B1103     -33.078  13.451 -19.887  1.00  0.00           C
ATOM   1233  CA  TYR B1103     -34.508  18.349 -19.609  1.00  0.00           C
ATOM   1234  CB  TYR B1103     -33.483  17.579 -18.775  1.00  0.00           C
ATOM   1235  CG  TYR B1103     -33.343  16.125 -19.165  1.00  0.00           C
ATOM   1236  CD1 TYR B1103     -32.173  15.653 -19.747  1.00  0.00           C
ATOM   1237  CD2 TYR B1103     -34.382  15.228 -18.951  1.00  0.00           C
ATOM   1238  CE1 TYR B1103     -32.037  14.326 -20.107  1.00  0.00           C
ATOM   1239  CE2 TYR B1103     -34.264  13.897 -19.304  1.00  0.00           C
ATOM   1240  OH  TYR B1103     -32.945  12.129 -20.245  1.00  0.00           O
ATOM   1241  C   TYR B1103     -34.791  19.704 -19.038  1.00  0.00           C
ATOM   1242  O   TYR B1103     -34.042  20.653 -19.262  1.00  0.00           O
ATOM   1243  CG  GLU B1104     -38.769  20.857 -18.109  1.00  0.00           C
ATOM   1244  CD  GLU B1104     -38.938  22.091 -18.974  1.00  0.00           C
ATOM   1245  OE1 GLU B1104     -38.528  23.185 -18.534  1.00  0.00           O
ATOM   1246  OE2 GLU B1104     -39.481  21.962 -20.091  1.00  0.00           O
ATOM   1247  C   GLU B1104     -35.204  21.370 -16.650  1.00  0.00           C
ATOM   1248  O   GLU B1104     -34.793  20.474 -15.913  1.00  0.00           O
ATOM   1249  N   GLU B1104     -35.906  19.827 -18.291  1.00  0.00           N
ATOM   1250  CA  GLU B1104     -36.255  21.081 -17.683  1.00  0.00           C
ATOM   1251  CB  GLU B1104     -37.660  21.012 -17.081  1.00  0.00           C
ATOM   1252  N   SER B1105     -34.726  22.633 -16.578  1.00  0.00           N
ATOM   1253  C   SER B1105     -33.729  24.443 -15.364  1.00  0.00           C
ATOM   1254  O   SER B1105     -34.065  25.230 -16.248  1.00  0.00           O
ATOM   1255  CA  SER B1105     -33.691  22.966 -15.634  1.00  0.00           C
ATOM   1256  CB  SER B1105     -32.322  22.537 -16.166  1.00  0.00           C
ATOM   1257  OG  SER B1105     -31.293  22.865 -15.249  1.00  0.00           O
ATOM   1258  N   ASP B1106     -33.385  24.860 -14.120  1.00  0.00           N
ATOM   1259  CA  ASP B1106     -33.373  26.267 -13.816  1.00  0.00           C
ATOM   1260  CB  ASP B1106     -34.801  26.811 -13.741  1.00  0.00           C
ATOM   1261  CG  ASP B1106     -34.853  28.324 -13.830  1.00  0.00           C
ATOM   1262  OD1 ASP B1106     -33.779  28.950 -13.947  1.00  0.00           O
ATOM   1263  OD2 ASP B1106     -35.969  28.883 -13.784  1.00  0.00           O
ATOM   1264  C   ASP B1106     -32.649  26.529 -12.526  1.00  0.00           C
ATOM   1265  O   ASP B1106     -32.600  25.676 -11.640  1.00  0.00           O
ATOM   1266  CA  MET B1107     -31.369  28.145 -11.210  1.00  0.00           C
ATOM   1267  CB  MET B1107     -29.891  27.751 -11.252  1.00  0.00           C
ATOM   1268  CG  MET B1107     -29.113  28.123 -10.001  1.00  0.00           C
ATOM   1269  SD  MET B1107     -27.386  27.614 -10.078  1.00  0.00           S
ATOM   1270  CE  MET B1107     -26.735  28.798 -11.253  1.00  0.00           C
ATOM   1271  C   MET B1107     -31.539  29.628 -11.061  1.00  0.00           C
ATOM   1272  O   MET B1107     -31.252  30.397 -11.978  1.00  0.00           O
ATOM   1273  N   MET B1107     -32.035  27.731 -12.414  1.00  0.00           N
ATOM   1274  N   ASN B1108     -32.025  30.062  -9.881  1.00  0.00           N
ATOM   1275  CA  ASN B1108     -32.172  31.456  -9.570  1.00  0.00           C
ATOM   1276  CB  ASN B1108     -33.557  31.730  -8.980  1.00  0.00           C
ATOM   1277  CG  ASN B1108     -33.791  33.202  -8.703  1.00  0.00           C
ATOM   1278  OD1 ASN B1108     -32.878  34.019  -8.823  1.00  0.00           O
ATOM   1279  ND2 ASN B1108     -35.019  33.545  -8.332  1.00  0.00           N
ATOM   1280  C   ASN B1108     -31.041  31.757  -8.637  1.00  0.00           C
ATOM   1281  O   ASN B1108     -31.077  31.384  -7.466  1.00  0.00           O
ATOM   1282  CE3 TRP B1109     -27.218  36.316  -8.227  1.00  0.00           C
ATOM   1283  CZ2 TRP B1109     -28.025  38.107 -10.260  1.00  0.00           C
ATOM   1284  CZ3 TRP B1109     -27.130  37.685  -8.063  1.00  0.00           C
ATOM   1285  CH2 TRP B1109     -27.531  38.567  -9.072  1.00  0.00           C
ATOM   1286  C   TRP B1109     -29.110  33.783  -7.318  1.00  0.00           C
ATOM   1287  O   TRP B1109     -28.438  33.815  -6.287  1.00  0.00           O
ATOM   1288  CB  TRP B1109     -27.682  33.203  -9.243  1.00  0.00           C
ATOM   1289  CG  TRP B1109     -27.951  34.498  -9.945  1.00  0.00           C
ATOM   1290  CD2 TRP B1109     -27.720  35.817  -9.432  1.00  0.00           C
ATOM   1291  CD1 TRP B1109     -28.464  34.660 -11.200  1.00  0.00           C
ATOM   1292  NE1 TRP B1109     -28.567  35.996 -11.501  1.00  0.00           N
ATOM   1293  N   TRP B1109     -29.991  32.426  -9.147  1.00  0.00           N
ATOM   1294  CE2 TRP B1109     -28.116  36.726 -10.430  1.00  0.00           C
ATOM   1295  CA  TRP B1109     -28.836  32.738  -8.352  1.00  0.00           C
ATOM   1296  C   GLY B1114     -33.457  24.596  -8.357  1.00  0.00           C
ATOM   1297  N   GLY B1114     -33.121  26.473  -6.874  1.00  0.00           N
ATOM   1298  CA  GLY B1114     -33.524  26.090  -8.203  1.00  0.00           C
ATOM   1299  O   GLY B1114     -33.092  23.871  -7.431  1.00  0.00           O
ATOM   1300  OE1 GLN B1115     -35.727  20.193  -7.893  1.00  0.00           O
ATOM   1301  N   GLN B1115     -33.841  24.103  -9.558  1.00  0.00           N
ATOM   1302  CA  GLN B1115     -33.807  22.696  -9.859  1.00  0.00           C
ATOM   1303  CB  GLN B1115     -35.220  22.169 -10.116  1.00  0.00           C
ATOM   1304  CG  GLN B1115     -36.159  22.306  -8.929  1.00  0.00           C
ATOM   1305  CD  GLN B1115     -35.763  21.417  -7.767  1.00  0.00           C
ATOM   1306  NE2 GLN B1115     -35.463  22.032  -6.628  1.00  0.00           N
ATOM   1307  C   GLN B1115     -32.910  22.515 -11.052  1.00  0.00           C
ATOM   1308  O   GLN B1115     -33.367  22.167 -12.140  1.00  0.00           O
ATOM   1309  CA  PRO B1116     -30.658  22.661 -11.925  1.00  0.00           C
ATOM   1310  CD  PRO B1116     -31.073  23.228  -9.592  1.00  0.00           C
ATOM   1311  CB  PRO B1116     -29.383  23.217 -11.287  1.00  0.00           C
ATOM   1312  CG  PRO B1116     -29.598  23.054  -9.820  1.00  0.00           C
ATOM   1313  C   PRO B1116     -30.391  21.280 -12.453  1.00  0.00           C
ATOM   1314  O   PRO B1116     -30.035  21.172 -13.627  1.00  0.00           O
ATOM   1315  N   PRO B1116     -31.640  22.752 -10.877  1.00  0.00           N
ATOM   1316  N   PHE B1117     -30.550  20.215 -11.634  1.00  0.00           N
ATOM   1317  CA  PHE B1117     -30.054  18.936 -12.077  1.00  0.00           C
ATOM   1318  CB  PHE B1117     -29.029  18.385 -11.083  1.00  0.00           C
ATOM   1319  CG  PHE B1117     -27.783  19.216 -10.975  1.00  0.00           C
ATOM   1320  CD1 PHE B1117     -27.543  19.986  -9.850  1.00  0.00           C
ATOM   1321  CD2 PHE B1117     -26.851  19.229 -11.997  1.00  0.00           C
ATOM   1322  CE1 PHE B1117     -26.396  20.751  -9.750  1.00  0.00           C
ATOM   1323  CE2 PHE B1117     -25.704  19.993 -11.897  1.00  0.00           C
ATOM   1324  CZ  PHE B1117     -25.474  20.752 -10.780  1.00  0.00           C
ATOM   1325  C   PHE B1117     -31.158  17.935 -12.266  1.00  0.00           C
ATOM   1326  O   PHE B1117     -32.096  17.859 -11.474  1.00  0.00           O
ATOM   1327  N   GLU B1118     -31.073  17.163 -13.376  1.00  0.00           N
ATOM   1328  CA  GLU B1118     -32.011  16.126 -13.718  1.00  0.00           C
ATOM   1329  CB  GLU B1118     -31.873  15.744 -15.193  1.00  0.00           C
ATOM   1330  CG  GLU B1118     -32.866  14.691 -15.657  1.00  0.00           C
ATOM   1331  CD  GLU B1118     -34.302  15.175 -15.592  1.00  0.00           C
ATOM   1332  OE1 GLU B1118     -34.513  16.406 -15.558  1.00  0.00           O
ATOM   1333  OE2 GLU B1118     -35.215  14.324 -15.577  1.00  0.00           O
ATOM   1334  C   GLU B1118     -31.827  14.906 -12.856  1.00  0.00           C
ATOM   1335  O   GLU B1118     -32.806  14.283 -12.447  1.00  0.00           O
ATOM   1336  N   TYR B1119     -30.563  14.496 -12.602  1.00  0.00           N
ATOM   1337  CA  TYR B1119     -30.307  13.341 -11.777  1.00  0.00           C
ATOM   1338  CB  TYR B1119     -30.469  12.055 -12.590  1.00  0.00           C
ATOM   1339  CG  TYR B1119     -29.492  11.929 -13.737  1.00  0.00           C
ATOM   1340  CD1 TYR B1119     -28.292  11.248 -13.577  1.00  0.00           C
ATOM   1341  CD2 TYR B1119     -29.773  12.491 -14.976  1.00  0.00           C
ATOM   1342  CE1 TYR B1119     -27.393  11.127 -14.620  1.00  0.00           C
ATOM   1343  CE2 TYR B1119     -28.886  12.380 -16.030  1.00  0.00           C
ATOM   1344  CZ  TYR B1119     -27.688  11.691 -15.842  1.00  0.00           C
ATOM   1345  C   TYR B1119     -28.926  13.434 -11.192  1.00  0.00           C
ATOM   1346  O   TYR B1119     -28.165  14.343 -11.520  1.00  0.00           O
ATOM   1347  OH  TYR B1119     -26.795  11.572 -16.882  1.00  0.00           O
ATOM   1348  N   PHE B1120     -28.575  12.492 -10.284  1.00  0.00           N
ATOM   1349  CA  PHE B1120     -27.292  12.534  -9.631  1.00  0.00           C
ATOM   1350  CB  PHE B1120     -27.450  12.938  -8.164  1.00  0.00           C
ATOM   1351  CG  PHE B1120     -28.028  14.311  -7.973  1.00  0.00           C
ATOM   1352  CD1 PHE B1120     -29.399  14.502  -7.933  1.00  0.00           C
ATOM   1353  CD2 PHE B1120     -27.202  15.412  -7.832  1.00  0.00           C
ATOM   1354  CE1 PHE B1120     -29.930  15.766  -7.757  1.00  0.00           C
ATOM   1355  CE2 PHE B1120     -27.734  16.676  -7.656  1.00  0.00           C
ATOM   1356  CZ  PHE B1120     -29.092  16.855  -7.618  1.00  0.00           C
ATOM   1357  C   PHE B1120     -26.629  11.186  -9.754  1.00  0.00           C
ATOM   1358  O   PHE B1120     -27.255  10.149  -9.534  1.00  0.00           O
ATOM   1359  N   VAL B1121     -25.327  11.169 -10.117  1.00  0.00           N
ATOM   1360  CA  VAL B1121     -24.582   9.938 -10.165  1.00  0.00           C
ATOM   1361  CB  VAL B1121     -23.526   9.961 -11.285  1.00  0.00           C
ATOM   1362  CG1 VAL B1121     -22.699   8.684 -11.264  1.00  0.00           C
ATOM   1363  CG2 VAL B1121     -24.191  10.146 -12.641  1.00  0.00           C
ATOM   1364  C   VAL B1121     -23.972   9.766  -8.806  1.00  0.00           C
ATOM   1365  O   VAL B1121     -23.409  10.712  -8.257  1.00  0.00           O
TER    1366      VAL B1121
ATOM   1367  N   GLN B1161     -15.361   4.233 -18.607  1.00  0.00           N
ATOM   1368  CA  GLN B1161     -15.392   5.664 -18.380  1.00  0.00           C
ATOM   1369  CB  GLN B1161     -16.782   6.225 -18.686  1.00  0.00           C
ATOM   1370  CG  GLN B1161     -17.150   6.204 -20.161  1.00  0.00           C
ATOM   1371  CD  GLN B1161     -16.540   7.359 -20.930  1.00  0.00           C
ATOM   1372  OE1 GLN B1161     -15.490   7.215 -21.557  1.00  0.00           O
ATOM   1373  NE2 GLN B1161     -17.197   8.512 -20.883  1.00  0.00           N
ATOM   1374  C   GLN B1161     -14.989   5.909 -16.949  1.00  0.00           C
ATOM   1375  O   GLN B1161     -14.348   6.915 -16.649  1.00  0.00           O
ATOM   1376  N   ALA B1165     -11.775   8.140 -15.959  1.00  0.00           N
ATOM   1377  C   ALA B1165     -11.150   9.261 -13.938  1.00  0.00           C
ATOM   1378  CA  ALA B1165     -11.965   9.339 -15.192  1.00  0.00           C
ATOM   1379  CB  ALA B1165     -13.439   9.537 -14.874  1.00  0.00           C
ATOM   1380  O   ALA B1165     -10.529  10.240 -13.530  1.00  0.00           O
ATOM   1381  CA  GLN B1168      -7.321  11.252 -14.849  1.00  0.00           C
ATOM   1382  CB  GLN B1168      -8.390  11.709 -15.844  1.00  0.00           C
ATOM   1383  CG  GLN B1168      -8.272  11.071 -17.218  1.00  0.00           C
ATOM   1384  CD  GLN B1168      -9.393  11.486 -18.151  1.00  0.00           C
ATOM   1385  OE1 GLN B1168     -10.484  11.843 -17.706  1.00  0.00           O
ATOM   1386  C   GLN B1168      -7.343  12.084 -13.600  1.00  0.00           C
ATOM   1387  O   GLN B1168      -6.537  13.001 -13.442  1.00  0.00           O
ATOM   1388  NE2 GLN B1168      -9.126  11.439 -19.451  1.00  0.00           N
ATOM   1389  N   GLN B1168      -7.525   9.879 -14.488  1.00  0.00           N
ATOM   1390  CD2 LEU B1172      -8.063  17.600 -11.148  1.00  0.00           C
ATOM   1391  C   LEU B1172      -4.202  15.902  -9.843  1.00  0.00           C
ATOM   1392  CD1 LEU B1172      -5.841  18.462 -11.895  1.00  0.00           C
ATOM   1393  N   LEU B1172      -4.404  14.308 -11.605  1.00  0.00           N
ATOM   1394  CA  LEU B1172      -4.652  15.678 -11.249  1.00  0.00           C
ATOM   1395  CB  LEU B1172      -6.135  16.015 -11.417  1.00  0.00           C
ATOM   1396  CG  LEU B1172      -6.555  17.434 -11.030  1.00  0.00           C
ATOM   1397  O   LEU B1172      -3.579  16.917  -9.527  1.00  0.00           O
ATOM   1398  N   THR B1219     -34.886   9.492 -17.699  1.00  0.00           N
ATOM   1399  CA  THR B1219     -33.743   9.381 -18.581  1.00  0.00           C
ATOM   1400  CB  THR B1219     -32.437   9.179 -17.790  1.00  0.00           C
ATOM   1401  OG1 THR B1219     -32.483   7.926 -17.097  1.00  0.00           O
ATOM   1402  CG2 THR B1219     -32.255  10.293 -16.770  1.00  0.00           C
ATOM   1403  C   THR B1219     -33.895   8.251 -19.565  1.00  0.00           C
ATOM   1404  O   THR B1219     -34.804   7.430 -19.466  1.00  0.00           O
TER    1405      THR B1219
ATOM   1406  N   LYS B1224     -27.615   6.423 -16.552  1.00  0.00           N
ATOM   1407  CA  LYS B1224     -27.134   7.665 -16.027  1.00  0.00           C
ATOM   1408  CB  LYS B1224     -26.935   7.566 -14.513  1.00  0.00           C
ATOM   1409  CG  LYS B1224     -28.219   7.341 -13.732  1.00  0.00           C
ATOM   1410  CD  LYS B1224     -27.956   7.308 -12.235  1.00  0.00           C
ATOM   1411  CE  LYS B1224     -29.232   7.035 -11.456  1.00  0.00           C
ATOM   1412  NZ  LYS B1224     -28.987   6.981  -9.989  1.00  0.00           N
ATOM   1413  C   LYS B1224     -25.865   7.991 -16.736  1.00  0.00           C
ATOM   1414  O   LYS B1224     -24.965   7.159 -16.854  1.00  0.00           O
ATOM   1415  CA  GLY B1225     -24.603   9.630 -17.951  1.00  0.00           C
ATOM   1416  C   GLY B1225     -23.509   9.902 -16.973  1.00  0.00           C
ATOM   1417  O   GLY B1225     -23.490  10.936 -16.302  1.00  0.00           O
ATOM   1418  N   GLY B1225     -25.786   9.225 -17.265  1.00  0.00           N
ATOM   1419  N   LEU B1226     -22.557   8.956 -16.887  1.00  0.00           N
ATOM   1420  CA  LEU B1226     -21.344   9.160 -16.159  1.00  0.00           C
ATOM   1421  CB  LEU B1226     -20.907   7.865 -15.472  1.00  0.00           C
ATOM   1422  CG  LEU B1226     -21.124   6.572 -16.261  1.00  0.00           C
ATOM   1423  CD1 LEU B1226     -20.306   5.436 -15.667  1.00  0.00           C
ATOM   1424  CD2 LEU B1226     -22.599   6.202 -16.291  1.00  0.00           C
ATOM   1425  C   LEU B1226     -20.400   9.649 -17.217  1.00  0.00           C
ATOM   1426  O   LEU B1226     -20.788   9.815 -18.372  1.00  0.00           O
ATOM   1427  N   GLY B1227     -19.120   9.853 -16.864  1.00  0.00           N
ATOM   1428  CA  GLY B1227     -18.160  10.365 -17.800  1.00  0.00           C
ATOM   1429  C   GLY B1227     -17.324  11.355 -17.059  1.00  0.00           C
ATOM   1430  O   GLY B1227     -16.104  11.229 -17.037  1.00  0.00           O
ATOM   1431  O   GLU B1228     -16.155  13.286 -13.520  1.00  0.00           O
ATOM   1432  N   GLU B1228     -17.944  12.384 -16.461  1.00  0.00           N
ATOM   1433  CA  GLU B1228     -17.244  13.338 -15.643  1.00  0.00           C
ATOM   1434  CB  GLU B1228     -17.978  14.681 -15.639  1.00  0.00           C
ATOM   1435  CG  GLU B1228     -17.957  15.404 -16.975  1.00  0.00           C
ATOM   1436  CD  GLU B1228     -18.660  16.746 -16.923  1.00  0.00           C
ATOM   1437  OE1 GLU B1228     -19.878  16.768 -16.649  1.00  0.00           O
ATOM   1438  OE2 GLU B1228     -17.992  17.776 -17.155  1.00  0.00           O
ATOM   1439  C   GLU B1228     -17.070  12.853 -14.219  1.00  0.00           C
ATOM   1440  N   SER B1229     -17.954  11.940 -13.757  1.00  0.00           N
ATOM   1441  CA  SER B1229     -18.127  11.535 -12.374  1.00  0.00           C
ATOM   1442  CB  SER B1229     -19.185  10.435 -12.266  1.00  0.00           C
ATOM   1443  OG  SER B1229     -20.466  10.921 -12.627  1.00  0.00           O
ATOM   1444  C   SER B1229     -16.871  11.046 -11.700  1.00  0.00           C
ATOM   1445  O   SER B1229     -16.500  11.545 -10.639  1.00  0.00           O
ATOM   1446  N   GLY B1230     -16.170  10.085 -12.320  1.00  0.00           N
ATOM   1447  CA  GLY B1230     -15.051   9.354 -11.770  1.00  0.00           C
ATOM   1448  C   GLY B1230     -13.853  10.213 -11.448  1.00  0.00           C
ATOM   1449  O   GLY B1230     -12.962   9.760 -10.732  1.00  0.00           O
ATOM   1450  CA  VAL B1231     -12.541  12.220 -11.839  1.00  0.00           C
ATOM   1451  O   VAL B1231     -11.159  12.332  -9.901  1.00  0.00           O
ATOM   1452  N   VAL B1231     -13.730  11.422 -12.029  1.00  0.00           N
ATOM   1453  CB  VAL B1231     -12.628  13.553 -12.605  1.00  0.00           C
ATOM   1454  CG1 VAL B1231     -11.472  14.464 -12.220  1.00  0.00           C
ATOM   1455  CG2 VAL B1231     -12.640  13.306 -14.105  1.00  0.00           C
ATOM   1456  C   VAL B1231     -12.281  12.496 -10.378  1.00  0.00           C
ATOM   1457  CE1 PHE B1232     -13.569  15.549  -4.520  1.00  0.00           C
ATOM   1458  N   PHE B1232     -13.318  12.884  -9.617  1.00  0.00           N
ATOM   1459  CA  PHE B1232     -13.209  13.245  -8.225  1.00  0.00           C
ATOM   1460  CB  PHE B1232     -14.555  13.743  -7.694  1.00  0.00           C
ATOM   1461  CG  PHE B1232     -14.514  14.185  -6.259  1.00  0.00           C
ATOM   1462  CD1 PHE B1232     -13.606  15.142  -5.840  1.00  0.00           C
ATOM   1463  CD2 PHE B1232     -15.382  13.643  -5.328  1.00  0.00           C
ATOM   1464  CE2 PHE B1232     -15.344  14.050  -4.007  1.00  0.00           C
ATOM   1465  CZ  PHE B1232     -14.443  14.998  -3.602  1.00  0.00           C
ATOM   1466  C   PHE B1232     -12.725  12.081  -7.400  1.00  0.00           C
ATOM   1467  O   PHE B1232     -12.029  12.268  -6.403  1.00  0.00           O
TER    1468      PHE B1232
HETATM 1469  S2' MTE B1299     -18.394  16.008 -21.009  1.00  0.00           S
HETATM 1470  N1  MTE B1299     -13.861   9.832 -22.859  1.00  0.00           N
HETATM 1471  C2  MTE B1299     -12.949   9.844 -23.861  1.00  0.00           C
HETATM 1472  N2  MTE B1299     -12.414   8.655 -24.226  1.00  0.00           N
HETATM 1473  N3  MTE B1299     -12.578  10.989 -24.500  1.00  0.00           N
HETATM 1474  C4  MTE B1299     -13.089  12.199 -24.176  1.00  0.00           C
HETATM 1475  O4  MTE B1299     -12.735  13.246 -24.763  1.00  0.00           O
HETATM 1476  C9  MTE B1299     -14.101  12.263 -23.096  1.00  0.00           C
HETATM 1477  C10 MTE B1299     -14.441  10.977 -22.436  1.00  0.00           C
HETATM 1478  C1' MTE B1299     -16.154  14.618 -21.108  1.00  0.00           C
HETATM 1479  S1' MTE B1299     -15.312  15.974 -20.570  1.00  0.00           S
HETATM 1480  C2' MTE B1299     -17.485  14.597 -21.276  1.00  0.00           C
HETATM 1481  C3' MTE B1299     -18.208  13.326 -21.668  1.00  0.00           C
HETATM 1482  O3' MTE B1299     -17.309  12.272 -22.054  1.00  0.00           O
HETATM 1483  C4' MTE B1299     -19.199  13.638 -22.797  1.00  0.00           C
HETATM 1484  P   MTE B1299     -21.032  11.696 -22.721  1.00  0.00           P
HETATM 1485  O1P MTE B1299     -21.597  10.836 -23.832  1.00  0.00           O
HETATM 1486  O2P MTE B1299     -21.961  12.810 -22.309  1.00  0.00           O
HETATM 1487  O3P MTE B1299     -20.441  10.895 -21.582  1.00  0.00           O
HETATM 1488  C6  MTE B1299     -15.323  13.397 -21.343  1.00  0.00           C
HETATM 1489  N5  MTE B1299     -14.648  13.411 -22.637  1.00  0.00           N
HETATM 1490  C7  MTE B1299     -16.179  12.148 -21.177  1.00  0.00           C
HETATM 1491  N8  MTE B1299     -15.383  10.966 -21.467  1.00  0.00           N
HETATM 1492  O4' MTE B1299     -19.761  12.454 -23.373  1.00  0.00           O
HETATM 1493  O1  MOS B1301     -18.630  19.028 -20.323  1.00  0.00           O
HETATM 1494 MO   MOS B1301     -16.827  18.090 -20.872  1.00  0.00          Mo
HETATM 1495  O2  MOS B1301     -16.297  18.784 -22.318  1.00  0.00           O
HETATM 1496  S   MOS B1301     -15.817  19.341 -19.267  1.00  0.00           S
HETATM 1497  O   MOL A   1     -24.833  26.107 -17.550  1.00  0.00           O
HETATM 1498  O   MOL A   1     -25.421  24.537 -15.465  1.00  0.00           O
HETATM 1499  O   MOL A   1     -26.323  28.119 -20.149  1.00  0.00           O
HETATM 1500  O   MOL A   1     -26.233  25.575 -12.966  1.00  0.00           O
HETATM 1501  N   MOL A   1     -21.464  23.587 -20.201  1.00  0.00           N
HETATM 1502  N   MOL A   1     -22.467  21.355 -17.135  1.00  0.00           N
HETATM 1503  N   MOL A   1     -21.274  21.699 -19.019  1.00  0.00           N
HETATM 1504  C   MOL A   1     -22.691  23.290 -18.310  1.00  0.00           C
HETATM 1505  C   MOL A   1     -23.006  22.493 -17.269  1.00  0.00           C
HETATM 1506  C   MOL A   1     -24.255  24.863 -17.461  1.00  0.00           C
HETATM 1507  C   MOL A   1     -24.506  24.084 -16.386  1.00  0.00           C
HETATM 1508  C   MOL A   1     -23.328  24.476 -18.358  1.00  0.00           C
HETATM 1509  C   MOL A   1     -21.777  22.847 -19.211  1.00  0.00           C
HETATM 1510  C   MOL A   1     -23.889  22.889 -16.336  1.00  0.00           C
HETATM 1511  C   MOL A   1     -20.481  23.683 -21.008  1.00  0.00           C
HETATM 1512  C   MOL A   1     -25.101  26.524 -18.866  1.00  0.00           C
HETATM 1513  C   MOL A   1     -25.808  23.710 -14.399  1.00  0.00           C
HETATM 1514  C   MOL A   1     -21.630  21.018 -18.017  1.00  0.00           C
HETATM 1515  C   MOL A   1     -19.429  22.882 -20.743  1.00  0.00           C
HETATM 1516  C   MOL A   1     -20.384  24.488 -22.082  1.00  0.00           C
HETATM 1517  C   MOL A   1     -25.984  27.762 -18.830  1.00  0.00           C
HETATM 1518  C   MOL A   1     -26.840  24.455 -13.564  1.00  0.00           C
HETATM 1519  C   MOL A   1     -18.311  22.856 -21.493  1.00  0.00           C
HETATM 1520  C   MOL A   1     -19.282  24.483 -22.847  1.00  0.00           C
HETATM 1521  C   MOL A   1     -18.253  23.675 -22.557  1.00  0.00           C
HETATM 1522  C   MOL A   1     -17.186  21.915 -21.105  1.00  0.00           C
HETATM 1523  C   MOL A   1     -27.041  27.101 -20.812  1.00  0.00           C
HETATM 1524  C   MOL A   1     -25.177  25.211 -12.103  1.00  0.00           C
HETATM 1525  C   MOL A   1     -17.231  21.318 -19.693  1.00  0.00           C
CONECT   91   92   89
CONECT   92   91  100   93
CONECT   93   92   94
CONECT   94   93   95   96
CONECT   95   94   97
CONECT   96   94   98
CONECT   97   95   99
CONECT   98   96   99
CONECT   99   97   98
CONECT  100   92  101
CONECT  101  100
CONECT  151  152  149
CONECT  152  151  153  157
CONECT  153  152  154
CONECT  154  153  156  155
CONECT  155  154
CONECT  156  154
CONECT  157  158  152
CONECT  158  157
CONECT  212  223  214
CONECT  213  223  215
CONECT  214  212  219
CONECT  215  213  219
CONECT  216  219
CONECT  217  221  218
CONECT  218  217
CONECT  219  214  215  216
CONECT  220  221  210
CONECT  221  217  220  222
CONECT  222  221  223
CONECT  223  212  213  222
CONECT  336  337  334
CONECT  337  336  338  341
CONECT  338  337  339  340
CONECT  339  338
CONECT  340  338
CONECT  341  337  342
CONECT  342  341
CONECT  453  457
CONECT  454  455  452
CONECT  455  457  454  456
CONECT  456  455
CONECT  457  455  453
CONECT  509  514  517
CONECT  510  512  520
CONECT  511  512  503
CONECT  512  511  513  510
CONECT  513  512  514
CONECT  514  513  515  509
CONECT  515  514  516
CONECT  516  515  518
CONECT  517  509  518
CONECT  518  517  519  516
CONECT  519  518
CONECT  520  510
CONECT  688  689  685
CONECT  689  688  690  694
CONECT  690  689  691
CONECT  691  690  692
CONECT  692  691  693
CONECT  693  692
CONECT  694  689  695
CONECT  695  694
CONECT  735  736  733
CONECT  736  735  737  744
CONECT  737  736  738
CONECT  738  737  739
CONECT  739  738  740
CONECT  740  739  741
CONECT  741  740  742  743
CONECT  742  741
CONECT  743  741
CONECT  744  736  745
CONECT  745  744
CONECT  860  864
CONECT  861  862  858
CONECT  862  861  863  864
CONECT  863  862
CONECT  864  862  860
CONECT  991  992  989
CONECT  992  993  991  994
CONECT  993  992
CONECT  994  992  995
CONECT  995  994
CONECT 1043 1050 1044 1049
CONECT 1044 1043 1045
CONECT 1045 1044 1046
CONECT 1046 1045 1047 1048
CONECT 1047 1046
CONECT 1048 1046
CONECT 1049 1043 1051
CONECT 1050 1043 1041
CONECT 1051 1049
CONECT 1185 1186 1183
CONECT 1186 1185 1187 1191
CONECT 1187 1186 1188
CONECT 1188 1187 1190 1189
CONECT 1189 1188
CONECT 1190 1188
CONECT 1191 1186 1192
CONECT 1192 1191
CONECT 1282 1290 1284
CONECT 1283 1294 1285
CONECT 1284 1282 1285
CONECT 1285 1283 1284
CONECT 1286 1287 1295
CONECT 1287 1286
CONECT 1288 1295 1289
CONECT 1289 1288 1290 1291
CONECT 1290 1282 1289 1294
CONECT 1291 1289 1292
CONECT 1292 1291 1294
CONECT 1293 1295 1280
CONECT 1294 1290 1292 1283
CONECT 1295 1293 1286 1288
CONECT 1359 1360 1357
CONECT 1360 1359 1361 1364
CONECT 1361 1362 1363 1360
CONECT 1362 1361
CONECT 1363 1361
CONECT 1364 1365 1360
CONECT 1365 1364
CONECT 1457 1462 1465
CONECT 1458 1459 1456
CONECT 1459 1458 1466 1460
CONECT 1460 1459 1461
CONECT 1461 1460 1462 1463
CONECT 1462 1461 1457
CONECT 1463 1461 1464
CONECT 1464 1463 1465
CONECT 1465 1457 1464
CONECT 1466 1459 1467
CONECT 1467 1466
CONECT 1469 1480
CONECT 1470 1471 1477
CONECT 1471 1470 1472 1473
CONECT 1472 1471
CONECT 1473 1471 1474
CONECT 1474 1473 1475 1476
CONECT 1475 1474
CONECT 1476 1477 1489 1474
CONECT 1477 1491 1476 1470
CONECT 1478 1488 1479 1480
CONECT 1479 1478
CONECT 1480 1478 1481 1469
CONECT 1481 1480 1482 1483
CONECT 1482 1481 1490
CONECT 1483 1481 1492
CONECT 1484 1485 1486 1487 1492
CONECT 1485 1484
CONECT 1486 1484
CONECT 1487 1484
CONECT 1488 1478 1489 1490
CONECT 1489 1476 1488
CONECT 1490 1491 1482 1488
CONECT 1491 1490 1477
CONECT 1492 1483 1484
CONECT 1493 1494
CONECT 1494 1495 1493 1496
CONECT 1495 1494
CONECT 1496 1494
CONECT 1497 1506 1512
CONECT 1498 1507 1513
CONECT 1499 1517 1523
CONECT 1500 1518 1524
CONECT 1501 1509 1511
CONECT 1502 1505 1514
CONECT 1503 1509 1514
CONECT 1504 1505 1508 1509
CONECT 1505 1502 1504 1510
CONECT 1506 1497 1507 1508
CONECT 1507 1498 1506 1510
CONECT 1508 1504 1506
CONECT 1509 1501 1503 1504
CONECT 1510 1505 1507
CONECT 1511 1501 1515 1516
CONECT 1512 1497 1517
CONECT 1513 1498 1518
CONECT 1514 1502 1503
CONECT 1515 1511 1519
CONECT 1516 1511 1520
CONECT 1517 1499 1512
CONECT 1518 1500 1513
CONECT 1519 1515 1521 1522
CONECT 1520 1516 1521
CONECT 1521 1519 1520
CONECT 1522 1519 1525
CONECT 1523 1499
CONECT 1524 1500
CONECT 1525 1522
END
