# Supplementary material for: Mechanism-based inactivation of human aldehyde oxidase by erlotinib: Mechanistic insights from structural analogs and molecular docking
Source: Mol Pharmacol. 2025 Nov 12;108(1):100097. doi: 10.1016/j.molpha.2025.100097 (PMC12881681; doi:10.1016/j.molpha.2025.100097)
Supplement: Supplementary Material 3 [file mmc3.zip › Erlotinib_3-vinyl.pdb]

HELIX    1   1 PRO A  736  ILE A  742  1                                   7
HELIX    2   2 LEU A  770  ILE A  775  1                                   6
HELIX    3   3 LEU A  842  LYS A  851  1                                  10
HELIX    4   4 PHE A  883  ALA A  886  1                                   4
HELIX    5   5 VAL A 1049  GLY A 1054  1                                   6
HELIX    6   6 SER A 1229  VAL A 1231  1                                   3
SHEET    1   1 1 TYR A 831  ASN A 833  0
SHEET    2   2 1 TRP A 866  CYS A 868  0
SHEET    3   3 1 PHE A 972  VAL A 974  0
SHEET    4   4 1 TYR A1119  VAL A1121  0
HETATM    1  O   MOL B   1     -24.888  25.909 -17.774  1.00  0.00           O
HETATM    2  O   MOL B   1     -25.399  24.600 -15.377  1.00  0.00           O
HETATM    3  O   MOL B   1     -26.234  27.636 -20.679  1.00  0.00           O
HETATM    4  O   MOL B   1     -26.155  25.486 -12.881  1.00  0.00           O
HETATM    5  N   MOL B   1     -21.443  23.032 -20.147  1.00  0.00           N
HETATM    6  N   MOL B   1     -22.294  21.183 -16.543  1.00  0.00           N
HETATM    7  N   MOL B   1     -21.100  21.262 -18.635  1.00  0.00           N
HETATM    8  C   MOL B   1     -22.673  23.004 -18.057  1.00  0.00           C
HETATM    9  C   MOL B   1     -22.921  22.333 -16.849  1.00  0.00           C
HETATM   10  C   MOL B   1     -24.252  24.745 -17.469  1.00  0.00           C
HETATM   11  C   MOL B   1     -24.506  24.090 -16.270  1.00  0.00           C
HETATM   12  C   MOL B   1     -23.335  24.205 -18.366  1.00  0.00           C
HETATM   13  C   MOL B   1     -21.746  22.411 -18.910  1.00  0.00           C
HETATM   14  C   MOL B   1     -23.844  22.895 -15.970  1.00  0.00           C
HETATM   15  C   MOL B   1     -20.254  23.143 -20.885  1.00  0.00           C
HETATM   16  C   MOL B   1     -25.045  26.220 -19.158  1.00  0.00           C
HETATM   17  C   MOL B   1     -25.984  23.687 -14.451  1.00  0.00           C
HETATM   18  C   MOL B   1     -21.418  20.710 -17.453  1.00  0.00           C
HETATM   19  C   MOL B   1     -19.088  22.533 -20.426  1.00  0.00           C
HETATM   20  C   MOL B   1     -20.240  23.866 -22.078  1.00  0.00           C
HETATM   21  C   MOL B   1     -26.000  27.390 -19.297  1.00  0.00           C
HETATM   22  C   MOL B   1     -26.899  24.451 -13.513  1.00  0.00           C
HETATM   23  C   MOL B   1     -17.906  22.645 -21.159  1.00  0.00           C
HETATM   24  C   MOL B   1     -19.059  23.978 -22.811  1.00  0.00           C
HETATM   25  C   MOL B   1     -17.892  23.368 -22.352  1.00  0.00           C
HETATM   26  C   MOL B   1     -16.689  22.010 -20.679  1.00  0.00           C
HETATM   27  C   MOL B   1     -27.170  28.688 -20.869  1.00  0.00           C
HETATM   28  C   MOL B   1     -25.076  24.961 -12.121  1.00  0.00           C
HETATM   29  C   MOL B   1     -16.568  21.248 -19.573  1.00  0.00           C
ATOM     30  N   ARG A 147      -4.544   8.431 -22.376  1.00  0.00           N
ATOM     31  CA  ARG A 147      -5.354   9.320 -21.584  1.00  0.00           C
ATOM     32  CB  ARG A 147      -5.557  10.651 -22.311  1.00  0.00           C
ATOM     33  CG  ARG A 147      -5.920  11.809 -21.396  1.00  0.00           C
ATOM     34  CD  ARG A 147      -4.823  12.073 -20.378  1.00  0.00           C
ATOM     35  NE  ARG A 147      -4.903  13.423 -19.825  1.00  0.00           N
ATOM     36  CZ  ARG A 147      -4.549  13.745 -18.585  1.00  0.00           C
ATOM     37  NH1 ARG A 147      -4.656  15.000 -18.170  1.00  0.00           N
ATOM     38  NH2 ARG A 147      -4.089  12.812 -17.764  1.00  0.00           N
ATOM     39  C   ARG A 147      -6.716   8.767 -21.217  1.00  0.00           C
ATOM     40  O   ARG A 147      -7.329   9.257 -20.274  1.00  0.00           O
TER      41      ARG A 147
ATOM     42  N   PHE A 611     -14.818  38.099 -31.535  1.00  0.00           N
ATOM     43  CA  PHE A 611     -16.075  37.416 -31.669  1.00  0.00           C
ATOM     44  CB  PHE A 611     -15.854  35.972 -32.124  1.00  0.00           C
ATOM     45  CG  PHE A 611     -15.077  35.140 -31.144  1.00  0.00           C
ATOM     46  CD1 PHE A 611     -15.728  34.387 -30.183  1.00  0.00           C
ATOM     47  CD2 PHE A 611     -13.694  35.110 -31.184  1.00  0.00           C
ATOM     48  CE1 PHE A 611     -15.013  33.622 -29.282  1.00  0.00           C
ATOM     49  CE2 PHE A 611     -12.979  34.345 -30.283  1.00  0.00           C
ATOM     50  CZ  PHE A 611     -13.632  33.603 -29.335  1.00  0.00           C
ATOM     51  C   PHE A 611     -16.785  37.478 -30.348  1.00  0.00           C
ATOM     52  O   PHE A 611     -16.174  37.281 -29.299  1.00  0.00           O
ATOM     53  N   CYS A 612     -18.107  37.752 -30.388  1.00  0.00           N
ATOM     54  CA  CYS A 612     -18.984  37.805 -29.247  1.00  0.00           C
ATOM     55  CB  CYS A 612     -19.277  36.395 -28.731  1.00  0.00           C
ATOM     56  SG  CYS A 612     -20.136  35.330 -29.913  1.00  0.00           S
ATOM     57  C   CYS A 612     -18.411  38.634 -28.150  1.00  0.00           C
ATOM     58  O   CYS A 612     -17.491  39.427 -28.346  1.00  0.00           O
ATOM     59  N   PHE A 613     -19.039  38.515 -26.964  1.00  0.00           N
ATOM     60  CA  PHE A 613     -18.627  39.233 -25.802  1.00  0.00           C
ATOM     61  CB  PHE A 613     -18.376  40.704 -26.142  1.00  0.00           C
ATOM     62  CG  PHE A 613     -19.596  41.429 -26.634  1.00  0.00           C
ATOM     63  CD1 PHE A 613     -20.416  42.111 -25.752  1.00  0.00           C
ATOM     64  CD2 PHE A 613     -19.923  41.429 -27.978  1.00  0.00           C
ATOM     65  CE1 PHE A 613     -21.539  42.778 -26.205  1.00  0.00           C
ATOM     66  CE2 PHE A 613     -21.046  42.096 -28.431  1.00  0.00           C
ATOM     67  CZ  PHE A 613     -21.852  42.769 -27.551  1.00  0.00           C
ATOM     68  C   PHE A 613     -19.720  39.041 -24.812  1.00  0.00           C
ATOM     69  O   PHE A 613     -20.845  38.677 -25.153  1.00  0.00           O
ATOM     70  N   PHE A 614     -19.410  39.245 -23.530  1.00  0.00           N
ATOM     71  CA  PHE A 614     -20.483  39.154 -22.593  1.00  0.00           C
ATOM     72  CB  PHE A 614     -20.772  37.691 -22.249  1.00  0.00           C
ATOM     73  CG  PHE A 614     -21.954  37.504 -21.342  1.00  0.00           C
ATOM     74  CD1 PHE A 614     -23.243  37.542 -21.844  1.00  0.00           C
ATOM     75  CD2 PHE A 614     -21.777  37.289 -19.987  1.00  0.00           C
ATOM     76  CE1 PHE A 614     -24.331  37.369 -21.009  1.00  0.00           C
ATOM     77  CE2 PHE A 614     -22.864  37.117 -19.152  1.00  0.00           C
ATOM     78  CZ  PHE A 614     -24.137  37.156 -19.657  1.00  0.00           C
ATOM     79  C   PHE A 614     -20.086  39.933 -21.423  1.00  0.00           C
ATOM     80  O   PHE A 614     -18.919  40.204 -21.146  1.00  0.00           O
ATOM     81  N   THR A 615     -21.116  40.361 -20.721  1.00  0.00           N
ATOM     82  CA  THR A 615     -20.908  41.244 -19.678  1.00  0.00           C
ATOM     83  CB  THR A 615     -20.834  42.699 -20.177  1.00  0.00           C
ATOM     84  OG1 THR A 615     -22.070  43.054 -20.809  1.00  0.00           O
ATOM     85  CG2 THR A 615     -19.708  42.860 -21.186  1.00  0.00           C
ATOM     86  C   THR A 615     -22.109  40.953 -18.763  1.00  0.00           C
ATOM     87  O   THR A 615     -23.276  40.956 -19.179  1.00  0.00           O
ATOM     88  N   GLU A 616     -21.818  40.344 -17.585  1.00  0.00           N
ATOM     89  CA  GLU A 616     -22.510  40.909 -16.487  1.00  0.00           C
ATOM     90  CB  GLU A 616     -22.601  39.904 -15.337  1.00  0.00           C
ATOM     91  CG  GLU A 616     -23.398  38.653 -15.667  1.00  0.00           C
ATOM     92  CD  GLU A 616     -23.481  37.689 -14.500  1.00  0.00           C
ATOM     93  OE1 GLU A 616     -22.789  37.924 -13.486  1.00  0.00           O
ATOM     94  OE2 GLU A 616     -24.237  36.700 -14.598  1.00  0.00           O
ATOM     95  C   GLU A 616     -21.445  42.063 -16.466  1.00  0.00           C
ATOM     96  O   GLU A 616     -21.917  43.134 -16.043  1.00  0.00           O
ATOM     97  N   ALA A 617     -20.075  41.775 -17.042  1.00  0.00           N
ATOM     98  CA  ALA A 617     -18.656  42.383 -17.554  1.00  0.00           C
ATOM     99  CB  ALA A 617     -17.939  43.089 -16.413  1.00  0.00           C
ATOM    100  C   ALA A 617     -17.277  41.478 -18.316  1.00  0.00           C
ATOM    101  O   ALA A 617     -16.441  41.174 -17.458  1.00  0.00           O
ATOM    102  N   GLU A 618     -16.775  41.069 -19.764  1.00  0.00           N
ATOM    103  CA  GLU A 618     -15.660  39.862 -20.303  1.00  0.00           C
ATOM    104  CB  GLU A 618     -16.344  38.495 -20.376  1.00  0.00           C
ATOM    105  CG  GLU A 618     -16.759  37.936 -19.025  1.00  0.00           C
ATOM    106  CD  GLU A 618     -17.445  36.589 -19.138  1.00  0.00           C
ATOM    107  OE1 GLU A 618     -17.734  36.163 -20.276  1.00  0.00           O
ATOM    108  OE2 GLU A 618     -17.694  35.959 -18.088  1.00  0.00           O
ATOM    109  C   GLU A 618     -14.400  39.602 -22.096  1.00  0.00           C
ATOM    110  O   GLU A 618     -13.900  40.721 -22.127  1.00  0.00           O
ATOM    111  N   LYS A 619     -13.624  38.678 -23.489  1.00  0.00           N
ATOM    112  CA  LYS A 619     -12.521  38.813 -25.084  1.00  0.00           C
ATOM    113  CB  LYS A 619     -11.519  39.961 -24.947  1.00  0.00           C
ATOM    114  CG  LYS A 619     -10.673  40.197 -26.187  1.00  0.00           C
ATOM    115  CD  LYS A 619      -9.754  41.395 -26.009  1.00  0.00           C
ATOM    116  CE  LYS A 619      -8.902  41.627 -27.246  1.00  0.00           C
ATOM    117  NZ  LYS A 619      -7.995  42.796 -27.084  1.00  0.00           N
ATOM    118  C   LYS A 619     -11.230  37.818 -26.296  1.00  0.00           C
ATOM    119  O   LYS A 619     -10.702  36.841 -25.790  1.00  0.00           O
ATOM    120  N   PHE A 620     -10.703  37.850 -27.873  1.00  0.00           N
ATOM    121  CA  PHE A 620      -9.775  37.271 -29.223  1.00  0.00           C
ATOM    122  CB  PHE A 620     -10.240  37.938 -30.519  1.00  0.00           C
ATOM    123  CG  PHE A 620      -9.475  37.500 -31.735  1.00  0.00           C
ATOM    124  CD1 PHE A 620      -9.754  36.291 -32.347  1.00  0.00           C
ATOM    125  CD2 PHE A 620      -8.477  38.298 -32.267  1.00  0.00           C
ATOM    126  CE1 PHE A 620      -9.050  35.888 -33.466  1.00  0.00           C
ATOM    127  CE2 PHE A 620      -7.773  37.895 -33.385  1.00  0.00           C
ATOM    128  CZ  PHE A 620      -8.056  36.696 -33.985  1.00  0.00           C
ATOM    129  C   PHE A 620      -8.182  37.151 -29.775  1.00  0.00           C
ATOM    130  O   PHE A 620      -7.504  36.101 -29.773  1.00  0.00           O
TER     131      PHE A 620
ATOM    132  N   PHE A 675     -14.861  43.995  -9.135  1.00  0.00           N
ATOM    133  CA  PHE A 675     -15.073  43.117 -10.278  1.00  0.00           C
ATOM    134  CB  PHE A 675     -13.959  42.071 -10.364  1.00  0.00           C
ATOM    135  CG  PHE A 675     -14.090  41.142 -11.537  1.00  0.00           C
ATOM    136  CD1 PHE A 675     -13.712  41.547 -12.805  1.00  0.00           C
ATOM    137  CD2 PHE A 675     -14.591  39.863 -11.372  1.00  0.00           C
ATOM    138  CE1 PHE A 675     -13.832  40.692 -13.884  1.00  0.00           C
ATOM    139  CE2 PHE A 675     -14.712  39.008 -12.451  1.00  0.00           C
ATOM    140  CZ  PHE A 675     -14.335  39.417 -13.703  1.00  0.00           C
ATOM    141  C   PHE A 675     -16.399  42.590  -9.984  1.00  0.00           C
ATOM    142  O   PHE A 675     -17.466  43.107 -10.314  1.00  0.00           O
TER     143      PHE A 675
ATOM    144  N   PRO A 677     -18.618  39.656  -9.748  1.00  0.00           N
ATOM    145  CA  PRO A 677     -19.976  39.268  -9.748  1.00  0.00           C
ATOM    146  CD  PRO A 677     -17.866  39.197 -10.951  1.00  0.00           C
ATOM    147  CB  PRO A 677     -20.198  38.698 -11.150  1.00  0.00           C
ATOM    148  CG  PRO A 677     -18.844  38.253 -11.592  1.00  0.00           C
ATOM    149  C   PRO A 677     -19.872  38.288  -8.621  1.00  0.00           C
ATOM    150  O   PRO A 677     -19.087  37.346  -8.728  1.00  0.00           O
ATOM    151  N   GLU A 678     -20.601  38.479  -7.513  1.00  0.00           N
ATOM    152  CA  GLU A 678     -20.437  37.476  -6.504  1.00  0.00           C
ATOM    153  CB  GLU A 678     -20.729  38.057  -5.119  1.00  0.00           C
ATOM    154  CG  GLU A 678     -19.746  39.127  -4.674  1.00  0.00           C
ATOM    155  CD  GLU A 678     -20.048  39.656  -3.286  1.00  0.00           C
ATOM    156  OE1 GLU A 678     -21.090  40.324  -3.119  1.00  0.00           O
ATOM    157  OE2 GLU A 678     -19.243  39.402  -2.365  1.00  0.00           O
ATOM    158  C   GLU A 678     -21.361  36.355  -6.860  1.00  0.00           C
ATOM    159  O   GLU A 678     -22.409  36.576  -7.462  1.00  0.00           O
ATOM    160  N   ARG A 679     -20.986  35.105  -6.537  1.00  0.00           N
ATOM    161  CA  ARG A 679     -21.921  34.027  -6.705  1.00  0.00           C
ATOM    162  CB  ARG A 679     -21.395  33.015  -7.725  1.00  0.00           C
ATOM    163  CG  ARG A 679     -21.221  33.580  -9.126  1.00  0.00           C
ATOM    164  CD  ARG A 679     -22.564  33.870  -9.775  1.00  0.00           C
ATOM    165  NE  ARG A 679     -22.416  34.376 -11.138  1.00  0.00           N
ATOM    166  CZ  ARG A 679     -22.289  35.662 -11.447  1.00  0.00           C
ATOM    167  NH1 ARG A 679     -22.160  36.029 -12.715  1.00  0.00           N
ATOM    168  NH2 ARG A 679     -22.293  36.578 -10.489  1.00  0.00           N
ATOM    169  C   ARG A 679     -22.079  33.470  -5.332  1.00  0.00           C
ATOM    170  O   ARG A 679     -21.086  33.276  -4.633  1.00  0.00           O
ATOM    171  N   LYS A 680     -23.329  33.219  -4.890  1.00  0.00           N
ATOM    172  CA  LYS A 680     -23.461  32.843  -3.515  1.00  0.00           C
ATOM    173  CB  LYS A 680     -23.648  34.082  -2.636  1.00  0.00           C
ATOM    174  CG  LYS A 680     -24.922  34.859  -2.922  1.00  0.00           C
ATOM    175  CD  LYS A 680     -25.025  36.093  -2.041  1.00  0.00           C
ATOM    176  CE  LYS A 680     -26.318  36.850  -2.300  1.00  0.00           C
ATOM    177  NZ  LYS A 680     -26.447  38.046  -1.422  1.00  0.00           N
ATOM    178  C   LYS A 680     -24.605  31.899  -3.319  1.00  0.00           C
ATOM    179  O   LYS A 680     -25.620  31.953  -4.013  1.00  0.00           O
ATOM    180  N   LEU A 681     -24.426  30.982  -2.347  1.00  0.00           N
ATOM    181  CA  LEU A 681     -25.438  30.068  -1.909  1.00  0.00           C
ATOM    182  CB  LEU A 681     -25.089  28.640  -2.332  1.00  0.00           C
ATOM    183  CG  LEU A 681     -26.059  27.544  -1.885  1.00  0.00           C
ATOM    184  CD1 LEU A 681     -27.410  27.713  -2.563  1.00  0.00           C
ATOM    185  CD2 LEU A 681     -25.488  26.166  -2.180  1.00  0.00           C
ATOM    186  C   LEU A 681     -25.518  30.233  -0.429  1.00  0.00           C
ATOM    187  O   LEU A 681     -24.494  30.373   0.238  1.00  0.00           O
TER     188      LEU A 681
ATOM    189  N   MET A 703      -5.029  24.475  -5.141  1.00  0.00           N
ATOM    190  CA  MET A 703      -5.121  23.337  -6.015  1.00  0.00           C
ATOM    191  CB  MET A 703      -6.562  22.828  -6.081  1.00  0.00           C
ATOM    192  CG  MET A 703      -6.751  21.615  -6.979  1.00  0.00           C
ATOM    193  SD  MET A 703      -8.430  20.960  -6.918  1.00  0.00           S
ATOM    194  CE  MET A 703      -8.303  19.597  -8.073  1.00  0.00           C
ATOM    195  C   MET A 703      -4.613  23.751  -7.366  1.00  0.00           C
ATOM    196  O   MET A 703      -4.955  24.820  -7.870  1.00  0.00           O
TER     197      MET A 703
ATOM    198  N   GLY A 705      -3.668  23.331 -11.610  1.00  0.00           N
ATOM    199  CA  GLY A 705      -4.436  23.153 -12.811  1.00  0.00           C
ATOM    200  C   GLY A 705      -4.121  21.810 -13.397  1.00  0.00           C
ATOM    201  O   GLY A 705      -3.603  20.931 -12.710  1.00  0.00           O
ATOM    202  N   GLN A 706      -4.477  21.607 -14.688  1.00  0.00           N
ATOM    203  CA  GLN A 706      -4.226  20.344 -15.329  1.00  0.00           C
ATOM    204  CB  GLN A 706      -5.217  19.287 -14.837  1.00  0.00           C
ATOM    205  CG  GLN A 706      -4.963  17.894 -15.389  1.00  0.00           C
ATOM    206  CD  GLN A 706      -5.927  16.863 -14.835  1.00  0.00           C
ATOM    207  OE1 GLN A 706      -7.025  17.201 -14.392  1.00  0.00           O
ATOM    208  NE2 GLN A 706      -5.519  15.600 -14.859  1.00  0.00           N
ATOM    209  C   GLN A 706      -4.319  20.527 -16.822  1.00  0.00           C
ATOM    210  O   GLN A 706      -5.230  21.189 -17.314  1.00  0.00           O
ATOM    211  N   GLU A 707      -3.362  19.954 -17.591  1.00  0.00           N
ATOM    212  CB  GLU A 707      -2.032  19.944 -19.640  1.00  0.00           C
ATOM    213  CD  GLU A 707      -1.598  22.417 -19.914  1.00  0.00           C
ATOM    214  OE2 GLU A 707      -1.266  23.491 -19.370  1.00  0.00           O
ATOM    215  O   GLU A 707      -4.307  17.810 -18.938  1.00  0.00           O
ATOM    216  CA  GLU A 707      -3.433  20.024 -19.030  1.00  0.00           C
ATOM    217  CG  GLU A 707      -1.133  21.118 -19.286  1.00  0.00           C
ATOM    218  OE1 GLU A 707      -2.293  22.361 -20.950  1.00  0.00           O
ATOM    219  C   GLU A 707      -4.313  18.902 -19.505  1.00  0.00           C
ATOM    220  CA  HIS A 708      -6.033  18.193 -21.110  1.00  0.00           C
ATOM    221  CG  HIS A 708      -7.839  19.829 -21.812  1.00  0.00           C
ATOM    222  NE2 HIS A 708      -9.670  21.026 -21.161  1.00  0.00           N
ATOM    223  CE1 HIS A 708      -8.609  21.810 -21.181  1.00  0.00           C
ATOM    224  C   HIS A 708      -5.309  16.964 -21.569  1.00  0.00           C
ATOM    225  O   HIS A 708      -5.703  15.842 -21.260  1.00  0.00           O
ATOM    226  N   HIS A 708      -5.089  19.148 -20.583  1.00  0.00           N
ATOM    227  ND1 HIS A 708      -7.505  21.142 -21.560  1.00  0.00           N
ATOM    228  CB  HIS A 708      -6.836  18.810 -22.257  1.00  0.00           C
ATOM    229  CD2 HIS A 708      -9.267  19.826 -21.531  1.00  0.00           C
ATOM    230  N   PHE A 709      -4.215  17.162 -22.320  1.00  0.00           N
ATOM    231  CA  PHE A 709      -3.355  16.121 -22.808  1.00  0.00           C
ATOM    232  CB  PHE A 709      -2.612  15.452 -21.649  1.00  0.00           C
ATOM    233  CG  PHE A 709      -1.333  14.780 -22.057  1.00  0.00           C
ATOM    234  CD1 PHE A 709      -0.163  15.507 -22.190  1.00  0.00           C
ATOM    235  CD2 PHE A 709      -1.299  13.419 -22.308  1.00  0.00           C
ATOM    236  CE1 PHE A 709       1.014  14.889 -22.566  1.00  0.00           C
ATOM    237  CE2 PHE A 709      -0.121  12.800 -22.683  1.00  0.00           C
ATOM    238  CZ  PHE A 709       1.032  13.529 -22.812  1.00  0.00           C
ATOM    239  C   PHE A 709      -4.107  15.076 -23.590  1.00  0.00           C
ATOM    240  O   PHE A 709      -3.884  13.877 -23.424  1.00  0.00           O
ATOM    241  CD1 TYR A 710      -5.922  16.409 -28.265  1.00  0.00           C
ATOM    242  CD2 TYR A 710      -6.370  17.831 -26.402  1.00  0.00           C
ATOM    243  CE1 TYR A 710      -5.513  17.498 -29.011  1.00  0.00           C
ATOM    244  CE2 TYR A 710      -5.965  18.932 -27.133  1.00  0.00           C
ATOM    245  OH  TYR A 710      -5.128  19.841 -29.188  1.00  0.00           O
ATOM    246  C   TYR A 710      -4.526  14.234 -26.337  1.00  0.00           C
ATOM    247  O   TYR A 710      -3.636  15.035 -26.622  1.00  0.00           O
ATOM    248  CZ  TYR A 710      -5.535  18.755 -28.447  1.00  0.00           C
ATOM    249  N   TYR A 710      -5.046  15.513 -24.452  1.00  0.00           N
ATOM    250  CA  TYR A 710      -5.659  14.639 -25.423  1.00  0.00           C
ATOM    251  CB  TYR A 710      -6.800  15.358 -26.146  1.00  0.00           C
ATOM    252  CG  TYR A 710      -6.355  16.556 -26.953  1.00  0.00           C
TER     253      TYR A 710
ATOM    254  N   GLN A 714      -4.395  19.745 -31.498  1.00  0.00           N
ATOM    255  CA  GLN A 714      -5.368  20.525 -32.212  1.00  0.00           C
ATOM    256  CB  GLN A 714      -5.297  21.992 -31.784  1.00  0.00           C
ATOM    257  CG  GLN A 714      -5.677  22.235 -30.333  1.00  0.00           C
ATOM    258  CD  GLN A 714      -7.139  21.942 -30.057  1.00  0.00           C
ATOM    259  OE1 GLN A 714      -7.986  22.078 -30.940  1.00  0.00           O
ATOM    260  NE2 GLN A 714      -7.439  21.539 -28.828  1.00  0.00           N
ATOM    261  C   GLN A 714      -5.101  20.356 -33.676  1.00  0.00           C
ATOM    262  O   GLN A 714      -3.961  20.478 -34.121  1.00  0.00           O
TER     263      GLN A 714
ATOM    264  N   VAL A 731     -12.566  19.721 -38.588  1.00  0.00           N
ATOM    265  CA  VAL A 731     -11.795  20.076 -37.431  1.00  0.00           C
ATOM    266  CB  VAL A 731     -12.054  21.533 -37.005  1.00  0.00           C
ATOM    267  CG1 VAL A 731     -13.503  21.714 -36.579  1.00  0.00           C
ATOM    268  CG2 VAL A 731     -11.111  21.936 -35.882  1.00  0.00           C
ATOM    269  C   VAL A 731     -12.092  19.149 -36.293  1.00  0.00           C
ATOM    270  O   VAL A 731     -13.205  18.641 -36.157  1.00  0.00           O
ATOM    271  N   SER A 732     -11.075  18.911 -35.433  1.00  0.00           N
ATOM    272  CA  SER A 732     -11.260  18.099 -34.265  1.00  0.00           C
ATOM    273  CB  SER A 732      -9.941  17.439 -33.857  1.00  0.00           C
ATOM    274  OG  SER A 732     -10.097  16.677 -32.672  1.00  0.00           O
ATOM    275  C   SER A 732     -11.802  19.035 -33.227  1.00  0.00           C
ATOM    276  O   SER A 732     -11.063  19.843 -32.662  1.00  0.00           O
ATOM    277  N   THR A 733     -13.128  18.951 -32.971  1.00  0.00           N
ATOM    278  CA  THR A 733     -13.781  19.837 -32.044  1.00  0.00           C
ATOM    279  CB  THR A 733     -14.205  21.152 -32.724  1.00  0.00           C
ATOM    280  OG1 THR A 733     -14.674  22.076 -31.733  1.00  0.00           O
ATOM    281  CG2 THR A 733     -15.324  20.899 -33.722  1.00  0.00           C
ATOM    282  C   THR A 733     -14.981  19.163 -31.441  1.00  0.00           C
ATOM    283  O   THR A 733     -15.509  18.185 -31.965  1.00  0.00           O
ATOM    284  N   GLN A 734     -15.365  19.639 -30.242  1.00  0.00           N
ATOM    285  CA  GLN A 734     -16.524  19.260 -29.475  1.00  0.00           C
ATOM    286  CB  GLN A 734     -16.286  19.512 -27.985  1.00  0.00           C
ATOM    287  CG  GLN A 734     -15.148  18.697 -27.391  1.00  0.00           C
ATOM    288  CD  GLN A 734     -14.866  19.057 -25.946  1.00  0.00           C
ATOM    289  OE1 GLN A 734     -13.821  19.626 -25.631  1.00  0.00           O
ATOM    290  NE2 GLN A 734     -15.800  18.726 -25.062  1.00  0.00           N
ATOM    291  C   GLN A 734     -17.767  20.000 -29.924  1.00  0.00           C
ATOM    292  O   GLN A 734     -18.873  19.592 -29.570  1.00  0.00           O
ATOM    293  N   PHE A 735     -17.633  21.163 -30.613  1.00  0.00           N
ATOM    294  CA  PHE A 735     -18.804  21.978 -30.864  1.00  0.00           C
ATOM    295  CB  PHE A 735     -18.884  23.126 -29.856  1.00  0.00           C
ATOM    296  CG  PHE A 735     -20.141  23.942 -29.964  1.00  0.00           C
ATOM    297  CD1 PHE A 735     -20.943  23.858 -31.089  1.00  0.00           C
ATOM    298  CD2 PHE A 735     -20.521  24.792 -28.941  1.00  0.00           C
ATOM    299  CE1 PHE A 735     -22.099  24.608 -31.188  1.00  0.00           C
ATOM    300  CE2 PHE A 735     -21.677  25.542 -29.041  1.00  0.00           C
ATOM    301  CZ  PHE A 735     -22.465  25.453 -30.158  1.00  0.00           C
ATOM    302  C   PHE A 735     -18.786  22.522 -32.283  1.00  0.00           C
ATOM    303  O   PHE A 735     -18.307  23.630 -32.519  1.00  0.00           O
ATOM    304  N   PRO A 736     -19.341  21.805 -33.238  1.00  0.00           N
ATOM    305  CA  PRO A 736     -19.344  22.235 -34.621  1.00  0.00           C
ATOM    306  CD  PRO A 736     -19.777  20.329 -33.103  1.00  0.00           C
ATOM    307  CB  PRO A 736     -19.981  21.064 -35.371  1.00  0.00           C
ATOM    308  CG  PRO A 736     -19.674  19.870 -34.530  1.00  0.00           C
ATOM    309  C   PRO A 736     -20.118  23.492 -34.882  1.00  0.00           C
ATOM    310  O   PRO A 736     -19.674  24.317 -35.679  1.00  0.00           O
ATOM    311  N   LYS A 737     -21.259  23.669 -34.195  1.00  0.00           N
ATOM    312  CA  LYS A 737     -22.123  24.800 -34.384  1.00  0.00           C
ATOM    313  CB  LYS A 737     -23.343  24.702 -33.466  1.00  0.00           C
ATOM    314  CG  LYS A 737     -24.340  25.836 -33.635  1.00  0.00           C
ATOM    315  CD  LYS A 737     -25.561  25.635 -32.752  1.00  0.00           C
ATOM    316  CE  LYS A 737     -26.548  26.780 -32.905  1.00  0.00           C
ATOM    317  NZ  LYS A 737     -27.749  26.598 -32.043  1.00  0.00           N
ATOM    318  C   LYS A 737     -21.326  26.035 -34.118  1.00  0.00           C
ATOM    319  O   LYS A 737     -21.433  27.028 -34.834  1.00  0.00           O
ATOM    320  N   TYR A 738     -20.511  25.994 -33.052  1.00  0.00           N
ATOM    321  CA  TYR A 738     -19.694  27.097 -32.639  1.00  0.00           C
ATOM    322  CB  TYR A 738     -19.016  26.791 -31.302  1.00  0.00           C
ATOM    323  CG  TYR A 738     -17.848  27.696 -30.986  1.00  0.00           C
ATOM    324  CD1 TYR A 738     -16.547  27.307 -31.277  1.00  0.00           C
ATOM    325  CD2 TYR A 738     -18.051  28.939 -30.398  1.00  0.00           C
ATOM    326  CE1 TYR A 738     -15.473  28.129 -30.991  1.00  0.00           C
ATOM    327  CE2 TYR A 738     -16.988  29.774 -30.106  1.00  0.00           C
ATOM    328  CZ  TYR A 738     -15.692  29.358 -30.408  1.00  0.00           C
ATOM    329  OH  TYR A 738     -14.625  30.178 -30.123  1.00  0.00           O
ATOM    330  C   TYR A 738     -18.670  27.404 -33.692  1.00  0.00           C
ATOM    331  O   TYR A 738     -18.392  28.571 -33.962  1.00  0.00           O
ATOM    332  N   ILE A 739     -18.076  26.362 -34.306  1.00  0.00           N
ATOM    333  CA  ILE A 739     -17.072  26.549 -35.320  1.00  0.00           C
ATOM    334  CB  ILE A 739     -16.450  25.208 -35.753  1.00  0.00           C
ATOM    335  CG1 ILE A 739     -15.696  24.569 -34.586  1.00  0.00           C
ATOM    336  CG2 ILE A 739     -15.556  25.403 -36.967  1.00  0.00           C
ATOM    337  CD1 ILE A 739     -14.546  25.406 -34.070  1.00  0.00           C
ATOM    338  C   ILE A 739     -17.701  27.259 -36.479  1.00  0.00           C
ATOM    339  O   ILE A 739     -17.131  28.195 -37.037  1.00  0.00           O
ATOM    340  N   GLN A 740     -18.920  26.835 -36.854  1.00  0.00           N
ATOM    341  CA  GLN A 740     -19.619  27.388 -37.975  1.00  0.00           C
ATOM    342  CB  GLN A 740     -20.939  26.648 -38.202  1.00  0.00           C
ATOM    343  CG  GLN A 740     -21.720  27.129 -39.413  1.00  0.00           C
ATOM    344  CD  GLN A 740     -22.987  26.329 -39.645  1.00  0.00           C
ATOM    345  OE1 GLN A 740     -23.434  25.589 -38.769  1.00  0.00           O
ATOM    346  NE2 GLN A 740     -23.570  26.476 -40.829  1.00  0.00           N
ATOM    347  C   GLN A 740     -19.850  28.852 -37.730  1.00  0.00           C
ATOM    348  O   GLN A 740     -19.696  29.667 -38.638  1.00  0.00           O
ATOM    349  N   ASP A 741     -20.230  29.225 -36.491  1.00  0.00           N
ATOM    350  CA  ASP A 741     -20.534  30.595 -36.165  1.00  0.00           C
ATOM    351  CB  ASP A 741     -21.139  30.691 -34.763  1.00  0.00           C
ATOM    352  CG  ASP A 741     -22.547  30.133 -34.697  1.00  0.00           C
ATOM    353  OD1 ASP A 741     -23.155  29.926 -35.768  1.00  0.00           O
ATOM    354  OD2 ASP A 741     -23.042  29.902 -33.573  1.00  0.00           O
ATOM    355  C   ASP A 741     -19.328  31.487 -36.248  1.00  0.00           C
ATOM    356  O   ASP A 741     -19.370  32.535 -36.891  1.00  0.00           O
ATOM    357  N   ILE A 742     -18.215  31.093 -35.597  1.00  0.00           N
ATOM    358  CA  ILE A 742     -17.056  31.945 -35.523  1.00  0.00           C
ATOM    359  CB  ILE A 742     -16.006  31.386 -34.544  1.00  0.00           C
ATOM    360  CG1 ILE A 742     -16.574  31.338 -33.124  1.00  0.00           C
ATOM    361  CG2 ILE A 742     -14.725  32.202 -34.615  1.00  0.00           C
ATOM    362  CD1 ILE A 742     -17.003  32.687 -32.592  1.00  0.00           C
ATOM    363  C   ILE A 742     -16.454  32.124 -36.885  1.00  0.00           C
ATOM    364  O   ILE A 742     -15.967  33.208 -37.205  1.00  0.00           O
ATOM    365  N   VAL A 743     -16.417  31.047 -37.698  1.00  0.00           N
ATOM    366  CA  VAL A 743     -15.855  31.119 -39.019  1.00  0.00           C
ATOM    367  CB  VAL A 743     -15.705  29.720 -39.646  1.00  0.00           C
ATOM    368  CG1 VAL A 743     -15.278  29.832 -41.101  1.00  0.00           C
ATOM    369  CG2 VAL A 743     -14.707  28.887 -38.856  1.00  0.00           C
ATOM    370  C   VAL A 743     -16.696  31.994 -39.911  1.00  0.00           C
ATOM    371  O   VAL A 743     -16.164  32.810 -40.662  1.00  0.00           O
TER     372      VAL A 743
ATOM    373  N   CYS A 756     -19.451  22.582 -40.928  1.00  0.00           N
ATOM    374  CB  CYS A 756     -18.337  22.588 -38.755  1.00  0.00           C
ATOM    375  C   CYS A 756     -18.681  20.486 -40.090  1.00  0.00           C
ATOM    376  CA  CYS A 756     -18.405  21.966 -40.151  1.00  0.00           C
ATOM    377  SG  CYS A 756     -17.054  21.892 -37.688  1.00  0.00           S
ATOM    378  O   CYS A 756     -19.806  20.076 -39.807  1.00  0.00           O
ATOM    379  CA  VAL A 758     -16.407  15.916 -37.678  1.00  0.00           C
ATOM    380  CG1 VAL A 758     -15.579  15.811 -35.305  1.00  0.00           C
ATOM    381  C   VAL A 758     -16.712  14.440 -37.630  1.00  0.00           C
ATOM    382  N   VAL A 758     -17.294  16.577 -38.611  1.00  0.00           N
ATOM    383  CB  VAL A 758     -16.510  16.530 -36.269  1.00  0.00           C
ATOM    384  CG2 VAL A 758     -16.195  18.017 -36.312  1.00  0.00           C
ATOM    385  O   VAL A 758     -17.801  14.047 -37.214  1.00  0.00           O
ATOM    386  N   VAL A 761     -12.909  12.519 -32.833  1.00  0.00           N
ATOM    387  CA  VAL A 761     -11.922  13.302 -32.149  1.00  0.00           C
ATOM    388  CB  VAL A 761     -12.572  14.375 -31.256  1.00  0.00           C
ATOM    389  CG1 VAL A 761     -11.509  15.143 -30.486  1.00  0.00           C
ATOM    390  CG2 VAL A 761     -13.418  15.323 -32.093  1.00  0.00           C
ATOM    391  C   VAL A 761     -11.075  12.356 -31.356  1.00  0.00           C
ATOM    392  O   VAL A 761     -11.575  11.367 -30.817  1.00  0.00           O
TER     393      VAL A 761
ATOM    394  N   GLY A 763      -9.826  12.367 -28.386  1.00  0.00           N
ATOM    395  CA  GLY A 763      -9.826  12.788 -27.006  1.00  0.00           C
ATOM    396  C   GLY A 763      -9.925  14.294 -26.934  1.00  0.00           C
ATOM    397  O   GLY A 763      -9.135  14.983 -27.575  1.00  0.00           O
ATOM    398  N   ALA A 764     -11.039  14.853 -26.398  1.00  0.00           N
ATOM    399  CA  ALA A 764     -11.131  16.260 -26.061  1.00  0.00           C
ATOM    400  CB  ALA A 764     -12.456  16.834 -26.538  1.00  0.00           C
ATOM    401  C   ALA A 764     -11.001  16.692 -24.610  1.00  0.00           C
ATOM    402  O   ALA A 764     -10.228  17.578 -24.244  1.00  0.00           O
ATOM    403  N   PHE A 765     -11.850  16.079 -23.749  1.00  0.00           N
ATOM    404  CA  PHE A 765     -11.982  16.361 -22.335  1.00  0.00           C
ATOM    405  CB  PHE A 765     -10.719  15.937 -21.584  1.00  0.00           C
ATOM    406  CG  PHE A 765     -10.274  14.535 -21.889  1.00  0.00           C
ATOM    407  CD1 PHE A 765     -10.983  13.448 -21.408  1.00  0.00           C
ATOM    408  CD2 PHE A 765      -9.147  14.303 -22.658  1.00  0.00           C
ATOM    409  CE1 PHE A 765     -10.574  12.158 -21.688  1.00  0.00           C
ATOM    410  CE2 PHE A 765      -8.738  13.013 -22.939  1.00  0.00           C
ATOM    411  CZ  PHE A 765      -9.446  11.943 -22.458  1.00  0.00           C
ATOM    412  C   PHE A 765     -12.261  17.839 -22.115  1.00  0.00           C
ATOM    413  O   PHE A 765     -11.848  18.392 -21.094  1.00  0.00           O
ATOM    414  N   GLY A 766     -12.959  18.525 -23.051  1.00  0.00           N
ATOM    415  CA  GLY A 766     -13.350  19.902 -22.843  1.00  0.00           C
ATOM    416  C   GLY A 766     -12.411  20.902 -23.494  1.00  0.00           C
ATOM    417  O   GLY A 766     -12.770  22.064 -23.679  1.00  0.00           O
ATOM    418  N   GLY A 767     -11.188  20.470 -23.851  1.00  0.00           N
ATOM    419  CA  GLY A 767     -10.086  21.233 -24.400  1.00  0.00           C
ATOM    420  C   GLY A 767     -10.242  21.702 -25.829  1.00  0.00           C
ATOM    421  O   GLY A 767      -9.361  22.390 -26.336  1.00  0.00           O
ATOM    422  N   LYS A 768     -11.174  21.111 -26.591  1.00  0.00           N
ATOM    423  CA  LYS A 768     -11.416  21.389 -27.986  1.00  0.00           C
ATOM    424  CB  LYS A 768     -11.848  20.117 -28.719  1.00  0.00           C
ATOM    425  CG  LYS A 768     -10.809  19.008 -28.701  1.00  0.00           C
ATOM    426  CD  LYS A 768      -9.536  19.432 -29.414  1.00  0.00           C
ATOM    427  CE  LYS A 768      -8.542  18.285 -29.500  1.00  0.00           C
ATOM    428  NZ  LYS A 768      -7.273  18.698 -30.160  1.00  0.00           N
ATOM    429  C   LYS A 768     -12.436  22.442 -28.384  1.00  0.00           C
ATOM    430  O   LYS A 768     -12.953  22.320 -29.492  1.00  0.00           O
ATOM    431  N   VAL A 769     -13.020  23.255 -27.473  1.00  0.00           N
ATOM    432  CA  VAL A 769     -13.971  24.254 -27.935  1.00  0.00           C
ATOM    433  CB  VAL A 769     -15.031  24.563 -26.862  1.00  0.00           C
ATOM    434  CG1 VAL A 769     -15.905  25.729 -27.296  1.00  0.00           C
ATOM    435  CG2 VAL A 769     -15.880  23.332 -26.581  1.00  0.00           C
ATOM    436  C   VAL A 769     -13.498  25.621 -28.397  1.00  0.00           C
ATOM    437  O   VAL A 769     -13.261  25.874 -29.577  1.00  0.00           O
ATOM    438  N   LEU A 770     -13.264  26.523 -27.413  1.00  0.00           N
ATOM    439  CA  LEU A 770     -13.092  27.936 -27.652  1.00  0.00           C
ATOM    440  CB  LEU A 770     -13.047  28.702 -26.328  1.00  0.00           C
ATOM    441  CG  LEU A 770     -14.353  28.761 -25.534  1.00  0.00           C
ATOM    442  CD1 LEU A 770     -14.123  29.384 -24.166  1.00  0.00           C
ATOM    443  CD2 LEU A 770     -15.412  29.540 -26.299  1.00  0.00           C
ATOM    444  C   LEU A 770     -11.869  28.247 -28.434  1.00  0.00           C
ATOM    445  O   LEU A 770     -11.922  28.998 -29.407  1.00  0.00           O
ATOM    446  N   LYS A 771     -10.734  27.677 -28.006  1.00  0.00           N
ATOM    447  CA  LYS A 771      -9.471  28.005 -28.584  1.00  0.00           C
ATOM    448  CB  LYS A 771      -8.330  27.452 -27.727  1.00  0.00           C
ATOM    449  CG  LYS A 771      -8.203  28.111 -26.363  1.00  0.00           C
ATOM    450  CD  LYS A 771      -7.853  29.585 -26.492  1.00  0.00           C
ATOM    451  CE  LYS A 771      -7.612  30.216 -25.131  1.00  0.00           C
ATOM    452  NZ  LYS A 771      -7.280  31.663 -25.241  1.00  0.00           N
ATOM    453  C   LYS A 771      -9.430  27.457 -29.967  1.00  0.00           C
ATOM    454  O   LYS A 771      -8.818  28.038 -30.859  1.00  0.00           O
ATOM    455  N   THR A 772     -10.081  26.297 -30.163  1.00  0.00           N
ATOM    456  CA  THR A 772     -10.127  25.636 -31.432  1.00  0.00           C
ATOM    457  CB  THR A 772     -10.877  24.294 -31.343  1.00  0.00           C
ATOM    458  OG1 THR A 772     -10.190  23.418 -30.440  1.00  0.00           O
ATOM    459  CG2 THR A 772     -10.945  23.630 -32.709  1.00  0.00           C
ATOM    460  C   THR A 772     -10.786  26.553 -32.415  1.00  0.00           C
ATOM    461  O   THR A 772     -10.310  26.703 -33.538  1.00  0.00           O
ATOM    462  N   GLY A 773     -11.902  27.188 -31.999  1.00  0.00           N
ATOM    463  CA  GLY A 773     -12.684  28.067 -32.824  1.00  0.00           C
ATOM    464  C   GLY A 773     -11.901  29.290 -33.209  1.00  0.00           C
ATOM    465  O   GLY A 773     -12.008  29.760 -34.340  1.00  0.00           O
ATOM    466  N   ILE A 774     -11.110  29.858 -32.277  1.00  0.00           N
ATOM    467  CA  ILE A 774     -10.353  31.040 -32.584  1.00  0.00           C
ATOM    468  CB  ILE A 774      -9.629  31.586 -31.339  1.00  0.00           C
ATOM    469  CG1 ILE A 774     -10.641  32.129 -30.329  1.00  0.00           C
ATOM    470  CG2 ILE A 774      -8.605  32.637 -31.737  1.00  0.00           C
ATOM    471  CD1 ILE A 774     -10.048  32.424 -28.968  1.00  0.00           C
ATOM    472  C   ILE A 774      -9.384  30.727 -33.671  1.00  0.00           C
ATOM    473  O   ILE A 774      -9.198  31.550 -34.564  1.00  0.00           O
ATOM    474  O   ILE A 775      -7.845  29.212 -36.912  1.00  0.00           O
ATOM    475  N   ILE A 775      -8.726  29.548 -33.587  1.00  0.00           N
ATOM    476  CA  ILE A 775      -7.750  29.101 -34.548  1.00  0.00           C
ATOM    477  CB  ILE A 775      -7.022  27.833 -34.065  1.00  0.00           C
ATOM    478  CG1 ILE A 775      -6.154  28.149 -32.845  1.00  0.00           C
ATOM    479  CG2 ILE A 775      -6.209  27.222 -35.196  1.00  0.00           C
ATOM    480  CD1 ILE A 775      -5.614  26.921 -32.146  1.00  0.00           C
ATOM    481  C   ILE A 775      -8.395  28.851 -35.874  1.00  0.00           C
ATOM    482  O   ALA A 776     -10.600  29.255 -38.969  1.00  0.00           O
ATOM    483  N   ALA A 776      -9.572  28.200 -35.867  1.00  0.00           N
ATOM    484  CA  ALA A 776     -10.297  27.886 -37.063  1.00  0.00           C
ATOM    485  CB  ALA A 776     -11.526  27.052 -36.735  1.00  0.00           C
ATOM    486  C   ALA A 776     -10.667  29.165 -37.742  1.00  0.00           C
ATOM    487  CB  ILE A 802      -2.029  27.812 -28.072  1.00  0.00           C
ATOM    488  CG1 ILE A 802      -0.840  28.437 -28.804  1.00  0.00           C
ATOM    489  N   ILE A 802      -0.786  27.333 -25.993  1.00  0.00           N
ATOM    490  CG2 ILE A 802      -3.356  28.342 -28.592  1.00  0.00           C
ATOM    491  CD1 ILE A 802      -0.727  28.019 -30.254  1.00  0.00           C
ATOM    492  C   ILE A 802      -3.200  27.673 -25.888  1.00  0.00           C
ATOM    493  O   ILE A 802      -3.998  28.541 -25.534  1.00  0.00           O
ATOM    494  CA  ILE A 802      -1.910  28.049 -26.555  1.00  0.00           C
ATOM    495  N   THR A 803      -3.451  26.362 -25.697  1.00  0.00           N
ATOM    496  C   THR A 803      -4.480  26.165 -23.597  1.00  0.00           C
ATOM    497  CA  THR A 803      -4.674  25.958 -25.066  1.00  0.00           C
ATOM    498  CB  THR A 803      -5.025  24.496 -25.399  1.00  0.00           C
ATOM    499  OG1 THR A 803      -4.003  23.629 -24.892  1.00  0.00           O
ATOM    500  CG2 THR A 803      -5.124  24.302 -26.905  1.00  0.00           C
ATOM    501  O   THR A 803      -3.355  26.319 -23.127  1.00  0.00           O
ATOM    502  N   GLY A 804      -5.585  26.194 -22.830  1.00  0.00           N
ATOM    503  CA  GLY A 804      -5.488  26.413 -21.417  1.00  0.00           C
ATOM    504  C   GLY A 804      -5.424  25.079 -20.756  1.00  0.00           C
ATOM    505  O   GLY A 804      -4.791  24.150 -21.257  1.00  0.00           O
ATOM    506  CA  GLY A 805      -6.119  23.753 -18.842  1.00  0.00           C
ATOM    507  N   GLY A 805      -6.064  24.979 -19.578  1.00  0.00           N
ATOM    508  C   GLY A 805      -7.210  23.917 -17.833  1.00  0.00           C
ATOM    509  O   GLY A 805      -8.076  24.781 -17.968  1.00  0.00           O
ATOM    510  CB  ARG A 806      -8.185  21.847 -14.927  1.00  0.00           C
ATOM    511  C   ARG A 806      -7.869  24.342 -14.914  1.00  0.00           C
ATOM    512  N   ARG A 806      -7.199  23.064 -16.793  1.00  0.00           N
ATOM    513  CA  ARG A 806      -8.184  23.135 -15.753  1.00  0.00           C
ATOM    514  CG  ARG A 806      -9.276  21.788 -13.871  1.00  0.00           C
ATOM    515  CD  ARG A 806      -9.221  20.484 -13.092  1.00  0.00           C
ATOM    516  NE  ARG A 806      -9.519  19.329 -13.935  1.00  0.00           N
ATOM    517  CZ  ARG A 806     -10.748  18.910 -14.220  1.00  0.00           C
ATOM    518  NH1 ARG A 806     -10.924  17.850 -14.996  1.00  0.00           N
ATOM    519  NH2 ARG A 806     -11.798  19.553 -13.728  1.00  0.00           N
ATOM    520  O   ARG A 806      -6.723  24.783 -14.850  1.00  0.00           O
ATOM    521  CG  HIS A 807     -10.651  27.391 -14.482  1.00  0.00           C
ATOM    522  N   HIS A 807      -8.899  24.935 -14.273  1.00  0.00           N
ATOM    523  CA  HIS A 807      -8.716  26.110 -13.459  1.00  0.00           C
ATOM    524  ND1 HIS A 807     -10.510  28.716 -14.835  1.00  0.00           N
ATOM    525  CB  HIS A 807     -10.053  26.819 -13.234  1.00  0.00           C
ATOM    526  NE2 HIS A 807     -11.719  27.828 -16.451  1.00  0.00           N
ATOM    527  CD2 HIS A 807     -11.451  26.873 -15.582  1.00  0.00           C
ATOM    528  CE1 HIS A 807     -11.152  28.929 -15.998  1.00  0.00           C
ATOM    529  C   HIS A 807      -8.089  25.731 -12.151  1.00  0.00           C
ATOM    530  O   HIS A 807      -8.547  24.806 -11.483  1.00  0.00           O
ATOM    531  N   PRO A 808      -7.050  26.432 -11.763  1.00  0.00           N
ATOM    532  C   PRO A 808      -7.446  26.868  -9.481  1.00  0.00           C
ATOM    533  CA  PRO A 808      -6.493  26.230 -10.452  1.00  0.00           C
ATOM    534  CD  PRO A 808      -6.154  27.200 -12.664  1.00  0.00           C
ATOM    535  CB  PRO A 808      -5.132  26.927 -10.517  1.00  0.00           C
ATOM    536  CG  PRO A 808      -4.830  27.022 -11.975  1.00  0.00           C
ATOM    537  O   PRO A 808      -8.094  27.847  -9.851  1.00  0.00           O
ATOM    538  CD2 TYR A 809     -11.750  25.914  -8.302  1.00  0.00           C
ATOM    539  C   TYR A 809      -7.791  27.129  -5.953  1.00  0.00           C
ATOM    540  N   TYR A 809      -7.536  26.343  -8.241  1.00  0.00           N
ATOM    541  CA  TYR A 809      -8.465  26.823  -7.250  1.00  0.00           C
ATOM    542  CB  TYR A 809      -9.579  25.800  -7.020  1.00  0.00           C
ATOM    543  CG  TYR A 809     -10.419  25.523  -8.247  1.00  0.00           C
ATOM    544  CD1 TYR A 809      -9.876  24.870  -9.347  1.00  0.00           C
ATOM    545  CE1 TYR A 809     -10.635  24.612 -10.473  1.00  0.00           C
ATOM    546  CE2 TYR A 809     -12.525  25.665  -9.419  1.00  0.00           C
ATOM    547  CZ  TYR A 809     -11.955  25.008 -10.509  1.00  0.00           C
ATOM    548  OH  TYR A 809     -12.713  24.752 -11.628  1.00  0.00           O
ATOM    549  O   TYR A 809      -6.746  26.574  -5.617  1.00  0.00           O
ATOM    550  CA  HIS A 830     -13.707  29.507  -3.698  1.00  0.00           C
ATOM    551  ND1 HIS A 830     -14.476  26.244  -3.474  1.00  0.00           N
ATOM    552  CG  HIS A 830     -15.162  27.432  -3.603  1.00  0.00           C
ATOM    553  CB  HIS A 830     -14.661  28.568  -4.439  1.00  0.00           C
ATOM    554  NE2 HIS A 830     -16.284  25.986  -2.239  1.00  0.00           N
ATOM    555  CD2 HIS A 830     -16.332  27.193  -2.770  1.00  0.00           C
ATOM    556  CE1 HIS A 830     -15.170  25.423  -2.665  1.00  0.00           C
ATOM    557  C   HIS A 830     -13.153  30.563  -4.606  1.00  0.00           C
ATOM    558  O   HIS A 830     -13.784  31.596  -4.824  1.00  0.00           O
ATOM    559  N   HIS A 830     -14.388  30.163  -2.610  1.00  0.00           N
ATOM    560  N   TYR A 831     -11.926  30.359  -5.131  1.00  0.00           N
ATOM    561  CA  TYR A 831     -11.424  31.311  -6.083  1.00  0.00           C
ATOM    562  CB  TYR A 831     -10.444  32.275  -5.411  1.00  0.00           C
ATOM    563  CG  TYR A 831     -11.056  33.094  -4.297  1.00  0.00           C
ATOM    564  CD1 TYR A 831     -11.084  32.614  -2.994  1.00  0.00           C
ATOM    565  CD2 TYR A 831     -11.604  34.344  -4.553  1.00  0.00           C
ATOM    566  CE1 TYR A 831     -11.641  33.355  -1.970  1.00  0.00           C
ATOM    567  CE2 TYR A 831     -12.166  35.100  -3.541  1.00  0.00           C
ATOM    568  CZ  TYR A 831     -12.181  34.594  -2.242  1.00  0.00           C
ATOM    569  OH  TYR A 831     -12.736  35.334  -1.224  1.00  0.00           O
ATOM    570  C   TYR A 831     -10.778  30.545  -7.199  1.00  0.00           C
ATOM    571  O   TYR A 831      -9.882  29.735  -6.966  1.00  0.00           O
ATOM    572  N   SER A 832     -11.205  30.793  -8.454  1.00  0.00           N
ATOM    573  CA  SER A 832     -10.604  30.111  -9.566  1.00  0.00           C
ATOM    574  CB  SER A 832     -11.679  29.622 -10.539  1.00  0.00           C
ATOM    575  OG  SER A 832     -12.392  30.711 -11.100  1.00  0.00           O
ATOM    576  C   SER A 832      -9.646  31.057 -10.225  1.00  0.00           C
ATOM    577  O   SER A 832      -9.808  32.274 -10.147  1.00  0.00           O
ATOM    578  N   ASN A 833      -8.606  30.502 -10.882  1.00  0.00           N
ATOM    579  CA  ASN A 833      -7.644  31.280 -11.610  1.00  0.00           C
ATOM    580  CB  ASN A 833      -6.226  30.776 -11.333  1.00  0.00           C
ATOM    581  CG  ASN A 833      -5.165  31.618 -12.012  1.00  0.00           C
ATOM    582  OD1 ASN A 833      -5.283  31.951 -13.191  1.00  0.00           O
ATOM    583  ND2 ASN A 833      -4.121  31.966 -11.268  1.00  0.00           N
ATOM    584  C   ASN A 833      -8.049  31.173 -13.054  1.00  0.00           C
ATOM    585  O   ASN A 833      -7.918  30.117 -13.669  1.00  0.00           O
ATOM    586  N   ALA A 834      -8.613  32.268 -13.598  1.00  0.00           N
ATOM    587  CA  ALA A 834      -9.136  32.370 -14.936  1.00  0.00           C
ATOM    588  CB  ALA A 834      -9.986  33.623 -15.079  1.00  0.00           C
ATOM    589  C   ALA A 834      -8.081  32.383 -16.003  1.00  0.00           C
ATOM    590  O   ALA A 834      -8.288  31.836 -17.086  1.00  0.00           O
ATOM    591  N   GLY A 835      -6.927  33.024 -15.745  1.00  0.00           N
ATOM    592  CA  GLY A 835      -5.969  33.206 -16.797  1.00  0.00           C
ATOM    593  C   GLY A 835      -6.245  34.565 -17.368  1.00  0.00           C
ATOM    594  O   GLY A 835      -7.000  35.345 -16.790  1.00  0.00           O
ATOM    595  N   ALA A 836      -5.665  34.868 -18.544  1.00  0.00           N
ATOM    596  CA  ALA A 836      -5.761  36.175 -19.133  1.00  0.00           C
ATOM    597  CB  ALA A 836      -4.972  36.230 -20.432  1.00  0.00           C
ATOM    598  C   ALA A 836      -7.191  36.537 -19.374  1.00  0.00           C
ATOM    599  O   ALA A 836      -7.585  37.686 -19.174  1.00  0.00           O
ATOM    600  N   SER A 837      -8.020  35.576 -19.812  1.00  0.00           N
ATOM    601  CA  SER A 837      -9.365  35.957 -20.109  1.00  0.00           C
ATOM    602  CB  SER A 837      -9.644  35.816 -21.607  1.00  0.00           C
ATOM    603  OG  SER A 837      -9.558  34.462 -22.016  1.00  0.00           O
ATOM    604  C   SER A 837     -10.327  35.137 -19.324  1.00  0.00           C
ATOM    605  O   SER A 837     -10.029  34.056 -18.813  1.00  0.00           O
ATOM    606  N   LEU A 838     -11.523  35.726 -19.182  1.00  0.00           N
ATOM    607  CA  LEU A 838     -12.681  35.105 -18.637  1.00  0.00           C
ATOM    608  CB  LEU A 838     -13.573  36.142 -17.952  1.00  0.00           C
ATOM    609  CG  LEU A 838     -12.944  36.918 -16.793  1.00  0.00           C
ATOM    610  CD1 LEU A 838     -13.908  37.970 -16.264  1.00  0.00           C
ATOM    611  CD2 LEU A 838     -12.527  35.973 -15.677  1.00  0.00           C
ATOM    612  C   LEU A 838     -13.368  34.416 -19.787  1.00  0.00           C
ATOM    613  O   LEU A 838     -12.964  34.523 -20.936  1.00  0.00           O
ATOM    614  N   ASP A 839     -14.373  33.591 -19.502  1.00  0.00           N
ATOM    615  CA  ASP A 839     -15.084  32.892 -20.530  1.00  0.00           C
ATOM    616  CB  ASP A 839     -14.240  31.739 -21.076  1.00  0.00           C
ATOM    617  CG  ASP A 839     -13.915  30.703 -20.018  1.00  0.00           C
ATOM    618  OD1 ASP A 839     -14.817  29.919 -19.657  1.00  0.00           O
ATOM    619  OD2 ASP A 839     -12.757  30.675 -19.550  1.00  0.00           O
ATOM    620  C   ASP A 839     -16.244  32.552 -19.715  1.00  0.00           C
ATOM    621  O   ASP A 839     -16.409  33.198 -18.682  1.00  0.00           O
ATOM    622  N   GLU A 840     -17.126  31.612 -20.068  1.00  0.00           N
ATOM    623  CA  GLU A 840     -17.826  31.618 -18.844  1.00  0.00           C
ATOM    624  CB  GLU A 840     -19.315  31.353 -19.077  1.00  0.00           C
ATOM    625  CG  GLU A 840     -20.226  31.957 -18.021  1.00  0.00           C
ATOM    626  CD  GLU A 840     -20.452  33.441 -18.227  1.00  0.00           C
ATOM    627  OE1 GLU A 840     -20.772  34.136 -17.240  1.00  0.00           O
ATOM    628  OE2 GLU A 840     -20.308  33.910 -19.376  1.00  0.00           O
ATOM    629  C   GLU A 840     -17.216  30.586 -17.950  1.00  0.00           C
ATOM    630  O   GLU A 840     -17.693  29.464 -17.832  1.00  0.00           O
ATOM    631  N   SER A 841     -16.058  31.006 -17.375  1.00  0.00           N
ATOM    632  CA  SER A 841     -15.174  30.525 -16.363  1.00  0.00           C
ATOM    633  CB  SER A 841     -13.820  31.231 -16.455  1.00  0.00           C
ATOM    634  OG  SER A 841     -13.933  32.600 -16.107  1.00  0.00           O
ATOM    635  C   SER A 841     -15.923  30.800 -15.135  1.00  0.00           C
ATOM    636  O   SER A 841     -15.608  30.264 -14.076  1.00  0.00           O
ATOM    637  C   LEU A 842     -18.665  30.884 -14.058  1.00  0.00           C
ATOM    638  O   LEU A 842     -19.125  30.580 -12.958  1.00  0.00           O
ATOM    639  N   LEU A 842     -16.880  31.737 -15.259  1.00  0.00           N
ATOM    640  CA  LEU A 842     -17.779  32.079 -14.210  1.00  0.00           C
ATOM    641  CB  LEU A 842     -18.542  33.360 -14.554  1.00  0.00           C
ATOM    642  CG  LEU A 842     -17.717  34.647 -14.604  1.00  0.00           C
ATOM    643  CD1 LEU A 842     -18.563  35.809 -15.103  1.00  0.00           C
ATOM    644  CD2 LEU A 842     -17.136  34.967 -13.235  1.00  0.00           C
ATOM    645  N   PHE A 843     -18.916  30.164 -15.176  1.00  0.00           N
ATOM    646  CA  PHE A 843     -19.760  29.001 -15.117  1.00  0.00           C
ATOM    647  CB  PHE A 843     -19.966  28.417 -16.516  1.00  0.00           C
ATOM    648  CG  PHE A 843     -21.248  28.846 -17.170  1.00  0.00           C
ATOM    649  CD1 PHE A 843     -21.501  28.540 -18.496  1.00  0.00           C
ATOM    650  CD2 PHE A 843     -22.200  29.556 -16.461  1.00  0.00           C
ATOM    651  CE1 PHE A 843     -22.680  28.935 -19.099  1.00  0.00           C
ATOM    652  CE2 PHE A 843     -23.380  29.951 -17.063  1.00  0.00           C
ATOM    653  CZ  PHE A 843     -23.622  29.644 -18.377  1.00  0.00           C
ATOM    654  C   PHE A 843     -19.122  28.020 -14.196  1.00  0.00           C
ATOM    655  O   PHE A 843     -19.813  27.344 -13.437  1.00  0.00           O
ATOM    656  N   VAL A 844     -17.783  27.903 -14.264  1.00  0.00           N
ATOM    657  CA  VAL A 844     -17.061  26.940 -13.484  1.00  0.00           C
ATOM    658  CB  VAL A 844     -15.558  26.956 -13.817  1.00  0.00           C
ATOM    659  CG1 VAL A 844     -14.785  26.086 -12.838  1.00  0.00           C
ATOM    660  CG2 VAL A 844     -15.324  26.492 -15.247  1.00  0.00           C
ATOM    661  C   VAL A 844     -17.284  27.212 -12.028  1.00  0.00           C
ATOM    662  O   VAL A 844     -17.410  26.281 -11.234  1.00  0.00           O
ATOM    663  N   ILE A 845     -17.312  28.498 -11.631  1.00  0.00           N
ATOM    664  CA  ILE A 845     -17.535  28.836 -10.251  1.00  0.00           C
ATOM    665  CB  ILE A 845     -17.329  30.341  -9.998  1.00  0.00           C
ATOM    666  CG1 ILE A 845     -15.881  30.738 -10.291  1.00  0.00           C
ATOM    667  CG2 ILE A 845     -17.741  30.704  -8.580  1.00  0.00           C
ATOM    668  CD1 ILE A 845     -14.864  30.003  -9.446  1.00  0.00           C
ATOM    669  C   ILE A 845     -18.916  28.415  -9.847  1.00  0.00           C
ATOM    670  O   ILE A 845     -19.112  27.879  -8.757  1.00  0.00           O
ATOM    671  N   GLU A 846     -19.915  28.649 -10.719  1.00  0.00           N
ATOM    672  CA  GLU A 846     -21.284  28.357 -10.400  1.00  0.00           C
ATOM    673  CB  GLU A 846     -22.208  28.828 -11.525  1.00  0.00           C
ATOM    674  CG  GLU A 846     -22.292  30.339 -11.668  1.00  0.00           C
ATOM    675  CD  GLU A 846     -23.211  30.768 -12.795  1.00  0.00           C
ATOM    676  OE1 GLU A 846     -23.801  29.882 -13.449  1.00  0.00           O
ATOM    677  OE2 GLU A 846     -23.341  31.989 -13.023  1.00  0.00           O
ATOM    678  C   GLU A 846     -21.459  26.887 -10.156  1.00  0.00           C
ATOM    679  O   GLU A 846     -22.102  26.490  -9.186  1.00  0.00           O
ATOM    680  N   MET A 847     -20.886  26.035 -11.026  1.00  0.00           N
ATOM    681  CA  MET A 847     -21.017  24.615 -10.866  1.00  0.00           C
ATOM    682  CB  MET A 847     -20.481  23.885 -12.099  1.00  0.00           C
ATOM    683  CG  MET A 847     -21.198  24.242 -13.392  1.00  0.00           C
ATOM    684  SD  MET A 847     -20.977  25.970 -13.856  1.00  0.00           S
ATOM    685  CE  MET A 847     -22.560  26.321 -14.617  1.00  0.00           C
ATOM    686  C   MET A 847     -20.289  24.192  -9.630  1.00  0.00           C
ATOM    687  O   MET A 847     -20.712  23.270  -8.934  1.00  0.00           O
ATOM    688  N   GLY A 848     -19.159  24.854  -9.323  1.00  0.00           N
ATOM    689  CA  GLY A 848     -18.405  24.481  -8.162  1.00  0.00           C
ATOM    690  C   GLY A 848     -19.262  24.647  -6.941  1.00  0.00           C
ATOM    691  O   GLY A 848     -19.327  23.753  -6.099  1.00  0.00           O
ATOM    692  N   LEU A 849     -19.965  25.790  -6.826  1.00  0.00           N
ATOM    693  CA  LEU A 849     -20.746  26.089  -5.656  1.00  0.00           C
ATOM    694  CG  LEU A 849     -20.201  28.629  -5.577  1.00  0.00           C
ATOM    695  CD2 LEU A 849     -19.539  28.580  -4.209  1.00  0.00           C
ATOM    696  O   LEU A 849     -22.228  24.711  -4.409  1.00  0.00           O
ATOM    697  CB  LEU A 849     -21.257  27.530  -5.707  1.00  0.00           C
ATOM    698  CD1 LEU A 849     -20.818  29.999  -5.818  1.00  0.00           C
ATOM    699  C   LEU A 849     -21.901  25.138  -5.515  1.00  0.00           C
ATOM    700  N   LEU A 850     -22.575  24.803  -6.631  1.00  0.00           N
ATOM    701  CA  LEU A 850     -23.726  23.943  -6.590  1.00  0.00           C
ATOM    702  CG  LEU A 850     -25.688  23.060  -8.049  1.00  0.00           C
ATOM    703  CD2 LEU A 850     -26.240  23.076  -9.466  1.00  0.00           C
ATOM    704  O   LEU A 850     -24.066  21.895  -5.423  1.00  0.00           O
ATOM    705  CB  LEU A 850     -24.419  23.910  -7.954  1.00  0.00           C
ATOM    706  CD1 LEU A 850     -26.739  23.551  -7.066  1.00  0.00           C
ATOM    707  C   LEU A 850     -23.343  22.551  -6.169  1.00  0.00           C
ATOM    708  CB  LYS A 851     -20.777  20.332  -7.669  1.00  0.00           C
ATOM    709  CA  LYS A 851     -21.667  20.738  -6.493  1.00  0.00           C
ATOM    710  CG  LYS A 851     -21.528  20.128  -8.975  1.00  0.00           C
ATOM    711  CD  LYS A 851     -20.585  19.725 -10.097  1.00  0.00           C
ATOM    712  CE  LYS A 851     -21.335  19.528 -11.404  1.00  0.00           C
ATOM    713  NZ  LYS A 851     -20.420  19.158 -12.519  1.00  0.00           N
ATOM    714  C   LYS A 851     -20.865  20.603  -5.223  1.00  0.00           C
ATOM    715  O   LYS A 851     -20.454  19.498  -4.869  1.00  0.00           O
ATOM    716  N   LYS A 851     -22.221  22.050  -6.709  1.00  0.00           N
ATOM    717  N   MET A 852     -20.581  21.719  -4.528  1.00  0.00           N
ATOM    718  CA  MET A 852     -19.685  21.776  -3.397  1.00  0.00           C
ATOM    719  CB  MET A 852     -19.644  23.191  -2.816  1.00  0.00           C
ATOM    720  CG  MET A 852     -18.724  23.343  -1.616  1.00  0.00           C
ATOM    721  SD  MET A 852     -18.705  25.023  -0.963  1.00  0.00           S
ATOM    722  CE  MET A 852     -20.329  25.114  -0.213  1.00  0.00           C
ATOM    723  C   MET A 852     -20.057  20.806  -2.308  1.00  0.00           C
ATOM    724  O   MET A 852     -19.183  20.144  -1.750  1.00  0.00           O
TER     725      MET A 852
ATOM    726  N   ASN A 854     -21.424  17.911  -2.289  1.00  0.00           N
ATOM    727  CA  ASN A 854     -21.022  16.550  -2.493  1.00  0.00           C
ATOM    728  CB  ASN A 854     -19.582  16.340  -2.020  1.00  0.00           C
ATOM    729  CG  ASN A 854     -18.578  17.124  -2.842  1.00  0.00           C
ATOM    730  OD1 ASN A 854     -18.785  17.358  -4.032  1.00  0.00           O
ATOM    731  ND2 ASN A 854     -17.486  17.533  -2.207  1.00  0.00           N
ATOM    732  C   ASN A 854     -22.007  15.679  -1.761  1.00  0.00           C
ATOM    733  O   ASN A 854     -23.213  15.779  -1.961  1.00  0.00           O
TER     734      ASN A 854
ATOM    735  N   GLY A 865     -17.907  32.346  -4.362  1.00  0.00           N
ATOM    736  CA  GLY A 865     -16.811  32.081  -5.268  1.00  0.00           C
ATOM    737  C   GLY A 865     -16.527  33.280  -6.139  1.00  0.00           C
ATOM    738  O   GLY A 865     -17.399  34.121  -6.345  1.00  0.00           O
ATOM    739  CA  TRP A 866     -14.885  34.475  -7.535  1.00  0.00           C
ATOM    740  CB  TRP A 866     -14.350  35.645  -6.707  1.00  0.00           C
ATOM    741  CG  TRP A 866     -13.980  36.842  -7.529  1.00  0.00           C
ATOM    742  CD2 TRP A 866     -12.934  37.782  -7.255  1.00  0.00           C
ATOM    743  CD1 TRP A 866     -14.572  37.254  -8.688  1.00  0.00           C
ATOM    744  NE1 TRP A 866     -13.960  38.393  -9.154  1.00  0.00           N
ATOM    745  CE3 TRP A 866     -11.986  37.909  -6.236  1.00  0.00           C
ATOM    746  CZ2 TRP A 866     -12.056  39.804  -8.334  1.00  0.00           C
ATOM    747  CZ3 TRP A 866     -11.101  38.969  -6.285  1.00  0.00           C
ATOM    748  CH2 TRP A 866     -11.139  39.904  -7.325  1.00  0.00           C
ATOM    749  C   TRP A 866     -13.846  33.996  -8.525  1.00  0.00           C
ATOM    750  O   TRP A 866     -12.935  33.252  -8.163  1.00  0.00           O
ATOM    751  N   TRP A 866     -15.277  33.381  -6.672  1.00  0.00           N
ATOM    752  CE2 TRP A 866     -12.951  38.736  -8.289  1.00  0.00           C
ATOM    753  N   ALA A 867     -13.964  34.413  -9.814  1.00  0.00           N
ATOM    754  CA  ALA A 867     -12.986  34.079 -10.823  1.00  0.00           C
ATOM    755  CB  ALA A 867     -13.652  33.950 -12.185  1.00  0.00           C
ATOM    756  C   ALA A 867     -11.940  35.153 -10.805  1.00  0.00           C
ATOM    757  O   ALA A 867     -12.248  36.319 -10.563  1.00  0.00           O
ATOM    758  N   CYS A 868     -10.670  34.796 -11.100  1.00  0.00           N
ATOM    759  CA  CYS A 868      -9.612  35.758 -10.975  1.00  0.00           C
ATOM    760  CB  CYS A 868      -8.773  35.473  -9.727  1.00  0.00           C
ATOM    761  SG  CYS A 868      -9.696  35.550  -8.174  1.00  0.00           S
ATOM    762  C   CYS A 868      -8.746  35.741 -12.215  1.00  0.00           C
ATOM    763  O   CYS A 868      -8.102  34.737 -12.506  1.00  0.00           O
ATOM    764  N   ARG A 869      -8.658  36.884 -12.948  1.00  0.00           N
ATOM    765  CA  ARG A 869      -7.827  36.948 -14.127  1.00  0.00           C
ATOM    766  CB  ARG A 869      -8.329  38.036 -15.078  1.00  0.00           C
ATOM    767  CG  ARG A 869      -9.711  37.770 -15.652  1.00  0.00           C
ATOM    768  CD  ARG A 869     -10.191  38.937 -16.500  1.00  0.00           C
ATOM    769  NE  ARG A 869     -10.398  40.143 -15.703  1.00  0.00           N
ATOM    770  CZ  ARG A 869     -10.709  41.331 -16.212  1.00  0.00           C
ATOM    771  NH1 ARG A 869     -10.878  42.373 -15.409  1.00  0.00           N
ATOM    772  NH2 ARG A 869     -10.849  41.474 -17.523  1.00  0.00           N
ATOM    773  C   ARG A 869      -6.378  37.203 -13.785  1.00  0.00           C
ATOM    774  O   ARG A 869      -6.023  38.127 -13.054  1.00  0.00           O
ATOM    775  N   LEU A 872      -1.721  34.419 -17.300  1.00  0.00           N
ATOM    776  CA  LEU A 872      -1.421  33.088 -17.738  1.00  0.00           C
ATOM    777  CB  LEU A 872      -1.602  32.093 -16.590  1.00  0.00           C
ATOM    778  CG  LEU A 872      -3.040  31.827 -16.143  1.00  0.00           C
ATOM    779  CD1 LEU A 872      -3.110  30.589 -15.263  1.00  0.00           C
ATOM    780  CD2 LEU A 872      -3.605  33.032 -15.406  1.00  0.00           C
ATOM    781  C   LEU A 872      -2.321  32.800 -18.882  1.00  0.00           C
ATOM    782  O   LEU A 872      -3.250  33.546 -19.183  1.00  0.00           O
ATOM    783  N   PRO A 873      -2.065  31.666 -19.477  1.00  0.00           N
ATOM    784  CA  PRO A 873      -2.914  31.204 -20.529  1.00  0.00           C
ATOM    785  CD  PRO A 873      -0.833  30.782 -19.281  1.00  0.00           C
ATOM    786  CB  PRO A 873      -2.272  29.887 -20.971  1.00  0.00           C
ATOM    787  C   PRO A 873      -4.290  31.016 -19.982  1.00  0.00           C
ATOM    788  CG  PRO A 873      -0.840  30.019 -20.576  1.00  0.00           C
ATOM    789  O   PRO A 873      -4.436  30.532 -18.862  1.00  0.00           O
ATOM    790  OG  SER A 874      -7.251  33.524 -21.255  1.00  0.00           O
ATOM    791  N   SER A 874      -5.317  31.404 -20.755  1.00  0.00           N
ATOM    792  CB  SER A 874      -7.588  32.148 -21.238  1.00  0.00           C
ATOM    793  C   SER A 874      -7.148  29.960 -20.155  1.00  0.00           C
ATOM    794  CA  SER A 874      -6.676  31.369 -20.289  1.00  0.00           C
ATOM    795  O   SER A 874      -7.118  29.174 -21.101  1.00  0.00           O
ATOM    796  N   ASN A 875      -7.662  29.636 -18.954  1.00  0.00           N
ATOM    797  CB  ASN A 875      -8.057  28.071 -17.130  1.00  0.00           C
ATOM    798  OD1 ASN A 875      -5.771  27.364 -17.101  1.00  0.00           O
ATOM    799  C   ASN A 875      -9.453  28.039 -19.199  1.00  0.00           C
ATOM    800  CA  ASN A 875      -8.085  28.302 -18.642  1.00  0.00           C
ATOM    801  CG  ASN A 875      -6.648  28.045 -16.570  1.00  0.00           C
ATOM    802  ND2 ASN A 875      -6.427  28.790 -15.493  1.00  0.00           N
ATOM    803  O   ASN A 875     -10.238  28.959 -19.432  1.00  0.00           O
ATOM    804  CA  THR A 876     -10.994  26.317 -20.028  1.00  0.00           C
ATOM    805  OG1 THR A 876      -9.992  24.563 -21.379  1.00  0.00           O
ATOM    806  C   THR A 876     -11.645  25.273 -19.168  1.00  0.00           C
ATOM    807  O   THR A 876     -11.130  24.896 -18.116  1.00  0.00           O
ATOM    808  N   THR A 876      -9.761  26.740 -19.418  1.00  0.00           N
ATOM    809  CB  THR A 876     -10.762  25.770 -21.449  1.00  0.00           C
ATOM    810  CG2 THR A 876     -10.004  26.783 -22.293  1.00  0.00           C
ATOM    811  N   ALA A 877     -12.835  24.803 -19.603  1.00  0.00           N
ATOM    812  CB  ALA A 877     -15.017  23.742 -19.412  1.00  0.00           C
ATOM    813  O   ALA A 877     -12.173  22.288 -20.123  1.00  0.00           O
ATOM    814  CA  ALA A 877     -13.579  23.776 -18.917  1.00  0.00           C
ATOM    815  C   ALA A 877     -12.888  22.466 -19.139  1.00  0.00           C
ATOM    816  CA  PHE A 878     -12.399  20.254 -18.237  1.00  0.00           C
ATOM    817  CG  PHE A 878     -10.048  19.366 -17.866  1.00  0.00           C
ATOM    818  CD1 PHE A 878     -10.191  18.015 -17.601  1.00  0.00           C
ATOM    819  CD2 PHE A 878      -8.917  19.794 -18.537  1.00  0.00           C
ATOM    820  CE1 PHE A 878      -9.223  17.112 -17.999  1.00  0.00           C
ATOM    821  CE2 PHE A 878      -7.949  18.891 -18.935  1.00  0.00           C
ATOM    822  CZ  PHE A 878      -8.098  17.556 -18.669  1.00  0.00           C
ATOM    823  C   PHE A 878     -13.360  19.243 -17.682  1.00  0.00           C
ATOM    824  O   PHE A 878     -14.356  19.599 -17.052  1.00  0.00           O
ATOM    825  N   PHE A 878     -13.098  21.508 -18.210  1.00  0.00           N
ATOM    826  CB  PHE A 878     -11.100  20.347 -17.434  1.00  0.00           C
ATOM    827  CG  ARG A 879     -14.144  14.322 -17.754  1.00  0.00           C
ATOM    828  N   ARG A 879     -13.064  17.947 -17.901  1.00  0.00           N
ATOM    829  CA  ARG A 879     -13.869  16.847 -17.440  1.00  0.00           C
ATOM    830  CB  ARG A 879     -13.201  15.514 -17.782  1.00  0.00           C
ATOM    831  CD  ARG A 879     -13.461  13.065 -18.267  1.00  0.00           C
ATOM    832  NE  ARG A 879     -14.378  11.930 -18.330  1.00  0.00           N
ATOM    833  CZ  ARG A 879     -14.041  10.720 -18.765  1.00  0.00           C
ATOM    834  NH1 ARG A 879     -14.943   9.748 -18.786  1.00  0.00           N
ATOM    835  NH2 ARG A 879     -12.804  10.485 -19.179  1.00  0.00           N
ATOM    836  C   ARG A 879     -14.056  17.027 -15.950  1.00  0.00           C
ATOM    837  O   ARG A 879     -13.124  16.823 -15.173  1.00  0.00           O
ATOM    838  N   GLY A 880     -15.300  17.343 -15.510  1.00  0.00           N
ATOM    839  CA  GLY A 880     -15.602  17.563 -14.112  1.00  0.00           C
ATOM    840  C   GLY A 880     -16.273  18.901 -13.907  1.00  0.00           C
ATOM    841  O   GLY A 880     -17.232  18.999 -13.143  1.00  0.00           O
ATOM    842  N   PHE A 881     -15.828  19.951 -14.624  1.00  0.00           N
ATOM    843  CA  PHE A 881     -16.431  21.263 -14.603  1.00  0.00           C
ATOM    844  CB  PHE A 881     -17.842  21.214 -15.193  1.00  0.00           C
ATOM    845  CG  PHE A 881     -18.226  22.455 -15.948  1.00  0.00           C
ATOM    846  CD1 PHE A 881     -19.486  23.010 -15.800  1.00  0.00           C
ATOM    847  CD2 PHE A 881     -17.328  23.068 -16.803  1.00  0.00           C
ATOM    848  CE1 PHE A 881     -19.839  24.152 -16.494  1.00  0.00           C
ATOM    849  CE2 PHE A 881     -17.682  24.210 -17.496  1.00  0.00           C
ATOM    850  CZ  PHE A 881     -18.930  24.752 -17.344  1.00  0.00           C
ATOM    851  C   PHE A 881     -16.506  21.878 -13.221  1.00  0.00           C
ATOM    852  O   PHE A 881     -17.578  22.306 -12.794  1.00  0.00           O
ATOM    853  N   GLY A 882     -15.386  21.911 -12.466  1.00  0.00           N
ATOM    854  CA  GLY A 882     -15.345  22.634 -11.215  1.00  0.00           C
ATOM    855  C   GLY A 882     -15.577  21.723 -10.046  1.00  0.00           C
ATOM    856  O   GLY A 882     -15.299  22.092  -8.905  1.00  0.00           O
ATOM    857  CD2 PHE A 883     -16.918  16.194  -8.690  1.00  0.00           C
ATOM    858  N   PHE A 883     -16.115  20.518 -10.298  1.00  0.00           N
ATOM    859  CA  PHE A 883     -16.409  19.581  -9.249  1.00  0.00           C
ATOM    860  CB  PHE A 883     -17.257  18.426  -9.785  1.00  0.00           C
ATOM    861  CG  PHE A 883     -17.602  17.395  -8.748  1.00  0.00           C
ATOM    862  CD1 PHE A 883     -18.612  17.628  -7.830  1.00  0.00           C
ATOM    863  CE1 PHE A 883     -18.929  16.680  -6.875  1.00  0.00           C
ATOM    864  CE2 PHE A 883     -17.236  15.247  -7.735  1.00  0.00           C
ATOM    865  CZ  PHE A 883     -18.236  15.485  -6.831  1.00  0.00           C
ATOM    866  C   PHE A 883     -15.154  19.041  -8.617  1.00  0.00           C
ATOM    867  O   PHE A 883     -15.068  18.995  -7.390  1.00  0.00           O
ATOM    868  N   PRO A 884     -14.161  18.647  -9.377  1.00  0.00           N
ATOM    869  CA  PRO A 884     -12.974  18.074  -8.798  1.00  0.00           C
ATOM    870  CD  PRO A 884     -14.159  18.563 -10.899  1.00  0.00           C
ATOM    871  CB  PRO A 884     -12.094  17.746 -10.006  1.00  0.00           C
ATOM    872  CG  PRO A 884     -13.056  17.569 -11.132  1.00  0.00           C
ATOM    873  C   PRO A 884     -12.312  19.049  -7.880  1.00  0.00           C
ATOM    874  O   PRO A 884     -11.687  18.617  -6.911  1.00  0.00           O
ATOM    875  N   GLN A 885     -12.365  20.355  -8.212  1.00  0.00           N
ATOM    876  CA  GLN A 885     -11.795  21.367  -7.367  1.00  0.00           C
ATOM    877  CB  GLN A 885     -11.617  22.674  -8.142  1.00  0.00           C
ATOM    878  CG  GLN A 885     -10.575  22.604  -9.247  1.00  0.00           C
ATOM    879  CD  GLN A 885     -11.131  22.032 -10.536  1.00  0.00           C
ATOM    880  OE1 GLN A 885     -12.053  21.216 -10.518  1.00  0.00           O
ATOM    881  NE2 GLN A 885     -10.572  22.460 -11.662  1.00  0.00           N
ATOM    882  C   GLN A 885     -12.645  21.603  -6.149  1.00  0.00           C
ATOM    883  O   GLN A 885     -12.147  21.626  -5.024  1.00  0.00           O
ATOM    884  N   ALA A 886     -13.968  21.770  -6.351  1.00  0.00           N
ATOM    885  CA  ALA A 886     -14.876  22.134  -5.292  1.00  0.00           C
ATOM    886  CB  ALA A 886     -16.254  22.443  -5.858  1.00  0.00           C
ATOM    887  C   ALA A 886     -14.982  21.055  -4.257  1.00  0.00           C
ATOM    888  O   ALA A 886     -14.986  21.332  -3.058  1.00  0.00           O
ATOM    889  O   ALA A 887     -14.100  18.107  -1.815  1.00  0.00           O
ATOM    890  N   ALA A 887     -15.091  19.790  -4.700  1.00  0.00           N
ATOM    891  CA  ALA A 887     -15.246  18.666  -3.817  1.00  0.00           C
ATOM    892  CB  ALA A 887     -15.538  17.403  -4.613  1.00  0.00           C
ATOM    893  C   ALA A 887     -14.015  18.489  -2.980  1.00  0.00           C
TER     894      ALA A 887
ATOM    895  N   TYR A 922     -29.285  24.387  -2.425  1.00  0.00           N
ATOM    896  CA  TYR A 922     -30.092  25.013  -3.439  1.00  0.00           C
ATOM    897  CB  TYR A 922     -29.612  24.605  -4.833  1.00  0.00           C
ATOM    898  CG  TYR A 922     -28.255  25.161  -5.201  1.00  0.00           C
ATOM    899  CD1 TYR A 922     -27.092  24.587  -4.704  1.00  0.00           C
ATOM    900  CD2 TYR A 922     -28.141  26.260  -6.044  1.00  0.00           C
ATOM    901  CE1 TYR A 922     -25.848  25.088  -5.034  1.00  0.00           C
ATOM    902  CE2 TYR A 922     -26.905  26.775  -6.385  1.00  0.00           C
ATOM    903  CZ  TYR A 922     -25.754  26.178  -5.872  1.00  0.00           C
ATOM    904  OH  TYR A 922     -24.515  26.680  -6.202  1.00  0.00           O
ATOM    905  C   TYR A 922     -31.554  24.682  -3.300  1.00  0.00           C
ATOM    906  O   TYR A 922     -32.378  25.110  -4.108  1.00  0.00           O
ATOM    907  N   GLN A 924     -32.969  21.637  -3.698  1.00  0.00           N
ATOM    908  C   GLN A 924     -33.575  19.371  -3.721  1.00  0.00           C
ATOM    909  CA  GLN A 924     -33.502  20.618  -4.555  1.00  0.00           C
ATOM    910  CB  GLN A 924     -32.624  20.449  -5.797  1.00  0.00           C
ATOM    911  CG  GLN A 924     -33.151  19.432  -6.795  1.00  0.00           C
ATOM    912  CD  GLN A 924     -32.290  19.337  -8.040  1.00  0.00           C
ATOM    913  OE1 GLN A 924     -31.207  19.918  -8.102  1.00  0.00           O
ATOM    914  NE2 GLN A 924     -32.772  18.603  -9.036  1.00  0.00           N
ATOM    915  O   GLN A 924     -32.663  19.076  -2.950  1.00  0.00           O
TER     916      GLN A 924
ATOM    917  N   LEU A 970     -19.241  10.011  -3.484  1.00  0.00           N
ATOM    918  CA  LEU A 970     -19.447  10.797  -4.670  1.00  0.00           C
ATOM    919  CB  LEU A 970     -18.858  10.089  -5.891  1.00  0.00           C
ATOM    920  CG  LEU A 970     -19.048  10.789  -7.238  1.00  0.00           C
ATOM    921  CD1 LEU A 970     -18.286  12.105  -7.272  1.00  0.00           C
ATOM    922  CD2 LEU A 970     -18.600   9.889  -8.380  1.00  0.00           C
ATOM    923  C   LEU A 970     -20.905  11.080  -4.899  1.00  0.00           C
ATOM    924  O   LEU A 970     -21.730  10.169  -4.935  1.00  0.00           O
ATOM    925  N   LYS A 971     -21.249  12.380  -5.032  1.00  0.00           N
ATOM    926  CA  LYS A 971     -22.533  12.784  -5.533  1.00  0.00           C
ATOM    927  CB  LYS A 971     -23.360  13.435  -4.423  1.00  0.00           C
ATOM    928  CG  LYS A 971     -24.773  13.811  -4.841  1.00  0.00           C
ATOM    929  CD  LYS A 971     -25.544  14.431  -3.687  1.00  0.00           C
ATOM    930  CE  LYS A 971     -26.977  14.743  -4.085  1.00  0.00           C
ATOM    931  NZ  LYS A 971     -27.046  15.811  -5.120  1.00  0.00           N
ATOM    932  C   LYS A 971     -22.196  13.707  -6.663  1.00  0.00           C
ATOM    933  O   LYS A 971     -21.676  14.800  -6.441  1.00  0.00           O
ATOM    934  N   PHE A 972     -22.454  13.277  -7.916  1.00  0.00           N
ATOM    935  CA  PHE A 972     -22.136  14.104  -9.048  1.00  0.00           C
ATOM    936  CB  PHE A 972     -21.149  13.390  -9.973  1.00  0.00           C
ATOM    937  CG  PHE A 972     -20.717  14.214 -11.152  1.00  0.00           C
ATOM    938  CD1 PHE A 972     -19.522  14.913 -11.126  1.00  0.00           C
ATOM    939  CD2 PHE A 972     -21.505  14.292 -12.286  1.00  0.00           C
ATOM    940  CE1 PHE A 972     -19.125  15.672 -12.210  1.00  0.00           C
ATOM    941  CE2 PHE A 972     -21.108  15.051 -13.371  1.00  0.00           C
ATOM    942  CZ  PHE A 972     -19.924  15.739 -13.336  1.00  0.00           C
ATOM    943  C   PHE A 972     -23.432  14.422  -9.735  1.00  0.00           C
ATOM    944  O   PHE A 972     -24.046  13.550 -10.349  1.00  0.00           O
ATOM    945  N   PRO A 973     -23.867  15.655  -9.644  1.00  0.00           N
ATOM    946  CA  PRO A 973     -25.111  16.065 -10.245  1.00  0.00           C
ATOM    947  CD  PRO A 973     -23.248  16.791  -8.815  1.00  0.00           C
ATOM    948  CB  PRO A 973     -25.464  17.363  -9.516  1.00  0.00           C
ATOM    949  CG  PRO A 973     -24.146  17.952  -9.141  1.00  0.00           C
ATOM    950  C   PRO A 973     -24.927  16.281 -11.711  1.00  0.00           C
ATOM    951  O   PRO A 973     -23.833  16.672 -12.116  1.00  0.00           O
ATOM    952  N   VAL A 974     -25.986  16.054 -12.516  1.00  0.00           N
ATOM    953  CA  VAL A 974     -25.883  16.217 -13.937  1.00  0.00           C
ATOM    954  CB  VAL A 974     -25.900  14.859 -14.664  1.00  0.00           C
ATOM    955  CG1 VAL A 974     -25.849  15.061 -16.170  1.00  0.00           C
ATOM    956  CG2 VAL A 974     -24.740  13.992 -14.199  1.00  0.00           C
ATOM    957  C   VAL A 974     -27.009  17.092 -14.393  1.00  0.00           C
ATOM    958  O   VAL A 974     -28.143  16.954 -13.937  1.00  0.00           O
ATOM    959  N   GLY A 975     -26.713  18.028 -15.319  1.00  0.00           N
ATOM    960  CA  GLY A 975     -27.728  18.906 -15.824  1.00  0.00           C
ATOM    961  C   GLY A 975     -27.052  20.149 -16.304  1.00  0.00           C
ATOM    962  O   GLY A 975     -25.947  20.483 -15.877  1.00  0.00           O
ATOM    963  N   LEU A 976     -27.747  20.881 -17.193  1.00  0.00           N
ATOM    964  CA  LEU A 976     -27.247  22.065 -17.827  1.00  0.00           C
ATOM    965  CB  LEU A 976     -27.380  21.956 -19.347  1.00  0.00           C
ATOM    966  CG  LEU A 976     -26.667  20.774 -20.007  1.00  0.00           C
ATOM    967  CD1 LEU A 976     -26.969  20.728 -21.497  1.00  0.00           C
ATOM    968  CD2 LEU A 976     -25.166  20.853 -19.773  1.00  0.00           C
ATOM    969  C   LEU A 976     -28.026  23.219 -17.267  1.00  0.00           C
ATOM    970  O   LEU A 976     -28.943  23.034 -16.470  1.00  0.00           O
ATOM    971  N   GLY A 977     -27.646  24.453 -17.650  1.00  0.00           N
ATOM    972  CA  GLY A 977     -28.273  25.643 -17.146  1.00  0.00           C
ATOM    973  C   GLY A 977     -29.706  25.745 -17.568  1.00  0.00           C
ATOM    974  O   GLY A 977     -30.555  26.151 -16.774  1.00  0.00           O
ATOM    975  N   SER A 978     -30.019  25.391 -18.831  1.00  0.00           N
ATOM    976  CA  SER A 978     -31.356  25.608 -19.308  1.00  0.00           C
ATOM    977  CB  SER A 978     -31.425  26.886 -20.147  1.00  0.00           C
ATOM    978  OG  SER A 978     -31.081  28.023 -19.374  1.00  0.00           O
ATOM    979  C   SER A 978     -31.824  24.433 -20.107  1.00  0.00           C
ATOM    980  O   SER A 978     -31.067  23.514 -20.414  1.00  0.00           O
ATOM    981  N   ARG A 979     -33.134  24.439 -20.425  1.00  0.00           N
ATOM    982  CA  ARG A 979     -33.791  23.422 -21.195  1.00  0.00           C
ATOM    983  CB  ARG A 979     -35.305  23.644 -21.195  1.00  0.00           C
ATOM    984  CG  ARG A 979     -36.090  22.570 -21.930  1.00  0.00           C
ATOM    985  CD  ARG A 979     -37.586  22.821 -21.841  1.00  0.00           C
ATOM    986  NE  ARG A 979     -37.974  24.058 -22.515  1.00  0.00           N
ATOM    987  CZ  ARG A 979     -39.144  24.665 -22.345  1.00  0.00           C
ATOM    988  NH1 ARG A 979     -39.410  25.787 -23.000  1.00  0.00           N
ATOM    989  NH2 ARG A 979     -40.045  24.150 -21.520  1.00  0.00           N
ATOM    990  C   ARG A 979     -33.232  23.443 -22.589  1.00  0.00           C
ATOM    991  O   ARG A 979     -33.003  22.397 -23.195  1.00  0.00           O
ATOM    992  N   ALA A 980     -32.984  24.654 -23.123  1.00  0.00           N
ATOM    993  CA  ALA A 980     -32.515  24.853 -24.468  1.00  0.00           C
ATOM    994  CB  ALA A 980     -32.453  26.337 -24.794  1.00  0.00           C
ATOM    995  C   ALA A 980     -31.169  24.217 -24.650  1.00  0.00           C
ATOM    996  O   ALA A 980     -30.868  23.677 -25.714  1.00  0.00           O
ATOM    997  N   ALA A 981     -30.313  24.280 -23.616  1.00  0.00           N
ATOM    998  CA  ALA A 981     -28.977  23.751 -23.683  1.00  0.00           C
ATOM    999  CB  ALA A 981     -28.217  24.067 -22.404  1.00  0.00           C
ATOM   1000  C   ALA A 981     -29.023  22.266 -23.922  1.00  0.00           C
ATOM   1001  O   ALA A 981     -28.136  21.703 -24.561  1.00  0.00           O
ATOM   1002  N   GLY A 982     -30.031  21.598 -23.335  1.00  0.00           N
ATOM   1003  CA  GLY A 982     -30.316  20.185 -23.369  1.00  0.00           C
ATOM   1004  C   GLY A 982     -30.822  19.666 -24.692  1.00  0.00           C
ATOM   1005  O   GLY A 982     -30.839  18.454 -24.890  1.00  0.00           O
ATOM   1006  N   GLN A 983     -31.366  20.521 -25.582  1.00  0.00           N
ATOM   1007  CA  GLN A 983     -31.994  20.037 -26.792  1.00  0.00           C
ATOM   1008  CB  GLN A 983     -32.638  21.193 -27.560  1.00  0.00           C
ATOM   1009  CG  GLN A 983     -31.642  22.169 -28.164  1.00  0.00           C
ATOM   1010  CD  GLN A 983     -32.314  23.271 -28.959  1.00  0.00           C
ATOM   1011  OE1 GLN A 983     -33.158  23.005 -29.815  1.00  0.00           O
ATOM   1012  NE2 GLN A 983     -31.941  24.514 -28.678  1.00  0.00           N
ATOM   1013  C   GLN A 983     -31.022  19.317 -27.690  1.00  0.00           C
ATOM   1014  O   GLN A 983     -29.826  19.605 -27.705  1.00  0.00           O
ATOM   1015  N   ALA A 984     -31.535  18.323 -28.458  1.00  0.00           N
ATOM   1016  CA  ALA A 984     -30.707  17.539 -29.337  1.00  0.00           C
ATOM   1017  CB  ALA A 984     -30.110  16.357 -28.589  1.00  0.00           C
ATOM   1018  C   ALA A 984     -31.526  17.079 -30.511  1.00  0.00           C
ATOM   1019  O   ALA A 984     -32.749  16.976 -30.423  1.00  0.00           O
ATOM   1020  N   ALA A 985     -30.853  16.774 -31.649  1.00  0.00           N
ATOM   1021  CA  ALA A 985     -31.558  16.386 -32.844  1.00  0.00           C
ATOM   1022  CB  ALA A 985     -31.785  17.593 -33.741  1.00  0.00           C
ATOM   1023  C   ALA A 985     -30.800  15.319 -33.583  1.00  0.00           C
ATOM   1024  O   ALA A 985     -29.591  15.158 -33.412  1.00  0.00           O
ATOM   1025  N   HIS A1000     -26.470  12.486 -35.829  1.00  0.00           N
ATOM   1026  CA  HIS A1000     -26.958  13.331 -34.776  1.00  0.00           C
ATOM   1027  ND1 HIS A1000     -25.273  12.419 -32.125  1.00  0.00           N
ATOM   1028  CG  HIS A1000     -26.200  11.779 -32.919  1.00  0.00           C
ATOM   1029  CB  HIS A1000     -27.350  12.495 -33.556  1.00  0.00           C
ATOM   1030  NE2 HIS A1000     -24.625  10.312 -32.159  1.00  0.00           N
ATOM   1031  CD2 HIS A1000     -25.714  10.407 -32.897  1.00  0.00           C
ATOM   1032  CE1 HIS A1000     -24.366  11.521 -31.700  1.00  0.00           C
ATOM   1033  C   HIS A1000     -25.881  14.330 -34.445  1.00  0.00           C
ATOM   1034  O   HIS A1000     -24.767  14.264 -34.961  1.00  0.00           O
ATOM   1035  N   GLY A1001     -26.217  15.288 -33.559  1.00  0.00           N
ATOM   1036  CA  GLY A1001     -25.407  16.406 -33.140  1.00  0.00           C
ATOM   1037  C   GLY A1001     -24.190  16.029 -32.339  1.00  0.00           C
ATOM   1038  O   GLY A1001     -23.239  16.807 -32.274  1.00  0.00           O
ATOM   1039  N   GLY A1002     -24.216  14.885 -31.626  1.00  0.00           N
ATOM   1040  CA  GLY A1002     -23.136  14.503 -30.745  1.00  0.00           C
ATOM   1041  C   GLY A1002     -21.873  14.150 -31.486  1.00  0.00           C
ATOM   1042  O   GLY A1002     -21.902  13.686 -32.625  1.00  0.00           O
ATOM   1043  CG1 ILE A1003     -19.178  16.525 -31.935  1.00  0.00           C
ATOM   1044  CG2 ILE A1003     -17.119  15.073 -31.740  1.00  0.00           C
ATOM   1045  CD1 ILE A1003     -19.394  16.285 -33.413  1.00  0.00           C
ATOM   1046  N   ILE A1003     -20.719  14.326 -30.791  1.00  0.00           N
ATOM   1047  CA  ILE A1003     -19.395  14.092 -31.313  1.00  0.00           C
ATOM   1048  CB  ILE A1003     -18.516  15.352 -31.209  1.00  0.00           C
ATOM   1049  C   ILE A1003     -18.770  12.937 -30.574  1.00  0.00           C
ATOM   1050  O   ILE A1003     -18.858  12.850 -29.351  1.00  0.00           O
ATOM   1051  N   GLU A1004     -18.121  12.010 -31.317  1.00  0.00           N
ATOM   1052  CA  GLU A1004     -17.459  10.848 -30.770  1.00  0.00           C
ATOM   1053  CB  GLU A1004     -17.575   9.663 -31.731  1.00  0.00           C
ATOM   1054  CG  GLU A1004     -16.952   8.378 -31.210  1.00  0.00           C
ATOM   1055  CD  GLU A1004     -17.671   7.834 -29.992  1.00  0.00           C
ATOM   1056  OE1 GLU A1004     -18.662   7.094 -30.168  1.00  0.00           O
ATOM   1057  OE2 GLU A1004     -17.244   8.148 -28.861  1.00  0.00           O
ATOM   1058  C   GLU A1004     -16.020  11.187 -30.496  1.00  0.00           C
ATOM   1059  O   GLU A1004     -15.208  11.326 -31.409  1.00  0.00           O
ATOM   1060  N   MET A1005     -15.723  11.451 -29.212  1.00  0.00           N
ATOM   1061  CA  MET A1005     -14.438  11.676 -28.607  1.00  0.00           C
ATOM   1062  CB  MET A1005     -14.571  12.598 -27.394  1.00  0.00           C
ATOM   1063  CG  MET A1005     -15.230  13.934 -27.698  1.00  0.00           C
ATOM   1064  SD  MET A1005     -15.531  14.915 -26.216  1.00  0.00           S
ATOM   1065  CE  MET A1005     -16.738  13.894 -25.374  1.00  0.00           C
ATOM   1066  C   MET A1005     -13.729  10.407 -28.171  1.00  0.00           C
ATOM   1067  O   MET A1005     -12.551  10.472 -27.825  1.00  0.00           O
ATOM   1068  N   GLY A1006     -14.426   9.241 -28.073  1.00  0.00           N
ATOM   1069  CA  GLY A1006     -13.836   8.018 -27.537  1.00  0.00           C
ATOM   1070  C   GLY A1006     -14.699   7.449 -26.429  1.00  0.00           C
ATOM   1071  O   GLY A1006     -14.413   6.379 -25.887  1.00  0.00           O
ATOM   1072  CA  GLN A1007     -16.730   7.801 -25.032  1.00  0.00           C
ATOM   1073  CB  GLN A1007     -17.588   9.006 -24.642  1.00  0.00           C
ATOM   1074  CG  GLN A1007     -18.563   9.449 -25.721  1.00  0.00           C
ATOM   1075  CD  GLN A1007     -17.937  10.410 -26.713  1.00  0.00           C
ATOM   1076  OE1 GLN A1007     -16.972  10.069 -27.397  1.00  0.00           O
ATOM   1077  NE2 GLN A1007     -18.486  11.617 -26.792  1.00  0.00           N
ATOM   1078  C   GLN A1007     -17.626   6.666 -25.472  1.00  0.00           C
ATOM   1079  N   GLN A1007     -15.772   8.170 -26.051  1.00  0.00           N
ATOM   1080  O   GLN A1007     -18.272   6.026 -24.639  1.00  0.00           O
TER    1081      GLN A1007
ATOM   1082  O   VAL A1009     -23.345   6.740 -29.288  1.00  0.00           O
ATOM   1083  N   VAL A1009     -20.228   7.113 -27.806  1.00  0.00           N
ATOM   1084  CA  VAL A1009     -21.543   7.662 -28.054  1.00  0.00           C
ATOM   1085  CB  VAL A1009     -21.499   9.196 -28.186  1.00  0.00           C
ATOM   1086  CG1 VAL A1009     -20.814   9.599 -29.482  1.00  0.00           C
ATOM   1087  CG2 VAL A1009     -22.903   9.777 -28.117  1.00  0.00           C
ATOM   1088  C   VAL A1009     -22.160   7.069 -29.285  1.00  0.00           C
ATOM   1089  N   THR A1033     -20.582  13.552 -37.986  1.00  0.00           N
ATOM   1090  CA  THR A1033     -21.423  14.635 -37.540  1.00  0.00           C
ATOM   1091  CB  THR A1033     -21.127  15.014 -36.077  1.00  0.00           C
ATOM   1092  OG1 THR A1033     -21.353  13.879 -35.232  1.00  0.00           O
ATOM   1093  CG2 THR A1033     -22.038  16.145 -35.625  1.00  0.00           C
ATOM   1094  C   THR A1033     -21.203  15.810 -38.455  1.00  0.00           C
ATOM   1095  O   THR A1033     -20.073  16.086 -38.856  1.00  0.00           O
ATOM   1096  N   THR A1035     -22.951  19.934 -39.599  1.00  0.00           N
ATOM   1097  CA  THR A1035     -23.898  21.007 -39.476  1.00  0.00           C
ATOM   1098  CB  THR A1035     -23.195  22.376 -39.418  1.00  0.00           C
ATOM   1099  CG2 THR A1035     -22.256  22.443 -38.224  1.00  0.00           C
ATOM   1100  C   THR A1035     -24.836  20.933 -40.639  1.00  0.00           C
ATOM   1101  O   THR A1035     -25.956  21.437 -40.583  1.00  0.00           O
ATOM   1102  OG1 THR A1035     -22.431  22.575 -40.614  1.00  0.00           O
TER    1103      THR A1035
ATOM   1104  N   VAL A1038     -27.413  17.936 -39.412  1.00  0.00           N
ATOM   1105  CA  VAL A1038     -28.183  18.272 -38.239  1.00  0.00           C
ATOM   1106  CB  VAL A1038     -28.004  17.222 -37.127  1.00  0.00           C
ATOM   1107  CG1 VAL A1038     -28.811  17.607 -35.896  1.00  0.00           C
ATOM   1108  CG2 VAL A1038     -28.410  15.844 -37.625  1.00  0.00           C
ATOM   1109  C   VAL A1038     -27.749  19.637 -37.791  1.00  0.00           C
ATOM   1110  O   VAL A1038     -26.604  19.840 -37.390  1.00  0.00           O
ATOM   1111  N   PRO A1039     -28.657  20.576 -37.857  1.00  0.00           N
ATOM   1112  CA  PRO A1039     -28.363  21.950 -37.527  1.00  0.00           C
ATOM   1113  CD  PRO A1039     -30.056  20.471 -38.542  1.00  0.00           C
ATOM   1114  CB  PRO A1039     -29.356  22.754 -38.369  1.00  0.00           C
ATOM   1115  CG  PRO A1039     -30.565  21.883 -38.453  1.00  0.00           C
ATOM   1116  C   PRO A1039     -28.526  22.293 -36.077  1.00  0.00           C
ATOM   1117  O   PRO A1039     -29.253  21.602 -35.367  1.00  0.00           O
ATOM   1118  N   ASN A1040     -27.855  23.379 -35.641  1.00  0.00           N
ATOM   1119  OD1 ASN A1040     -28.875  26.681 -35.329  1.00  0.00           O
ATOM   1120  ND2 ASN A1040     -30.742  25.640 -36.022  1.00  0.00           N
ATOM   1121  C   ASN A1040     -27.805  23.079 -33.206  1.00  0.00           C
ATOM   1122  O   ASN A1040     -28.415  23.258 -32.154  1.00  0.00           O
ATOM   1123  CA  ASN A1040     -28.037  24.011 -34.363  1.00  0.00           C
ATOM   1124  CG  ASN A1040     -29.663  25.739 -35.254  1.00  0.00           C
ATOM   1125  CB  ASN A1040     -29.438  24.617 -34.259  1.00  0.00           C
ATOM   1126  N   ALA A1041     -26.903  22.087 -33.327  1.00  0.00           N
ATOM   1127  CA  ALA A1041     -26.703  21.177 -32.227  1.00  0.00           C
ATOM   1128  CB  ALA A1041     -26.045  19.894 -32.713  1.00  0.00           C
ATOM   1129  C   ALA A1041     -25.869  21.837 -31.167  1.00  0.00           C
ATOM   1130  O   ALA A1041     -25.043  22.702 -31.453  1.00  0.00           O
ATOM   1131  N   ASN A1042     -26.078  21.428 -29.896  1.00  0.00           N
ATOM   1132  CA  ASN A1042     -25.348  21.953 -28.772  1.00  0.00           C
ATOM   1133  CB  ASN A1042     -26.164  21.805 -27.486  1.00  0.00           C
ATOM   1134  OD1 ASN A1042     -27.423  23.801 -27.880  1.00  0.00           O
ATOM   1135  ND2 ASN A1042     -28.544  22.014 -27.103  1.00  0.00           N
ATOM   1136  C   ASN A1042     -24.025  21.248 -28.677  1.00  0.00           C
ATOM   1137  O   ASN A1042     -23.757  20.279 -29.385  1.00  0.00           O
ATOM   1138  CG  ASN A1042     -27.437  22.628 -27.507  1.00  0.00           C
ATOM   1139  CG2 ILE A1043     -21.403  21.799 -25.100  1.00  0.00           C
ATOM   1140  CD1 ILE A1043     -18.797  21.284 -25.809  1.00  0.00           C
ATOM   1141  C   ILE A1043     -21.880  19.863 -26.987  1.00  0.00           C
ATOM   1142  N   ILE A1043     -23.154  21.757 -27.783  1.00  0.00           N
ATOM   1143  CA  ILE A1043     -21.830  21.263 -27.520  1.00  0.00           C
ATOM   1144  CB  ILE A1043     -21.072  22.174 -26.537  1.00  0.00           C
ATOM   1145  CG1 ILE A1043     -19.569  22.119 -26.809  1.00  0.00           C
ATOM   1146  O   ILE A1043     -22.814  19.493 -26.277  1.00  0.00           O
ATOM   1147  N   SER A1044     -20.883  19.026 -27.365  1.00  0.00           N
ATOM   1148  CA  SER A1044     -20.818  17.693 -26.821  1.00  0.00           C
ATOM   1149  CB  SER A1044     -20.160  16.738 -27.819  1.00  0.00           C
ATOM   1150  OG  SER A1044     -20.961  16.580 -28.978  1.00  0.00           O
ATOM   1151  C   SER A1044     -20.058  17.802 -25.544  1.00  0.00           C
ATOM   1152  O   SER A1044     -18.828  17.818 -25.523  1.00  0.00           O
ATOM   1153  N   GLY A1045     -20.811  17.868 -24.431  1.00  0.00           N
ATOM   1154  CA  GLY A1045     -20.252  17.962 -23.113  1.00  0.00           C
ATOM   1155  C   GLY A1045     -21.382  17.817 -22.131  1.00  0.00           C
ATOM   1156  O   GLY A1045     -22.512  17.510 -22.499  1.00  0.00           O
ATOM   1157  N   GLY A1046     -21.074  17.988 -20.833  1.00  0.00           N
ATOM   1158  CA  GLY A1046     -22.030  18.023 -19.764  1.00  0.00           C
ATOM   1159  C   GLY A1046     -22.462  16.651 -19.317  1.00  0.00           C
ATOM   1160  O   GLY A1046     -23.429  16.538 -18.564  1.00  0.00           O
ATOM   1161  N   SER A1047     -21.763  15.582 -19.753  1.00  0.00           N
ATOM   1162  CA  SER A1047     -22.027  14.215 -19.353  1.00  0.00           C
ATOM   1163  CB  SER A1047     -22.092  14.106 -17.828  1.00  0.00           C
ATOM   1164  OG  SER A1047     -20.867  14.500 -17.236  1.00  0.00           O
ATOM   1165  C   SER A1047     -23.305  13.687 -19.952  1.00  0.00           C
ATOM   1166  O   SER A1047     -23.704  12.559 -19.665  1.00  0.00           O
ATOM   1167  N   VAL A1048     -24.000  14.514 -20.751  1.00  0.00           N
ATOM   1168  CA  VAL A1048     -25.256  14.230 -21.400  1.00  0.00           C
ATOM   1169  CB  VAL A1048     -26.224  15.424 -21.304  1.00  0.00           C
ATOM   1170  CG1 VAL A1048     -26.640  15.658 -19.860  1.00  0.00           C
ATOM   1171  CG2 VAL A1048     -25.585  16.675 -21.887  1.00  0.00           C
ATOM   1172  C   VAL A1048     -25.295  13.833 -22.857  1.00  0.00           C
ATOM   1173  O   VAL A1048     -26.397  13.652 -23.377  1.00  0.00           O
ATOM   1174  N   VAL A1049     -24.170  13.795 -23.596  1.00  0.00           N
ATOM   1175  CA  VAL A1049     -24.249  13.649 -25.031  1.00  0.00           C
ATOM   1176  CB  VAL A1049     -22.850  13.542 -25.665  1.00  0.00           C
ATOM   1177  CG1 VAL A1049     -22.959  13.389 -27.175  1.00  0.00           C
ATOM   1178  CG2 VAL A1049     -22.009  14.758 -25.309  1.00  0.00           C
ATOM   1179  C   VAL A1049     -25.070  12.451 -25.442  1.00  0.00           C
ATOM   1180  O   VAL A1049     -25.984  12.586 -26.258  1.00  0.00           O
ATOM   1181  N   ALA A1050     -24.789  11.256 -24.884  1.00  0.00           N
ATOM   1182  CA  ALA A1050     -25.515  10.054 -25.228  1.00  0.00           C
ATOM   1183  C   ALA A1050     -26.953  10.164 -24.804  1.00  0.00           C
ATOM   1184  O   ALA A1050     -27.852   9.786 -25.553  1.00  0.00           O
ATOM   1185  CB  ALA A1050     -24.864   8.839 -24.585  1.00  0.00           C
ATOM   1186  N   ASP A1051     -27.217  10.704 -23.597  1.00  0.00           N
ATOM   1187  CA  ASP A1051     -28.563  10.737 -23.085  1.00  0.00           C
ATOM   1188  CB  ASP A1051     -28.592  11.375 -21.695  1.00  0.00           C
ATOM   1189  CG  ASP A1051     -27.983  10.483 -20.631  1.00  0.00           C
ATOM   1190  OD1 ASP A1051     -27.785   9.281 -20.906  1.00  0.00           O
ATOM   1191  C   ASP A1051     -29.449  11.489 -24.036  1.00  0.00           C
ATOM   1192  O   ASP A1051     -30.504  10.999 -24.437  1.00  0.00           O
ATOM   1193  OD2 ASP A1051     -27.702  10.986 -19.523  1.00  0.00           O
ATOM   1194  CD1 LEU A1052     -28.518  17.064 -23.825  1.00  0.00           C
ATOM   1195  CD2 LEU A1052     -30.756  16.039 -23.404  1.00  0.00           C
ATOM   1196  C   LEU A1052     -29.971  13.213 -26.608  1.00  0.00           C
ATOM   1197  O   LEU A1052     -31.074  13.216 -27.153  1.00  0.00           O
ATOM   1198  N   LEU A1052     -29.037  12.722 -24.391  1.00  0.00           N
ATOM   1199  CA  LEU A1052     -29.828  13.632 -25.174  1.00  0.00           C
ATOM   1200  CB  LEU A1052     -29.229  15.039 -25.127  1.00  0.00           C
ATOM   1201  CG  LEU A1052     -29.309  15.765 -23.783  1.00  0.00           C
ATOM   1202  N   ASN A1053     -28.853  12.849 -27.264  1.00  0.00           N
ATOM   1203  CA  ASN A1053     -28.886  12.451 -28.644  1.00  0.00           C
ATOM   1204  CB  ASN A1053     -27.469  12.386 -29.217  1.00  0.00           C
ATOM   1205  CG  ASN A1053     -26.869  13.760 -29.445  1.00  0.00           C
ATOM   1206  OD1 ASN A1053     -27.192  14.433 -30.424  1.00  0.00           O
ATOM   1207  ND2 ASN A1053     -25.993  14.179 -28.540  1.00  0.00           N
ATOM   1208  C   ASN A1053     -29.591  11.136 -28.748  1.00  0.00           C
ATOM   1209  O   ASN A1053     -30.225  10.843 -29.760  1.00  0.00           O
ATOM   1210  N   GLY A1054     -29.470  10.293 -27.704  1.00  0.00           N
ATOM   1211  CA  GLY A1054     -30.130   9.017 -27.679  1.00  0.00           C
ATOM   1212  C   GLY A1054     -31.614   9.242 -27.730  1.00  0.00           C
ATOM   1213  O   GLY A1054     -32.337   8.501 -28.393  1.00  0.00           O
ATOM   1214  N   LEU A1055     -32.116  10.258 -27.000  1.00  0.00           N
ATOM   1215  CA  LEU A1055     -33.522  10.560 -26.981  1.00  0.00           C
ATOM   1216  CB  LEU A1055     -33.829  11.617 -25.918  1.00  0.00           C
ATOM   1217  CG  LEU A1055     -33.657  11.183 -24.461  1.00  0.00           C
ATOM   1218  CD1 LEU A1055     -33.823  12.369 -23.524  1.00  0.00           C
ATOM   1219  CD2 LEU A1055     -34.649  10.086 -24.107  1.00  0.00           C
ATOM   1220  C   LEU A1055     -33.969  11.029 -28.339  1.00  0.00           C
ATOM   1221  O   LEU A1055     -35.076  10.715 -28.773  1.00  0.00           O
ATOM   1222  N   TYR A1099     -36.127  14.743 -32.530  1.00  0.00           N
ATOM   1223  CA  TYR A1099     -35.837  15.928 -31.771  1.00  0.00           C
ATOM   1224  CD2 TYR A1099     -37.256  18.893 -30.626  1.00  0.00           C
ATOM   1225  CE1 TYR A1099     -34.971  20.345 -31.189  1.00  0.00           C
ATOM   1226  CE2 TYR A1099     -37.019  20.078 -29.956  1.00  0.00           C
ATOM   1227  CZ  TYR A1099     -35.864  20.804 -30.246  1.00  0.00           C
ATOM   1228  OH  TYR A1099     -35.613  21.985 -29.587  1.00  0.00           O
ATOM   1229  C   TYR A1099     -36.144  15.690 -30.318  1.00  0.00           C
ATOM   1230  O   TYR A1099     -37.158  15.080 -29.981  1.00  0.00           O
ATOM   1231  CB  TYR A1099     -36.637  17.117 -32.307  1.00  0.00           C
ATOM   1232  CG  TYR A1099     -36.367  18.415 -31.580  1.00  0.00           C
ATOM   1233  CD1 TYR A1099     -35.225  19.157 -31.849  1.00  0.00           C
ATOM   1234  CD1 PHE A1100     -35.921  14.726 -25.294  1.00  0.00           C
ATOM   1235  CD2 PHE A1100     -33.628  15.275 -24.975  1.00  0.00           C
ATOM   1236  CE1 PHE A1100     -36.088  14.628 -23.926  1.00  0.00           C
ATOM   1237  CE2 PHE A1100     -33.795  15.178 -23.607  1.00  0.00           C
ATOM   1238  CZ  PHE A1100     -35.019  14.856 -23.081  1.00  0.00           C
ATOM   1239  C   PHE A1100     -35.340  17.530 -27.506  1.00  0.00           C
ATOM   1240  O   PHE A1100     -34.342  18.195 -27.780  1.00  0.00           O
ATOM   1241  N   PHE A1100     -35.253  16.162 -29.416  1.00  0.00           N
ATOM   1242  CA  PHE A1100     -35.486  16.119 -27.996  1.00  0.00           C
ATOM   1243  CB  PHE A1100     -34.508  15.155 -27.321  1.00  0.00           C
ATOM   1244  CG  PHE A1100     -34.689  15.050 -25.834  1.00  0.00           C
ATOM   1245  N   ARG A1101     -36.364  18.018 -26.778  1.00  0.00           N
ATOM   1246  CA  ARG A1101     -36.467  19.376 -26.314  1.00  0.00           C
ATOM   1247  CB  ARG A1101     -37.879  19.660 -25.798  1.00  0.00           C
ATOM   1248  CZ  ARG A1101     -42.654  20.097 -27.088  1.00  0.00           C
ATOM   1249  NH1 ARG A1101     -43.516  20.159 -28.093  1.00  0.00           N
ATOM   1250  NH2 ARG A1101     -43.092  20.115 -25.837  1.00  0.00           N
ATOM   1251  CG  ARG A1101     -38.939  19.711 -26.886  1.00  0.00           C
ATOM   1252  O   ARG A1101     -35.002  20.840 -25.165  1.00  0.00           O
ATOM   1253  CD  ARG A1101     -40.322  19.945 -26.299  1.00  0.00           C
ATOM   1254  NE  ARG A1101     -41.350  20.018 -27.334  1.00  0.00           N
ATOM   1255  C   ARG A1101     -35.476  19.706 -25.235  1.00  0.00           C
ATOM   1256  O   GLY A1102     -36.055  19.062 -21.820  1.00  0.00           O
ATOM   1257  CA  GLY A1102     -34.193  19.027 -23.308  1.00  0.00           C
ATOM   1258  N   GLY A1102     -35.140  18.742 -24.352  1.00  0.00           N
ATOM   1259  C   GLY A1102     -34.847  18.880 -21.969  1.00  0.00           C
ATOM   1260  N   TYR A1103     -34.027  18.536 -20.950  1.00  0.00           N
ATOM   1261  CZ  TYR A1103     -33.078  13.451 -19.887  1.00  0.00           C
ATOM   1262  CA  TYR A1103     -34.508  18.349 -19.609  1.00  0.00           C
ATOM   1263  CB  TYR A1103     -33.483  17.579 -18.775  1.00  0.00           C
ATOM   1264  CG  TYR A1103     -33.343  16.125 -19.165  1.00  0.00           C
ATOM   1265  CD1 TYR A1103     -32.173  15.653 -19.747  1.00  0.00           C
ATOM   1266  CD2 TYR A1103     -34.382  15.228 -18.951  1.00  0.00           C
ATOM   1267  CE1 TYR A1103     -32.037  14.326 -20.107  1.00  0.00           C
ATOM   1268  CE2 TYR A1103     -34.264  13.897 -19.304  1.00  0.00           C
ATOM   1269  OH  TYR A1103     -32.945  12.129 -20.245  1.00  0.00           O
ATOM   1270  C   TYR A1103     -34.791  19.704 -19.038  1.00  0.00           C
ATOM   1271  O   TYR A1103     -34.042  20.653 -19.262  1.00  0.00           O
ATOM   1272  CG  GLU A1104     -38.769  20.857 -18.109  1.00  0.00           C
ATOM   1273  CD  GLU A1104     -38.938  22.091 -18.974  1.00  0.00           C
ATOM   1274  OE1 GLU A1104     -38.528  23.185 -18.534  1.00  0.00           O
ATOM   1275  OE2 GLU A1104     -39.481  21.962 -20.091  1.00  0.00           O
ATOM   1276  C   GLU A1104     -35.204  21.370 -16.650  1.00  0.00           C
ATOM   1277  O   GLU A1104     -34.793  20.474 -15.913  1.00  0.00           O
ATOM   1278  N   GLU A1104     -35.906  19.827 -18.291  1.00  0.00           N
ATOM   1279  CA  GLU A1104     -36.255  21.081 -17.683  1.00  0.00           C
ATOM   1280  CB  GLU A1104     -37.660  21.012 -17.081  1.00  0.00           C
ATOM   1281  N   SER A1105     -34.726  22.633 -16.578  1.00  0.00           N
ATOM   1282  C   SER A1105     -33.729  24.443 -15.364  1.00  0.00           C
ATOM   1283  O   SER A1105     -34.065  25.230 -16.248  1.00  0.00           O
ATOM   1284  CA  SER A1105     -33.691  22.966 -15.634  1.00  0.00           C
ATOM   1285  CB  SER A1105     -32.322  22.537 -16.166  1.00  0.00           C
ATOM   1286  OG  SER A1105     -31.293  22.865 -15.249  1.00  0.00           O
ATOM   1287  N   ASP A1106     -33.385  24.860 -14.120  1.00  0.00           N
ATOM   1288  CA  ASP A1106     -33.373  26.267 -13.816  1.00  0.00           C
ATOM   1289  CB  ASP A1106     -34.801  26.811 -13.741  1.00  0.00           C
ATOM   1290  CG  ASP A1106     -34.853  28.324 -13.830  1.00  0.00           C
ATOM   1291  OD1 ASP A1106     -33.779  28.950 -13.947  1.00  0.00           O
ATOM   1292  OD2 ASP A1106     -35.969  28.883 -13.784  1.00  0.00           O
ATOM   1293  C   ASP A1106     -32.649  26.529 -12.526  1.00  0.00           C
ATOM   1294  O   ASP A1106     -32.600  25.676 -11.640  1.00  0.00           O
ATOM   1295  CA  MET A1107     -31.369  28.145 -11.210  1.00  0.00           C
ATOM   1296  CB  MET A1107     -29.891  27.751 -11.252  1.00  0.00           C
ATOM   1297  CG  MET A1107     -29.113  28.123 -10.001  1.00  0.00           C
ATOM   1298  SD  MET A1107     -27.386  27.614 -10.078  1.00  0.00           S
ATOM   1299  CE  MET A1107     -26.735  28.798 -11.253  1.00  0.00           C
ATOM   1300  C   MET A1107     -31.539  29.628 -11.061  1.00  0.00           C
ATOM   1301  O   MET A1107     -31.252  30.397 -11.978  1.00  0.00           O
ATOM   1302  N   MET A1107     -32.035  27.731 -12.414  1.00  0.00           N
ATOM   1303  N   ASN A1108     -32.025  30.062  -9.881  1.00  0.00           N
ATOM   1304  CA  ASN A1108     -32.172  31.456  -9.570  1.00  0.00           C
ATOM   1305  CB  ASN A1108     -33.557  31.730  -8.980  1.00  0.00           C
ATOM   1306  CG  ASN A1108     -33.791  33.202  -8.703  1.00  0.00           C
ATOM   1307  OD1 ASN A1108     -32.878  34.019  -8.823  1.00  0.00           O
ATOM   1308  ND2 ASN A1108     -35.019  33.545  -8.332  1.00  0.00           N
ATOM   1309  C   ASN A1108     -31.041  31.757  -8.637  1.00  0.00           C
ATOM   1310  O   ASN A1108     -31.077  31.384  -7.466  1.00  0.00           O
ATOM   1311  CE3 TRP A1109     -27.218  36.316  -8.227  1.00  0.00           C
ATOM   1312  CZ2 TRP A1109     -28.025  38.107 -10.260  1.00  0.00           C
ATOM   1313  CZ3 TRP A1109     -27.130  37.685  -8.063  1.00  0.00           C
ATOM   1314  CH2 TRP A1109     -27.531  38.567  -9.072  1.00  0.00           C
ATOM   1315  C   TRP A1109     -29.110  33.783  -7.318  1.00  0.00           C
ATOM   1316  O   TRP A1109     -28.438  33.815  -6.287  1.00  0.00           O
ATOM   1317  CB  TRP A1109     -27.682  33.203  -9.243  1.00  0.00           C
ATOM   1318  CG  TRP A1109     -27.951  34.498  -9.945  1.00  0.00           C
ATOM   1319  CD2 TRP A1109     -27.720  35.817  -9.432  1.00  0.00           C
ATOM   1320  CD1 TRP A1109     -28.464  34.660 -11.200  1.00  0.00           C
ATOM   1321  NE1 TRP A1109     -28.567  35.996 -11.501  1.00  0.00           N
ATOM   1322  N   TRP A1109     -29.991  32.426  -9.147  1.00  0.00           N
ATOM   1323  CE2 TRP A1109     -28.116  36.726 -10.430  1.00  0.00           C
ATOM   1324  CA  TRP A1109     -28.836  32.738  -8.352  1.00  0.00           C
ATOM   1325  C   GLY A1114     -33.457  24.596  -8.357  1.00  0.00           C
ATOM   1326  N   GLY A1114     -33.121  26.473  -6.874  1.00  0.00           N
ATOM   1327  CA  GLY A1114     -33.524  26.090  -8.203  1.00  0.00           C
ATOM   1328  O   GLY A1114     -33.092  23.871  -7.431  1.00  0.00           O
ATOM   1329  OE1 GLN A1115     -35.727  20.193  -7.893  1.00  0.00           O
ATOM   1330  N   GLN A1115     -33.841  24.103  -9.558  1.00  0.00           N
ATOM   1331  CA  GLN A1115     -33.807  22.696  -9.859  1.00  0.00           C
ATOM   1332  CB  GLN A1115     -35.220  22.169 -10.116  1.00  0.00           C
ATOM   1333  CG  GLN A1115     -36.159  22.306  -8.929  1.00  0.00           C
ATOM   1334  CD  GLN A1115     -35.763  21.417  -7.767  1.00  0.00           C
ATOM   1335  NE2 GLN A1115     -35.463  22.032  -6.628  1.00  0.00           N
ATOM   1336  C   GLN A1115     -32.910  22.515 -11.052  1.00  0.00           C
ATOM   1337  O   GLN A1115     -33.367  22.167 -12.140  1.00  0.00           O
ATOM   1338  CA  PRO A1116     -30.658  22.661 -11.925  1.00  0.00           C
ATOM   1339  CD  PRO A1116     -31.073  23.228  -9.592  1.00  0.00           C
ATOM   1340  CB  PRO A1116     -29.383  23.217 -11.287  1.00  0.00           C
ATOM   1341  CG  PRO A1116     -29.598  23.054  -9.820  1.00  0.00           C
ATOM   1342  C   PRO A1116     -30.391  21.280 -12.453  1.00  0.00           C
ATOM   1343  O   PRO A1116     -30.035  21.172 -13.627  1.00  0.00           O
ATOM   1344  N   PRO A1116     -31.640  22.752 -10.877  1.00  0.00           N
ATOM   1345  N   PHE A1117     -30.550  20.215 -11.634  1.00  0.00           N
ATOM   1346  CA  PHE A1117     -30.054  18.936 -12.077  1.00  0.00           C
ATOM   1347  CB  PHE A1117     -29.029  18.385 -11.083  1.00  0.00           C
ATOM   1348  CG  PHE A1117     -27.783  19.216 -10.975  1.00  0.00           C
ATOM   1349  CD1 PHE A1117     -27.543  19.986  -9.850  1.00  0.00           C
ATOM   1350  CD2 PHE A1117     -26.851  19.229 -11.997  1.00  0.00           C
ATOM   1351  CE1 PHE A1117     -26.396  20.751  -9.750  1.00  0.00           C
ATOM   1352  CE2 PHE A1117     -25.704  19.993 -11.897  1.00  0.00           C
ATOM   1353  CZ  PHE A1117     -25.474  20.752 -10.780  1.00  0.00           C
ATOM   1354  C   PHE A1117     -31.158  17.935 -12.266  1.00  0.00           C
ATOM   1355  O   PHE A1117     -32.096  17.859 -11.474  1.00  0.00           O
ATOM   1356  N   GLU A1118     -31.073  17.163 -13.376  1.00  0.00           N
ATOM   1357  CA  GLU A1118     -32.011  16.126 -13.718  1.00  0.00           C
ATOM   1358  CB  GLU A1118     -31.873  15.744 -15.193  1.00  0.00           C
ATOM   1359  CG  GLU A1118     -32.866  14.691 -15.657  1.00  0.00           C
ATOM   1360  CD  GLU A1118     -34.302  15.175 -15.592  1.00  0.00           C
ATOM   1361  OE1 GLU A1118     -34.513  16.406 -15.558  1.00  0.00           O
ATOM   1362  OE2 GLU A1118     -35.215  14.324 -15.577  1.00  0.00           O
ATOM   1363  C   GLU A1118     -31.827  14.906 -12.856  1.00  0.00           C
ATOM   1364  O   GLU A1118     -32.806  14.283 -12.447  1.00  0.00           O
ATOM   1365  N   TYR A1119     -30.563  14.496 -12.602  1.00  0.00           N
ATOM   1366  CA  TYR A1119     -30.307  13.341 -11.777  1.00  0.00           C
ATOM   1367  CB  TYR A1119     -30.469  12.055 -12.590  1.00  0.00           C
ATOM   1368  CG  TYR A1119     -29.492  11.929 -13.737  1.00  0.00           C
ATOM   1369  CD1 TYR A1119     -28.292  11.248 -13.577  1.00  0.00           C
ATOM   1370  CD2 TYR A1119     -29.773  12.491 -14.976  1.00  0.00           C
ATOM   1371  CE1 TYR A1119     -27.393  11.127 -14.620  1.00  0.00           C
ATOM   1372  CE2 TYR A1119     -28.886  12.380 -16.030  1.00  0.00           C
ATOM   1373  CZ  TYR A1119     -27.688  11.691 -15.842  1.00  0.00           C
ATOM   1374  C   TYR A1119     -28.926  13.434 -11.192  1.00  0.00           C
ATOM   1375  O   TYR A1119     -28.165  14.343 -11.520  1.00  0.00           O
ATOM   1376  OH  TYR A1119     -26.795  11.572 -16.882  1.00  0.00           O
ATOM   1377  N   PHE A1120     -28.575  12.492 -10.284  1.00  0.00           N
ATOM   1378  CA  PHE A1120     -27.292  12.534  -9.631  1.00  0.00           C
ATOM   1379  CB  PHE A1120     -27.450  12.938  -8.164  1.00  0.00           C
ATOM   1380  CG  PHE A1120     -28.028  14.311  -7.973  1.00  0.00           C
ATOM   1381  CD1 PHE A1120     -29.399  14.502  -7.933  1.00  0.00           C
ATOM   1382  CD2 PHE A1120     -27.202  15.412  -7.832  1.00  0.00           C
ATOM   1383  CE1 PHE A1120     -29.930  15.766  -7.757  1.00  0.00           C
ATOM   1384  CE2 PHE A1120     -27.734  16.676  -7.656  1.00  0.00           C
ATOM   1385  CZ  PHE A1120     -29.092  16.855  -7.618  1.00  0.00           C
ATOM   1386  C   PHE A1120     -26.629  11.186  -9.754  1.00  0.00           C
ATOM   1387  O   PHE A1120     -27.255  10.149  -9.534  1.00  0.00           O
ATOM   1388  N   VAL A1121     -25.327  11.169 -10.117  1.00  0.00           N
ATOM   1389  CA  VAL A1121     -24.582   9.938 -10.165  1.00  0.00           C
ATOM   1390  CB  VAL A1121     -23.526   9.961 -11.285  1.00  0.00           C
ATOM   1391  CG1 VAL A1121     -22.699   8.684 -11.264  1.00  0.00           C
ATOM   1392  CG2 VAL A1121     -24.191  10.146 -12.641  1.00  0.00           C
ATOM   1393  C   VAL A1121     -23.972   9.766  -8.806  1.00  0.00           C
ATOM   1394  O   VAL A1121     -23.409  10.712  -8.257  1.00  0.00           O
TER    1395      VAL A1121
ATOM   1396  N   GLN A1161     -15.361   4.233 -18.607  1.00  0.00           N
ATOM   1397  CA  GLN A1161     -15.392   5.664 -18.380  1.00  0.00           C
ATOM   1398  CB  GLN A1161     -16.782   6.225 -18.686  1.00  0.00           C
ATOM   1399  CG  GLN A1161     -17.150   6.204 -20.161  1.00  0.00           C
ATOM   1400  CD  GLN A1161     -16.540   7.359 -20.930  1.00  0.00           C
ATOM   1401  OE1 GLN A1161     -15.490   7.215 -21.557  1.00  0.00           O
ATOM   1402  NE2 GLN A1161     -17.197   8.512 -20.883  1.00  0.00           N
ATOM   1403  C   GLN A1161     -14.989   5.909 -16.949  1.00  0.00           C
ATOM   1404  O   GLN A1161     -14.348   6.915 -16.649  1.00  0.00           O
ATOM   1405  N   ALA A1165     -11.775   8.140 -15.959  1.00  0.00           N
ATOM   1406  C   ALA A1165     -11.150   9.261 -13.938  1.00  0.00           C
ATOM   1407  CA  ALA A1165     -11.965   9.339 -15.192  1.00  0.00           C
ATOM   1408  CB  ALA A1165     -13.439   9.537 -14.874  1.00  0.00           C
ATOM   1409  O   ALA A1165     -10.529  10.240 -13.530  1.00  0.00           O
ATOM   1410  CA  GLN A1168      -7.321  11.252 -14.849  1.00  0.00           C
ATOM   1411  CB  GLN A1168      -8.390  11.709 -15.844  1.00  0.00           C
ATOM   1412  CG  GLN A1168      -8.272  11.071 -17.218  1.00  0.00           C
ATOM   1413  CD  GLN A1168      -9.393  11.486 -18.151  1.00  0.00           C
ATOM   1414  OE1 GLN A1168     -10.484  11.843 -17.706  1.00  0.00           O
ATOM   1415  C   GLN A1168      -7.343  12.084 -13.600  1.00  0.00           C
ATOM   1416  O   GLN A1168      -6.537  13.001 -13.442  1.00  0.00           O
ATOM   1417  NE2 GLN A1168      -9.126  11.439 -19.451  1.00  0.00           N
ATOM   1418  N   GLN A1168      -7.525   9.879 -14.488  1.00  0.00           N
ATOM   1419  CD2 LEU A1172      -8.063  17.600 -11.148  1.00  0.00           C
ATOM   1420  C   LEU A1172      -4.202  15.902  -9.843  1.00  0.00           C
ATOM   1421  CD1 LEU A1172      -5.841  18.462 -11.895  1.00  0.00           C
ATOM   1422  N   LEU A1172      -4.404  14.308 -11.605  1.00  0.00           N
ATOM   1423  CA  LEU A1172      -4.652  15.678 -11.249  1.00  0.00           C
ATOM   1424  CB  LEU A1172      -6.135  16.015 -11.417  1.00  0.00           C
ATOM   1425  CG  LEU A1172      -6.555  17.434 -11.030  1.00  0.00           C
ATOM   1426  O   LEU A1172      -3.579  16.917  -9.527  1.00  0.00           O
ATOM   1427  N   THR A1219     -34.886   9.492 -17.699  1.00  0.00           N
ATOM   1428  CA  THR A1219     -33.743   9.381 -18.581  1.00  0.00           C
ATOM   1429  CB  THR A1219     -32.437   9.179 -17.790  1.00  0.00           C
ATOM   1430  OG1 THR A1219     -32.483   7.926 -17.097  1.00  0.00           O
ATOM   1431  CG2 THR A1219     -32.255  10.293 -16.770  1.00  0.00           C
ATOM   1432  C   THR A1219     -33.895   8.251 -19.565  1.00  0.00           C
ATOM   1433  O   THR A1219     -34.804   7.430 -19.466  1.00  0.00           O
TER    1434      THR A1219
ATOM   1435  N   LYS A1224     -27.615   6.423 -16.552  1.00  0.00           N
ATOM   1436  CA  LYS A1224     -27.134   7.665 -16.027  1.00  0.00           C
ATOM   1437  CB  LYS A1224     -26.935   7.566 -14.513  1.00  0.00           C
ATOM   1438  CG  LYS A1224     -28.219   7.341 -13.732  1.00  0.00           C
ATOM   1439  CD  LYS A1224     -27.956   7.308 -12.235  1.00  0.00           C
ATOM   1440  CE  LYS A1224     -29.232   7.035 -11.456  1.00  0.00           C
ATOM   1441  NZ  LYS A1224     -28.987   6.981  -9.989  1.00  0.00           N
ATOM   1442  C   LYS A1224     -25.865   7.991 -16.736  1.00  0.00           C
ATOM   1443  O   LYS A1224     -24.965   7.159 -16.854  1.00  0.00           O
ATOM   1444  CA  GLY A1225     -24.603   9.630 -17.951  1.00  0.00           C
ATOM   1445  C   GLY A1225     -23.509   9.902 -16.973  1.00  0.00           C
ATOM   1446  O   GLY A1225     -23.490  10.936 -16.302  1.00  0.00           O
ATOM   1447  N   GLY A1225     -25.786   9.225 -17.265  1.00  0.00           N
ATOM   1448  N   LEU A1226     -22.557   8.956 -16.887  1.00  0.00           N
ATOM   1449  CA  LEU A1226     -21.344   9.160 -16.159  1.00  0.00           C
ATOM   1450  CB  LEU A1226     -20.907   7.865 -15.472  1.00  0.00           C
ATOM   1451  CG  LEU A1226     -21.124   6.572 -16.261  1.00  0.00           C
ATOM   1452  CD1 LEU A1226     -20.306   5.436 -15.667  1.00  0.00           C
ATOM   1453  CD2 LEU A1226     -22.599   6.202 -16.291  1.00  0.00           C
ATOM   1454  C   LEU A1226     -20.400   9.649 -17.217  1.00  0.00           C
ATOM   1455  O   LEU A1226     -20.788   9.815 -18.372  1.00  0.00           O
ATOM   1456  N   GLY A1227     -19.120   9.853 -16.864  1.00  0.00           N
ATOM   1457  CA  GLY A1227     -18.160  10.365 -17.800  1.00  0.00           C
ATOM   1458  C   GLY A1227     -17.324  11.355 -17.059  1.00  0.00           C
ATOM   1459  O   GLY A1227     -16.104  11.229 -17.037  1.00  0.00           O
ATOM   1460  O   GLU A1228     -16.155  13.286 -13.520  1.00  0.00           O
ATOM   1461  N   GLU A1228     -17.944  12.384 -16.461  1.00  0.00           N
ATOM   1462  CA  GLU A1228     -17.244  13.338 -15.643  1.00  0.00           C
ATOM   1463  CB  GLU A1228     -17.978  14.681 -15.639  1.00  0.00           C
ATOM   1464  CG  GLU A1228     -17.957  15.404 -16.975  1.00  0.00           C
ATOM   1465  CD  GLU A1228     -18.660  16.746 -16.923  1.00  0.00           C
ATOM   1466  OE1 GLU A1228     -19.878  16.768 -16.649  1.00  0.00           O
ATOM   1467  OE2 GLU A1228     -17.992  17.776 -17.155  1.00  0.00           O
ATOM   1468  C   GLU A1228     -17.070  12.853 -14.219  1.00  0.00           C
ATOM   1469  N   SER A1229     -17.954  11.940 -13.757  1.00  0.00           N
ATOM   1470  CA  SER A1229     -18.127  11.535 -12.374  1.00  0.00           C
ATOM   1471  CB  SER A1229     -19.185  10.435 -12.266  1.00  0.00           C
ATOM   1472  OG  SER A1229     -20.466  10.921 -12.627  1.00  0.00           O
ATOM   1473  C   SER A1229     -16.871  11.046 -11.700  1.00  0.00           C
ATOM   1474  O   SER A1229     -16.500  11.545 -10.639  1.00  0.00           O
ATOM   1475  N   GLY A1230     -16.170  10.085 -12.320  1.00  0.00           N
ATOM   1476  CA  GLY A1230     -15.051   9.354 -11.770  1.00  0.00           C
ATOM   1477  C   GLY A1230     -13.853  10.213 -11.448  1.00  0.00           C
ATOM   1478  O   GLY A1230     -12.962   9.760 -10.732  1.00  0.00           O
ATOM   1479  CA  VAL A1231     -12.541  12.220 -11.839  1.00  0.00           C
ATOM   1480  O   VAL A1231     -11.159  12.332  -9.901  1.00  0.00           O
ATOM   1481  N   VAL A1231     -13.730  11.422 -12.029  1.00  0.00           N
ATOM   1482  CB  VAL A1231     -12.628  13.553 -12.605  1.00  0.00           C
ATOM   1483  CG1 VAL A1231     -11.472  14.464 -12.220  1.00  0.00           C
ATOM   1484  CG2 VAL A1231     -12.640  13.306 -14.105  1.00  0.00           C
ATOM   1485  C   VAL A1231     -12.281  12.496 -10.378  1.00  0.00           C
ATOM   1486  CE1 PHE A1232     -13.569  15.549  -4.520  1.00  0.00           C
ATOM   1487  N   PHE A1232     -13.318  12.884  -9.617  1.00  0.00           N
ATOM   1488  CA  PHE A1232     -13.209  13.245  -8.225  1.00  0.00           C
ATOM   1489  CB  PHE A1232     -14.555  13.743  -7.694  1.00  0.00           C
ATOM   1490  CG  PHE A1232     -14.514  14.185  -6.259  1.00  0.00           C
ATOM   1491  CD1 PHE A1232     -13.606  15.142  -5.840  1.00  0.00           C
ATOM   1492  CD2 PHE A1232     -15.382  13.643  -5.328  1.00  0.00           C
ATOM   1493  CE2 PHE A1232     -15.344  14.050  -4.007  1.00  0.00           C
ATOM   1494  CZ  PHE A1232     -14.443  14.998  -3.602  1.00  0.00           C
ATOM   1495  C   PHE A1232     -12.725  12.081  -7.400  1.00  0.00           C
ATOM   1496  O   PHE A1232     -12.029  12.268  -6.403  1.00  0.00           O
TER    1497      PHE A1232
HETATM 1498  S2' MTE A1299     -18.394  16.008 -21.009  1.00  0.00           S
HETATM 1499  N1  MTE A1299     -13.861   9.832 -22.859  1.00  0.00           N
HETATM 1500  C2  MTE A1299     -12.949   9.844 -23.861  1.00  0.00           C
HETATM 1501  N2  MTE A1299     -12.414   8.655 -24.226  1.00  0.00           N
HETATM 1502  N3  MTE A1299     -12.578  10.989 -24.500  1.00  0.00           N
HETATM 1503  C4  MTE A1299     -13.089  12.199 -24.176  1.00  0.00           C
HETATM 1504  O4  MTE A1299     -12.735  13.246 -24.763  1.00  0.00           O
HETATM 1505  C9  MTE A1299     -14.101  12.263 -23.096  1.00  0.00           C
HETATM 1506  C10 MTE A1299     -14.441  10.977 -22.436  1.00  0.00           C
HETATM 1507  C1' MTE A1299     -16.154  14.618 -21.108  1.00  0.00           C
HETATM 1508  S1' MTE A1299     -15.312  15.974 -20.570  1.00  0.00           S
HETATM 1509  C2' MTE A1299     -17.485  14.597 -21.276  1.00  0.00           C
HETATM 1510  C3' MTE A1299     -18.208  13.326 -21.668  1.00  0.00           C
HETATM 1511  O3' MTE A1299     -17.309  12.272 -22.054  1.00  0.00           O
HETATM 1512  C4' MTE A1299     -19.199  13.638 -22.797  1.00  0.00           C
HETATM 1513  P   MTE A1299     -21.032  11.696 -22.721  1.00  0.00           P
HETATM 1514  O1P MTE A1299     -21.597  10.836 -23.832  1.00  0.00           O
HETATM 1515  O2P MTE A1299     -21.961  12.810 -22.309  1.00  0.00           O
HETATM 1516  O3P MTE A1299     -20.441  10.895 -21.582  1.00  0.00           O
HETATM 1517  C6  MTE A1299     -15.323  13.397 -21.343  1.00  0.00           C
HETATM 1518  N5  MTE A1299     -14.648  13.411 -22.637  1.00  0.00           N
HETATM 1519  C7  MTE A1299     -16.179  12.148 -21.177  1.00  0.00           C
HETATM 1520  N8  MTE A1299     -15.383  10.966 -21.467  1.00  0.00           N
HETATM 1521  O4' MTE A1299     -19.761  12.454 -23.373  1.00  0.00           O
HETATM 1522  O1  MOS A1301     -18.630  19.028 -20.323  1.00  0.00           O
HETATM 1523 MO   MOS A1301     -16.827  18.090 -20.872  1.00  0.00          Mo
HETATM 1524  O2  MOS A1301     -16.297  18.784 -22.318  1.00  0.00           O
HETATM 1525  S   MOS A1301     -15.817  19.341 -19.267  1.00  0.00           S
CONECT    1   10   16
CONECT    2   11   17
CONECT    3   21   27
CONECT    4   22   28
CONECT    5   13   15
CONECT    6    9   18
CONECT    7   13   18
CONECT    8    9   12   13
CONECT    9    6    8   14
CONECT   10    1   11   12
CONECT   11    2   10   14
CONECT   12    8   10
CONECT   13    5    7    8
CONECT   14    9   11
CONECT   15    5   19   20
CONECT   16    1   21
CONECT   17    2   22
CONECT   18    6    7
CONECT   19   15   23
CONECT   20   15   24
CONECT   21    3   16
CONECT   22    4   17
CONECT   23   19   25   26
CONECT   24   20   25
CONECT   25   23   24
CONECT   26   23   29
CONECT   27    3
CONECT   28    4
CONECT   29   26
CONECT  120  121  118
CONECT  121  120  129  122
CONECT  122  121  123
CONECT  123  122  124  125
CONECT  124  123  126
CONECT  125  123  127
CONECT  126  124  128
CONECT  127  125  128
CONECT  128  126  127
CONECT  129  121  130
CONECT  130  129
CONECT  180  181  178
CONECT  181  180  182  186
CONECT  182  181  183
CONECT  183  182  185  184
CONECT  184  183
CONECT  185  183
CONECT  186  187  181
CONECT  187  186
CONECT  241  252  243
CONECT  242  252  244
CONECT  243  241  248
CONECT  244  242  248
CONECT  245  248
CONECT  246  250  247
CONECT  247  246
CONECT  248  243  244  245
CONECT  249  250  239
CONECT  250  246  249  251
CONECT  251  250  252
CONECT  252  241  242  251
CONECT  365  366  363
CONECT  366  365  367  370
CONECT  367  366  368  369
CONECT  368  367
CONECT  369  367
CONECT  370  366  371
CONECT  371  370
CONECT  482  486
CONECT  483  484  481
CONECT  484  486  483  485
CONECT  485  484
CONECT  486  484  482
CONECT  538  543  546
CONECT  539  541  549
CONECT  540  541  532
CONECT  541  540  542  539
CONECT  542  541  543
CONECT  543  542  544  538
CONECT  544  543  545
CONECT  545  544  547
CONECT  546  538  547
CONECT  547  546  548  545
CONECT  548  547
CONECT  549  539
CONECT  717  718  714
CONECT  718  717  719  723
CONECT  719  718  720
CONECT  720  719  721
CONECT  721  720  722
CONECT  722  721
CONECT  723  718  724
CONECT  724  723
CONECT  764  765  762
CONECT  765  764  766  773
CONECT  766  765  767
CONECT  767  766  768
CONECT  768  767  769
CONECT  769  768  770
CONECT  770  769  771  772
CONECT  771  770
CONECT  772  770
CONECT  773  765  774
CONECT  774  773
CONECT  889  893
CONECT  890  891  887
CONECT  891  890  892  893
CONECT  892  891
CONECT  893  891  889
CONECT 1020 1021 1018
CONECT 1021 1022 1020 1023
CONECT 1022 1021
CONECT 1023 1021 1024
CONECT 1024 1023
CONECT 1072 1079 1073 1078
CONECT 1073 1072 1074
CONECT 1074 1073 1075
CONECT 1075 1074 1076 1077
CONECT 1076 1075
CONECT 1077 1075
CONECT 1078 1072 1080
CONECT 1079 1072 1070
CONECT 1080 1078
CONECT 1214 1215 1212
CONECT 1215 1214 1216 1220
CONECT 1216 1215 1217
CONECT 1217 1216 1219 1218
CONECT 1218 1217
CONECT 1219 1217
CONECT 1220 1215 1221
CONECT 1221 1220
CONECT 1311 1319 1313
CONECT 1312 1323 1314
CONECT 1313 1311 1314
CONECT 1314 1312 1313
CONECT 1315 1316 1324
CONECT 1316 1315
CONECT 1317 1324 1318
CONECT 1318 1317 1319 1320
CONECT 1319 1311 1318 1323
CONECT 1320 1318 1321
CONECT 1321 1320 1323
CONECT 1322 1324 1309
CONECT 1323 1319 1321 1312
CONECT 1324 1322 1315 1317
CONECT 1388 1389 1386
CONECT 1389 1388 1390 1393
CONECT 1390 1391 1392 1389
CONECT 1391 1390
CONECT 1392 1390
CONECT 1393 1394 1389
CONECT 1394 1393
CONECT 1486 1491 1494
CONECT 1487 1488 1485
CONECT 1488 1487 1495 1489
CONECT 1489 1488 1490
CONECT 1490 1489 1491 1492
CONECT 1491 1490 1486
CONECT 1492 1490 1493
CONECT 1493 1492 1494
CONECT 1494 1486 1493
CONECT 1495 1488 1496
CONECT 1496 1495
CONECT 1498 1509
CONECT 1499 1500 1506
CONECT 1500 1499 1501 1502
CONECT 1501 1500
CONECT 1502 1500 1503
CONECT 1503 1502 1504 1505
CONECT 1504 1503
CONECT 1505 1506 1518 1503
CONECT 1506 1520 1505 1499
CONECT 1507 1517 1508 1509
CONECT 1508 1507
CONECT 1509 1507 1510 1498
CONECT 1510 1509 1511 1512
CONECT 1511 1510 1519
CONECT 1512 1510 1521
CONECT 1513 1514 1515 1516 1521
CONECT 1514 1513
CONECT 1515 1513
CONECT 1516 1513
CONECT 1517 1507 1518 1519
CONECT 1518 1505 1517
CONECT 1519 1520 1511 1517
CONECT 1520 1519 1506
CONECT 1521 1512 1513
CONECT 1522 1523
CONECT 1523 1524 1522 1525
CONECT 1524 1523
CONECT 1525 1523
END
