# Supplementary material for: Mechanism-based inactivation of human aldehyde oxidase by erlotinib: Mechanistic insights from structural analogs and molecular docking
Source: Mol Pharmacol. 2025 Nov 12;108(1):100097. doi: 10.1016/j.molpha.2025.100097 (PMC12881681; doi:10.1016/j.molpha.2025.100097)
Supplement: Supplementary Material 4 [file mmc4.zip › AOX1_model.pdb]

HELIX    1   1 LEU A   24  LYS A   31  1                                   8
HELIX    2   2 ALA A   70  LEU A   72  1                                   3
HELIX    3   3 ILE A   75  LEU A   78  1                                   4
HELIX    4   4 VAL A   86  ILE A   89  1                                   4
HELIX    5   5 PRO A   98  LYS A  105  1                                   8
HELIX    6   6 THR A  115  ASN A  128  1                                  14
HELIX    7   7 LEU A  134  ASP A  139  1                                   6
HELIX    8   8 ALA A  140  GLY A  143  1                                   4
HELIX    9   9 ARG A  152  CYS A  158  1                                   7
HELIX   10  10 LYS A  159  PHE A  161  1                                   3
HELIX   11  11 PRO A  178  ALA A  184  1                                   7
HELIX   12  12 LEU A  207  LYS A  216  1                                  10
HELIX   13  13 VAL A  229  LYS A  236  1                                   8
HELIX   14  14 GLU A  251  SER A  253  1                                   3
HELIX   15  15 LEU A  270  LYS A  283  1                                  14
HELIX   16  16 GLN A  290  THR A  301  1                                  12
HELIX   17  17 SER A  305  MET A  310  1                                   6
HELIX   18  18 LEU A  313  SER A  319  1                                   7
HELIX   19  19 ASN A  327  LEU A  330  1                                   4
HELIX   20  20 ALA A  331  GLY A  333  1                                   3
HELIX   21  21 GLU A  352  SER A  356  1                                   5
HELIX   22  22 LYS A  432  LEU A  438  1                                   7
HELIX   23  23 GLU A  445  GLU A  458  1                                  14
HELIX   24  24 VAL A  470  MET A  495  1                                  26
HELIX   25  25 ASP A  505  ALA A  510  1                                   6
HELIX   26  26 GLY A  547  THR A  552  1                                   6
HELIX   27  27 CYS A  558  ASP A  560  1                                   3
HELIX   28  28 SER A  588  SER A  592  1                                   5
HELIX   29  29 ALA A  602  LEU A  605  1                                   4
HELIX   30  30 SER A  606  VAL A  608  1                                   3
HELIX   31  31 GLU A  641  ALA A  647  1                                   7
HELIX   32  32 ALA A  648  ARG A  650  1                                   3
HELIX   33  33 GLU A  666  ILE A  669  1                                   4
HELIX   34  34 VAL A  686  VAL A  692  1                                   7
HELIX   35  35 PRO A  736  LEU A  747  1                                  12
HELIX   36  36 ALA A  751  LYS A  753  1                                   3
HELIX   37  37 LEU A  770  HIS A  786  1                                  17
HELIX   38  38 ARG A  796  ILE A  802  1                                   7
HELIX   39  39 LEU A  842  LYS A  851  1                                  10
HELIX   40  40 PHE A  883  CYS A  901  1                                  19
HELIX   41  41 PRO A  905  ASN A  912  1                                   8
HELIX   42  42 LYS A  929  SER A  942  1                                  14
HELIX   43  43 TYR A  944  GLU A  957  1                                  14
HELIX   44  44 VAL A 1009  LEU A 1021  1                                  13
HELIX   45  45 MET A 1025  ASN A 1027  1                                   3
HELIX   46  46 VAL A 1049  GLU A 1069  1                                  21
HELIX   47  47 PRO A 1070  LYS A 1074  1                                   5
HELIX   48  48 TRP A 1080  ASP A 1089  1                                  10
HELIX   49  49 PRO A 1155  TYR A 1173  1                                  19
HELIX   50  50 GLY A 1190  ASP A 1192  1                                   3
HELIX   51  51 ILE A 1199  ASP A 1201  1                                   3
HELIX   52  52 LEU A 1220  SER A 1222  1                                   3
HELIX   53  53 SER A 1229  SER A 1236  1                                   8
HELIX   54  54 VAL A 1237  ARG A 1252  1                                  16
HELIX   55  55 PRO A 1266  ALA A 1272  1                                   7
HELIX   56  56 LYS A 1276  MET A 1280  1                                   5
SHEET    1   1 1 GLU A   3  VAL A   8  0
SHEET    2   2 1 ARG A  11  LYS A  16  0
SHEET    3   3 1 THR A  50  ASN A  57  0
SHEET    4   4 1 ARG A  62  ASN A  69  0
SHEET    5   5 1 ALA A  82  THR A  84  0
SHEET    6   6 1 ARG A 192  GLY A 195  0
SHEET    7   7 1 MET A 200  SER A 203  0
SHEET    8   8 1 VAL A 242  ILE A 244  0
SHEET    9   9 1 VAL A 255  HIS A 257  0
SHEET   10  10 1 GLY A 261  GLY A 265  0
SHEET   11  11 1 THR A 336  LEU A 340  0
SHEET   12  12 1 LYS A 345  PRO A 349  0
SHEET   13  13 1 ILE A 368  PRO A 375  0
SHEET   14  14 1 GLU A 381  ALA A 389  0
SHEET   15  15 1 ALA A 397  PHE A 406  0
SHEET   16  16 1 GLU A 416  GLY A 422  0
SHEET   17  17 1 CYS A 520  THR A 522  0
SHEET   18  18 1 PHE A 569  THR A 574  0
SHEET   19  19 1 ALA A 580  ASP A 586  0
SHEET   20  20 1 VAL A 596  MET A 600  0
SHEET   21  21 1 LEU A 632  ALA A 638  0
SHEET   22  22 1 LYS A 652  ASP A 657  0
SHEET   23  23 1 ARG A 679  TYR A 683  0
SHEET   24  24 1 GLN A 695  MET A 703  0
SHEET   25  25 1 SER A 715  PRO A 720  0
SHEET   26  26 1 MET A 727  VAL A 731  0
SHEET   27  27 1 VAL A 754  HIS A 757  0
SHEET   28  28 1 VAL A 790  VAL A 793  0
SHEET   29  29 1 TYR A 809  PHE A 817  0
SHEET   30  30 1 ALA A 825  GLY A 835  0
SHEET   31  31 1 ASN A 860  ARG A 869  0
SHEET   32  32 1 ILE A 917  GLN A 919  0
SHEET   33  33 1 GLU A 925  ASN A 927  0
SHEET   34  34 1 LYS A 961  VAL A 974  0
SHEET   35  35 1 ALA A 984  ILE A 990  0
SHEET   36  36 1 VAL A 996  HIS A1000  0
SHEET   37  37 1 SER A1095  PHE A1100  0
SHEET   38  38 1 ASP A1106  ASN A1108  0
SHEET   39  39 1 GLU A1113  GLN A1115  0
SHEET   40  40 1 TYR A1119  ASP A1132  0
SHEET   41  41 1 HIS A1138  ASP A1148  0
SHEET   42  42 1 GLU A1205  LEU A1210  0
SSBOND   1 CYS A  938    CYS A 1126                          1555   1555  2.84
SSBOND   2 CYS A 1133    CYS A 1273                          1555   1555  1.57
ATOM      1  CB  ALA A   1      26.164  10.108 -55.412  1.00  0.00           C
ATOM      2  N   ALA A   1      24.513  11.482 -54.207  1.00  0.00           N
ATOM      3  CA  ALA A   1      24.691  10.450 -55.251  1.00  0.00           C
ATOM      4  C   ALA A   1      23.909   9.216 -54.931  1.00  0.00           C
ATOM      5  O   ALA A   1      23.101   8.755 -55.734  1.00  0.00           O
ATOM      6  CB  SER A   2      24.062   6.983 -51.965  1.00  0.00           C
ATOM      7  C   SER A   2      22.027   7.508 -53.278  1.00  0.00           C
ATOM      8  OG  SER A   2      25.458   6.750 -52.024  1.00  0.00           O
ATOM      9  N   SER A   2      24.099   8.683 -53.710  1.00  0.00           N
ATOM     10  CA  SER A   2      23.520   7.428 -53.325  1.00  0.00           C
ATOM     11  O   SER A   2      21.433   8.585 -53.239  1.00  0.00           O
ATOM     12  OE2 GLU A   3      19.282   5.874 -58.146  1.00  0.00           O
ATOM     13  N   GLU A   3      21.391   6.317 -53.309  1.00  0.00           N
ATOM     14  CA  GLU A   3      19.965   6.186 -53.275  1.00  0.00           C
ATOM     15  CB  GLU A   3      19.468   5.421 -54.503  1.00  0.00           C
ATOM     16  CG  GLU A   3      19.729   6.129 -55.823  1.00  0.00           C
ATOM     17  CD  GLU A   3      19.215   5.347 -57.015  1.00  0.00           C
ATOM     18  OE1 GLU A   3      18.744   4.206 -56.820  1.00  0.00           O
ATOM     19  C   GLU A   3      19.615   5.490 -51.996  1.00  0.00           C
ATOM     20  O   GLU A   3      20.346   4.616 -51.529  1.00  0.00           O
ATOM     21  N   LEU A   4      18.476   5.876 -51.390  1.00  0.00           N
ATOM     22  CD1 LEU A   4      18.062   5.472 -47.011  1.00  0.00           C
ATOM     23  C   LEU A   4      17.110   4.193 -50.452  1.00  0.00           C
ATOM     24  O   LEU A   4      16.133   4.380 -51.178  1.00  0.00           O
ATOM     25  CA  LEU A   4      18.057   5.312 -50.139  1.00  0.00           C
ATOM     26  CB  LEU A   4      17.413   6.384 -49.257  1.00  0.00           C
ATOM     27  CG  LEU A   4      16.905   5.921 -47.890  1.00  0.00           C
ATOM     28  CD2 LEU A   4      16.119   7.029 -47.205  1.00  0.00           C
ATOM     29  N   LEU A   5      17.402   2.984 -49.924  1.00  0.00           N
ATOM     30  CA  LEU A   5      16.598   1.826 -50.202  1.00  0.00           C
ATOM     31  CD1 LEU A   5      15.291  -0.139 -52.244  1.00  0.00           C
ATOM     32  CD2 LEU A   5      17.495  -1.305 -52.372  1.00  0.00           C
ATOM     33  CB  LEU A   5      17.316   0.899 -51.185  1.00  0.00           C
ATOM     34  CG  LEU A   5      16.603  -0.412 -51.525  1.00  0.00           C
ATOM     35  C   LEU A   5      16.278   1.099 -48.930  1.00  0.00           C
ATOM     36  O   LEU A   5      17.170   0.639 -48.219  1.00  0.00           O
ATOM     37  CD2 PHE A   6      14.081   3.521 -46.864  1.00  0.00           C
ATOM     38  CE1 PHE A   6      11.537   3.367 -45.825  1.00  0.00           C
ATOM     39  CE2 PHE A   6      13.239   4.615 -46.924  1.00  0.00           C
ATOM     40  CA  PHE A   6      14.522   0.259 -47.463  1.00  0.00           C
ATOM     41  CB  PHE A   6      14.575   1.147 -46.218  1.00  0.00           C
ATOM     42  CG  PHE A   6      13.660   2.337 -46.284  1.00  0.00           C
ATOM     43  CD1 PHE A   6      12.378   2.272 -45.765  1.00  0.00           C
ATOM     44  CZ  PHE A   6      11.972   4.542 -46.408  1.00  0.00           C
ATOM     45  C   PHE A   6      13.132  -0.237 -47.731  1.00  0.00           C
ATOM     46  O   PHE A   6      12.561   0.031 -48.787  1.00  0.00           O
ATOM     47  N   PHE A   6      14.968   0.985 -48.618  1.00  0.00           N
ATOM     48  CD1 TYR A   7      13.512  -3.863 -47.949  1.00  0.00           C
ATOM     49  CD2 TYR A   7      11.506  -4.122 -49.216  1.00  0.00           C
ATOM     50  CE1 TYR A   7      14.247  -4.407 -48.985  1.00  0.00           C
ATOM     51  CE2 TYR A   7      12.225  -4.669 -50.261  1.00  0.00           C
ATOM     52  C   TYR A   7      10.333  -1.086 -45.881  1.00  0.00           C
ATOM     53  N   TYR A   7      12.563  -1.008 -46.780  1.00  0.00           N
ATOM     54  CA  TYR A   7      11.256  -1.587 -46.944  1.00  0.00           C
ATOM     55  CB  TYR A   7      11.338  -3.114 -46.909  1.00  0.00           C
ATOM     56  CG  TYR A   7      12.134  -3.711 -48.047  1.00  0.00           C
ATOM     57  CZ  TYR A   7      13.607  -4.809 -50.137  1.00  0.00           C
ATOM     58  OH  TYR A   7      14.338  -5.352 -51.169  1.00  0.00           O
ATOM     59  O   TYR A   7      10.746  -0.787 -44.762  1.00  0.00           O
ATOM     60  CB  VAL A   8       7.621   0.906 -45.452  1.00  0.00           C
ATOM     61  CG1 VAL A   8       6.519   1.254 -44.464  1.00  0.00           C
ATOM     62  N   VAL A   8       9.043  -0.933 -46.251  1.00  0.00           N
ATOM     63  CA  VAL A   8       8.016  -0.577 -45.318  1.00  0.00           C
ATOM     64  CG2 VAL A   8       8.833   1.800 -45.241  1.00  0.00           C
ATOM     65  C   VAL A   8       6.874  -1.507 -45.597  1.00  0.00           C
ATOM     66  O   VAL A   8       6.379  -1.578 -46.721  1.00  0.00           O
ATOM     67  N   ASN A   9       6.435  -2.259 -44.571  1.00  0.00           N
ATOM     68  CA  ASN A   9       5.321  -3.156 -44.691  1.00  0.00           C
ATOM     69  CB  ASN A   9       4.016  -2.372 -44.847  1.00  0.00           C
ATOM     70  CG  ASN A   9       3.685  -1.542 -43.623  1.00  0.00           C
ATOM     71  OD1 ASN A   9       3.883  -1.982 -42.491  1.00  0.00           O
ATOM     72  ND2 ASN A   9       3.179  -0.335 -43.848  1.00  0.00           N
ATOM     73  C   ASN A   9       5.513  -4.103 -45.843  1.00  0.00           C
ATOM     74  O   ASN A   9       4.561  -4.423 -46.554  1.00  0.00           O
ATOM     75  N   GLY A  10       6.756  -4.573 -46.068  1.00  0.00           N
ATOM     76  CA  GLY A  10       7.003  -5.588 -47.057  1.00  0.00           C
ATOM     77  C   GLY A  10       7.201  -5.005 -48.427  1.00  0.00           C
ATOM     78  O   GLY A  10       7.593  -5.724 -49.345  1.00  0.00           O
ATOM     79  CB  ARG A  11       5.874  -2.255 -50.258  1.00  0.00           C
ATOM     80  CG  ARG A  11       4.671  -3.020 -50.785  1.00  0.00           C
ATOM     81  CD  ARG A  11       4.042  -3.877 -49.698  1.00  0.00           C
ATOM     82  NE  ARG A  11       2.789  -4.486 -50.138  1.00  0.00           N
ATOM     83  CZ  ARG A  11       2.225  -5.538 -49.554  1.00  0.00           C
ATOM     84  N   ARG A  11       6.965  -3.692 -48.615  1.00  0.00           N
ATOM     85  CA  ARG A  11       7.083  -3.137 -49.937  1.00  0.00           C
ATOM     86  NH1 ARG A  11       1.084  -6.025 -50.024  1.00  0.00           N
ATOM     87  NH2 ARG A  11       2.803  -6.102 -48.502  1.00  0.00           N
ATOM     88  C   ARG A  11       8.363  -2.361 -50.019  1.00  0.00           C
ATOM     89  O   ARG A  11       8.746  -1.668 -49.079  1.00  0.00           O
ATOM     90  N   LYS A  12       9.058  -2.466 -51.171  1.00  0.00           N
ATOM     91  CA  LYS A  12      10.313  -1.801 -51.386  1.00  0.00           C
ATOM     92  CB  LYS A  12      11.030  -2.389 -52.603  1.00  0.00           C
ATOM     93  CG  LYS A  12      12.421  -1.825 -52.837  1.00  0.00           C
ATOM     94  CD  LYS A  12      13.139  -2.570 -53.950  1.00  0.00           C
ATOM     95  CE  LYS A  12      12.519  -2.269 -55.305  1.00  0.00           C
ATOM     96  NZ  LYS A  12      13.256  -2.935 -56.414  1.00  0.00           N
ATOM     97  C   LYS A  12      10.069  -0.332 -51.561  1.00  0.00           C
ATOM     98  O   LYS A  12       9.068   0.076 -52.148  1.00  0.00           O
ATOM     99  N   VAL A  13      10.983   0.503 -51.016  1.00  0.00           N
ATOM    100  CA  VAL A  13      10.881   1.931 -51.144  1.00  0.00           C
ATOM    101  CB  VAL A  13      10.471   2.589 -49.813  1.00  0.00           C
ATOM    102  CG1 VAL A  13      10.406   4.101 -49.965  1.00  0.00           C
ATOM    103  CG2 VAL A  13       9.135   2.040 -49.337  1.00  0.00           C
ATOM    104  C   VAL A  13      12.204   2.443 -51.628  1.00  0.00           C
ATOM    105  O   VAL A  13      13.255   2.052 -51.120  1.00  0.00           O
ATOM    106  N   ILE A  14      12.184   3.326 -52.648  1.00  0.00           N
ATOM    107  CA  ILE A  14      13.401   3.912 -53.133  1.00  0.00           C
ATOM    108  CB  ILE A  14      13.810   3.318 -54.494  1.00  0.00           C
ATOM    109  CG1 ILE A  14      14.022   1.807 -54.374  1.00  0.00           C
ATOM    110  CG2 ILE A  14      15.046   4.023 -55.032  1.00  0.00           C
ATOM    111  CD1 ILE A  14      14.223   1.112 -55.703  1.00  0.00           C
ATOM    112  C   ILE A  14      13.219   5.389 -53.224  1.00  0.00           C
ATOM    113  O   ILE A  14      12.224   5.877 -53.758  1.00  0.00           O
ATOM    114  N   GLU A  15      14.188   6.141 -52.669  1.00  0.00           N
ATOM    115  CA  GLU A  15      14.166   7.567 -52.781  1.00  0.00           C
ATOM    116  CB  GLU A  15      13.876   8.207 -51.422  1.00  0.00           C
ATOM    117  CG  GLU A  15      12.511   7.859 -50.851  1.00  0.00           C
ATOM    118  CD  GLU A  15      11.376   8.515 -51.612  1.00  0.00           C
ATOM    119  OE1 GLU A  15      11.630   9.525 -52.302  1.00  0.00           O
ATOM    120  OE2 GLU A  15      10.233   8.020 -51.519  1.00  0.00           O
ATOM    121  C   GLU A  15      15.493   7.968 -53.330  1.00  0.00           C
ATOM    122  O   GLU A  15      16.538   7.553 -52.828  1.00  0.00           O
ATOM    123  N   LYS A  16      15.478   8.781 -54.401  1.00  0.00           N
ATOM    124  CA  LYS A  16      16.708   9.241 -54.963  1.00  0.00           C
ATOM    125  CB  LYS A  16      16.727   9.007 -56.475  1.00  0.00           C
ATOM    126  CG  LYS A  16      16.699   7.541 -56.876  1.00  0.00           C
ATOM    127  CD  LYS A  16      16.777   7.380 -58.386  1.00  0.00           C
ATOM    128  CE  LYS A  16      16.729   5.915 -58.788  1.00  0.00           C
ATOM    129  NZ  LYS A  16      16.761   5.744 -60.267  1.00  0.00           N
ATOM    130  C   LYS A  16      16.813  10.687 -54.601  1.00  0.00           C
ATOM    131  O   LYS A  16      15.804  11.382 -54.495  1.00  0.00           O
ATOM    132  N   ASN A  17      18.051  11.168 -54.378  1.00  0.00           N
ATOM    133  CA  ASN A  17      18.268  12.543 -54.033  1.00  0.00           C
ATOM    134  CB  ASN A  17      17.923  13.453 -55.214  1.00  0.00           C
ATOM    135  CG  ASN A  17      18.541  14.831 -55.087  1.00  0.00           C
ATOM    136  OD1 ASN A  17      19.627  14.986 -54.530  1.00  0.00           O
ATOM    137  ND2 ASN A  17      17.848  15.839 -55.606  1.00  0.00           N
ATOM    138  C   ASN A  17      17.450  12.869 -52.816  1.00  0.00           C
ATOM    139  O   ASN A  17      16.829  13.928 -52.742  1.00  0.00           O
ATOM    140  N   VAL A  18      17.455  11.972 -51.809  1.00  0.00           N
ATOM    141  CA  VAL A  18      16.650  12.152 -50.630  1.00  0.00           C
ATOM    142  CB  VAL A  18      16.510  10.840 -49.836  1.00  0.00           C
ATOM    143  CG1 VAL A  18      17.846  10.440 -49.228  1.00  0.00           C
ATOM    144  CG2 VAL A  18      15.450  10.982 -48.755  1.00  0.00           C
ATOM    145  C   VAL A  18      17.221  13.223 -49.746  1.00  0.00           C
ATOM    146  O   VAL A  18      18.433  13.417 -49.670  1.00  0.00           O
ATOM    147  N   ASP A  19      16.322  13.958 -49.056  1.00  0.00           N
ATOM    148  CA  ASP A  19      16.676  14.994 -48.122  1.00  0.00           C
ATOM    149  CB  ASP A  19      15.530  15.997 -47.974  1.00  0.00           C
ATOM    150  CG  ASP A  19      15.887  17.160 -47.070  1.00  0.00           C
ATOM    151  OD1 ASP A  19      16.478  16.919 -45.997  1.00  0.00           O
ATOM    152  OD2 ASP A  19      15.575  18.313 -47.435  1.00  0.00           O
ATOM    153  C   ASP A  19      17.007  14.292 -46.833  1.00  0.00           C
ATOM    154  O   ASP A  19      16.193  13.530 -46.313  1.00  0.00           O
ATOM    155  N   PRO A  20      18.187  14.511 -46.308  1.00  0.00           N
ATOM    156  CA  PRO A  20      18.626  13.846 -45.103  1.00  0.00           C
ATOM    157  CD  PRO A  20      19.322  15.258 -46.995  1.00  0.00           C
ATOM    158  CB  PRO A  20      20.071  14.317 -44.925  1.00  0.00           C
ATOM    159  CG  PRO A  20      20.520  14.671 -46.303  1.00  0.00           C
ATOM    160  C   PRO A  20      17.811  14.193 -43.896  1.00  0.00           C
ATOM    161  O   PRO A  20      17.733  13.384 -42.972  1.00  0.00           O
ATOM    162  N   GLU A  21      17.220  15.397 -43.881  1.00  0.00           N
ATOM    163  CA  GLU A  21      16.466  15.918 -42.775  1.00  0.00           C
ATOM    164  CB  GLU A  21      16.208  17.415 -42.960  1.00  0.00           C
ATOM    165  CG  GLU A  21      17.458  18.275 -42.871  1.00  0.00           C
ATOM    166  CD  GLU A  21      17.165  19.750 -43.061  1.00  0.00           C
ATOM    167  OE1 GLU A  21      15.992  20.094 -43.317  1.00  0.00           O
ATOM    168  OE2 GLU A  21      18.108  20.562 -42.954  1.00  0.00           O
ATOM    169  C   GLU A  21      15.161  15.199 -42.600  1.00  0.00           C
ATOM    170  O   GLU A  21      14.540  15.308 -41.545  1.00  0.00           O
ATOM    171  N   THR A  22      14.679  14.488 -43.638  1.00  0.00           N
ATOM    172  CA  THR A  22      13.409  13.809 -43.580  1.00  0.00           C
ATOM    173  CB  THR A  22      13.099  13.078 -44.900  1.00  0.00           C
ATOM    174  OG1 THR A  22      13.075  14.022 -45.978  1.00  0.00           O
ATOM    175  CG2 THR A  22      11.743  12.393 -44.823  1.00  0.00           C
ATOM    176  C   THR A  22      13.366  12.820 -42.443  1.00  0.00           C
ATOM    177  O   THR A  22      14.186  11.907 -42.359  1.00  0.00           O
ATOM    178  N   MET A  23      12.386  12.992 -41.524  1.00  0.00           N
ATOM    179  CA  MET A  23      12.178  12.063 -40.443  1.00  0.00           C
ATOM    180  CB  MET A  23      11.708  12.799 -39.187  1.00  0.00           C
ATOM    181  CG  MET A  23      12.730  13.770 -38.617  1.00  0.00           C
ATOM    182  SD  MET A  23      12.147  14.599 -37.126  1.00  0.00           S
ATOM    183  CE  MET A  23      10.966  15.753 -37.820  1.00  0.00           C
ATOM    184  C   MET A  23      11.171  11.052 -40.925  1.00  0.00           C
ATOM    185  O   MET A  23      10.379  11.327 -41.825  1.00  0.00           O
ATOM    186  N   LEU A  24      11.179   9.846 -40.323  1.00  0.00           N
ATOM    187  CA  LEU A  24      10.362   8.731 -40.728  1.00  0.00           C
ATOM    188  CB  LEU A  24      10.759   7.469 -39.960  1.00  0.00           C
ATOM    189  CG  LEU A  24       9.997   6.191 -40.316  1.00  0.00           C
ATOM    190  CD1 LEU A  24      10.177   5.850 -41.788  1.00  0.00           C
ATOM    191  CD2 LEU A  24      10.456   5.031 -39.445  1.00  0.00           C
ATOM    192  C   LEU A  24       8.891   8.980 -40.536  1.00  0.00           C
ATOM    193  O   LEU A  24       8.086   8.590 -41.380  1.00  0.00           O
ATOM    194  N   LEU A  25       8.489   9.628 -39.427  1.00  0.00           N
ATOM    195  CA  LEU A  25       7.087   9.764 -39.132  1.00  0.00           C
ATOM    196  CB  LEU A  25       6.888  10.429 -37.768  1.00  0.00           C
ATOM    197  CG  LEU A  25       5.441  10.680 -37.341  1.00  0.00           C
ATOM    198  CD1 LEU A  25       4.678   9.368 -37.228  1.00  0.00           C
ATOM    199  CD2 LEU A  25       5.393  11.434 -36.021  1.00  0.00           C
ATOM    200  C   LEU A  25       6.372  10.553 -40.191  1.00  0.00           C
ATOM    201  O   LEU A  25       5.331  10.109 -40.673  1.00  0.00           O
ATOM    202  N   PRO A  26       6.853  11.696 -40.591  1.00  0.00           N
ATOM    203  CA  PRO A  26       6.189  12.459 -41.615  1.00  0.00           C
ATOM    204  CD  PRO A  26       7.900  12.506 -39.852  1.00  0.00           C
ATOM    205  CB  PRO A  26       6.932  13.797 -41.620  1.00  0.00           C
ATOM    206  CG  PRO A  26       7.519  13.903 -40.253  1.00  0.00           C
ATOM    207  O   PRO A  26       5.392  11.978 -43.776  1.00  0.00           O
ATOM    208  C   PRO A  26       6.278  11.779 -42.946  1.00  0.00           C
ATOM    209  N   TYR A  27       7.348  10.994 -43.175  1.00  0.00           N
ATOM    210  CA  TYR A  27       7.560  10.324 -44.427  1.00  0.00           C
ATOM    211  CB  TYR A  27       8.955   9.698 -44.470  1.00  0.00           C
ATOM    212  CG  TYR A  27       9.257   8.962 -45.756  1.00  0.00           C
ATOM    213  CD1 TYR A  27       9.602   9.656 -46.908  1.00  0.00           C
ATOM    214  CD2 TYR A  27       9.195   7.575 -45.813  1.00  0.00           C
ATOM    215  CE1 TYR A  27       9.880   8.991 -48.088  1.00  0.00           C
ATOM    216  CE2 TYR A  27       9.469   6.894 -46.984  1.00  0.00           C
ATOM    217  CZ  TYR A  27       9.814   7.615 -48.126  1.00  0.00           C
ATOM    218  OH  TYR A  27      10.089   6.952 -49.300  1.00  0.00           O
ATOM    219  C   TYR A  27       6.494   9.289 -44.609  1.00  0.00           C
ATOM    220  O   TYR A  27       5.881   9.194 -45.671  1.00  0.00           O
ATOM    221  N   LEU A  28       6.231   8.499 -43.550  1.00  0.00           N
ATOM    222  CA  LEU A  28       5.259   7.443 -43.616  1.00  0.00           C
ATOM    223  CB  LEU A  28       5.242   6.648 -42.309  1.00  0.00           C
ATOM    224  CG  LEU A  28       6.472   5.784 -42.025  1.00  0.00           C
ATOM    225  CD1 LEU A  28       6.416   5.215 -40.615  1.00  0.00           C
ATOM    226  CD2 LEU A  28       6.588   4.661 -43.044  1.00  0.00           C
ATOM    227  C   LEU A  28       3.915   8.027 -43.907  1.00  0.00           C
ATOM    228  O   LEU A  28       3.194   7.547 -44.780  1.00  0.00           O
ATOM    229  N   ARG A  29       3.535   9.071 -43.151  1.00  0.00           N
ATOM    230  CA  ARG A  29       2.224   9.638 -43.276  1.00  0.00           C
ATOM    231  CB  ARG A  29       1.941  10.594 -42.116  1.00  0.00           C
ATOM    232  CG  ARG A  29       0.541  11.186 -42.127  1.00  0.00           C
ATOM    233  CD  ARG A  29       0.330  12.128 -40.952  1.00  0.00           C
ATOM    234  NE  ARG A  29       0.387  11.426 -39.672  1.00  0.00           N
ATOM    235  CZ  ARG A  29       0.642  12.015 -38.508  1.00  0.00           C
ATOM    236  NH1 ARG A  29       0.673  11.297 -37.394  1.00  0.00           N
ATOM    237  NH2 ARG A  29       0.865  13.322 -38.461  1.00  0.00           N
ATOM    238  C   ARG A  29       2.017  10.369 -44.572  1.00  0.00           C
ATOM    239  O   ARG A  29       1.002  10.172 -45.241  1.00  0.00           O
ATOM    240  CD  LYS A  30       4.118  15.614 -47.022  1.00  0.00           C
ATOM    241  N   LYS A  30       2.934  11.296 -44.921  1.00  0.00           N
ATOM    242  CA  LYS A  30       2.749  12.083 -46.110  1.00  0.00           C
ATOM    243  CB  LYS A  30       3.547  13.385 -46.020  1.00  0.00           C
ATOM    244  CG  LYS A  30       3.372  14.305 -47.218  1.00  0.00           C
ATOM    245  CE  LYS A  30       3.948  16.531 -48.223  1.00  0.00           C
ATOM    246  NZ  LYS A  30       4.674  17.819 -48.046  1.00  0.00           N
ATOM    247  C   LYS A  30       3.128  11.395 -47.396  1.00  0.00           C
ATOM    248  O   LYS A  30       2.331  11.334 -48.332  1.00  0.00           O
ATOM    249  N   LYS A  31       4.372  10.874 -47.485  1.00  0.00           N
ATOM    250  CA  LYS A  31       4.857  10.285 -48.708  1.00  0.00           C
ATOM    251  CB  LYS A  31       6.376  10.112 -48.654  1.00  0.00           C
ATOM    252  CG  LYS A  31       6.978   9.511 -49.914  1.00  0.00           C
ATOM    253  CD  LYS A  31       6.826  10.449 -51.100  1.00  0.00           C
ATOM    254  CE  LYS A  31       7.526   9.899 -52.332  1.00  0.00           C
ATOM    255  NZ  LYS A  31       7.331  10.776 -53.520  1.00  0.00           N
ATOM    256  C   LYS A  31       4.213   8.959 -48.996  1.00  0.00           C
ATOM    257  O   LYS A  31       3.765   8.701 -50.111  1.00  0.00           O
ATOM    258  N   LEU A  32       4.227   8.056 -47.997  1.00  0.00           N
ATOM    259  CA  LEU A  32       3.683   6.728 -48.082  1.00  0.00           C
ATOM    260  CB  LEU A  32       4.318   5.820 -47.027  1.00  0.00           C
ATOM    261  CG  LEU A  32       5.807   5.517 -47.201  1.00  0.00           C
ATOM    262  CD1 LEU A  32       6.338   4.727 -46.014  1.00  0.00           C
ATOM    263  CD2 LEU A  32       6.053   4.756 -48.494  1.00  0.00           C
ATOM    264  C   LEU A  32       2.189   6.690 -47.924  1.00  0.00           C
ATOM    265  O   LEU A  32       1.541   5.751 -48.383  1.00  0.00           O
ATOM    266  N   ARG A  33       1.599   7.687 -47.236  1.00  0.00           N
ATOM    267  CA  ARG A  33       0.183   7.703 -46.979  1.00  0.00           C
ATOM    268  CB  ARG A  33      -0.600   7.562 -48.286  1.00  0.00           C
ATOM    269  CG  ARG A  33      -0.342   8.676 -49.287  1.00  0.00           C
ATOM    270  CD  ARG A  33      -1.194   8.505 -50.535  1.00  0.00           C
ATOM    271  NE  ARG A  33      -0.942   9.557 -51.517  1.00  0.00           N
ATOM    272  CZ  ARG A  33      -1.508   9.607 -52.719  1.00  0.00           C
ATOM    273  NH1 ARG A  33      -1.219  10.602 -53.547  1.00  0.00           N
ATOM    274  NH2 ARG A  33      -2.361   8.662 -53.090  1.00  0.00           N
ATOM    275  C   ARG A  33      -0.206   6.608 -46.022  1.00  0.00           C
ATOM    276  O   ARG A  33      -1.276   6.014 -46.150  1.00  0.00           O
ATOM    277  N   LEU A  34       0.661   6.318 -45.027  1.00  0.00           N
ATOM    278  CA  LEU A  34       0.356   5.371 -43.986  1.00  0.00           C
ATOM    279  CB  LEU A  34       1.476   4.336 -43.858  1.00  0.00           C
ATOM    280  CG  LEU A  34       1.775   3.504 -45.107  1.00  0.00           C
ATOM    281  CD1 LEU A  34       2.977   2.600 -44.875  1.00  0.00           C
ATOM    282  CD2 LEU A  34       0.562   2.678 -45.506  1.00  0.00           C
ATOM    283  C   LEU A  34       0.168   6.196 -42.740  1.00  0.00           C
ATOM    284  O   LEU A  34       1.123   6.536 -42.045  1.00  0.00           O
ATOM    285  N   THR A  35      -1.099   6.556 -42.462  1.00  0.00           N
ATOM    286  CA  THR A  35      -1.555   7.413 -41.398  1.00  0.00           C
ATOM    287  CB  THR A  35      -2.911   8.059 -41.736  1.00  0.00           C
ATOM    288  OG1 THR A  35      -3.896   7.037 -41.930  1.00  0.00           O
ATOM    289  CG2 THR A  35      -2.807   8.882 -43.011  1.00  0.00           C
ATOM    290  C   THR A  35      -1.704   6.743 -40.058  1.00  0.00           C
ATOM    291  O   THR A  35      -2.023   7.411 -39.075  1.00  0.00           O
ATOM    292  N   GLY A  36      -1.585   5.404 -39.982  1.00  0.00           N
ATOM    293  CA  GLY A  36      -1.797   4.709 -38.733  1.00  0.00           C
ATOM    294  C   GLY A  36      -0.846   5.202 -37.675  1.00  0.00           C
ATOM    295  O   GLY A  36      -1.232   5.320 -36.511  1.00  0.00           O
ATOM    296  N   THR A  37       0.429   5.466 -38.032  1.00  0.00           N
ATOM    297  CA  THR A  37       1.394   5.939 -37.071  1.00  0.00           C
ATOM    298  CB  THR A  37       2.835   5.770 -37.588  1.00  0.00           C
ATOM    299  OG1 THR A  37       3.095   4.384 -37.842  1.00  0.00           O
ATOM    300  CG2 THR A  37       3.833   6.271 -36.556  1.00  0.00           C
ATOM    301  C   THR A  37       1.073   7.384 -36.792  1.00  0.00           C
ATOM    302  O   THR A  37       1.000   8.195 -37.714  1.00  0.00           O
ATOM    303  O   LYS A  38       2.506   9.412 -34.028  1.00  0.00           O
ATOM    304  N   LYS A  38       0.922   7.757 -35.499  1.00  0.00           N
ATOM    305  CA  LYS A  38       0.428   9.066 -35.153  1.00  0.00           C
ATOM    306  CB  LYS A  38      -0.778   8.954 -34.218  1.00  0.00           C
ATOM    307  CG  LYS A  38      -1.911   8.102 -34.765  1.00  0.00           C
ATOM    308  CD  LYS A  38      -2.553   8.752 -35.980  1.00  0.00           C
ATOM    309  CE  LYS A  38      -3.811   8.010 -36.403  1.00  0.00           C
ATOM    310  NZ  LYS A  38      -3.497   6.686 -37.008  1.00  0.00           N
ATOM    311  C   LYS A  38       1.491   9.910 -34.511  1.00  0.00           C
ATOM    312  N   TYR A  39       1.249  11.241 -34.494  1.00  0.00           N
ATOM    313  CA  TYR A  39       2.121  12.185 -33.843  1.00  0.00           C
ATOM    314  CB  TYR A  39       2.325  13.421 -34.722  1.00  0.00           C
ATOM    315  CG  TYR A  39       3.283  14.435 -34.140  1.00  0.00           C
ATOM    316  CD1 TYR A  39       4.652  14.198 -34.132  1.00  0.00           C
ATOM    317  CD2 TYR A  39       2.816  15.627 -33.601  1.00  0.00           C
ATOM    318  CE1 TYR A  39       5.535  15.119 -33.603  1.00  0.00           C
ATOM    319  CE2 TYR A  39       3.685  16.560 -33.067  1.00  0.00           C
ATOM    320  CZ  TYR A  39       5.054  16.296 -33.072  1.00  0.00           C
ATOM    321  OH  TYR A  39       5.932  17.215 -32.544  1.00  0.00           O
ATOM    322  C   TYR A  39       1.503  12.530 -32.522  1.00  0.00           C
ATOM    323  O   TYR A  39       0.414  13.103 -32.488  1.00  0.00           O
ATOM    324  N   GLY A  40       2.060  12.001 -31.404  1.00  0.00           N
ATOM    325  CA  GLY A  40       1.626  12.464 -30.114  1.00  0.00           C
ATOM    326  C   GLY A  40       2.377  13.682 -29.630  1.00  0.00           C
ATOM    327  O   GLY A  40       1.780  14.738 -29.461  1.00  0.00           O
ATOM    328  N   CYS A  41       3.672  13.504 -29.223  1.00  0.00           N
ATOM    329  CA  CYS A  41       4.563  14.568 -28.784  1.00  0.00           C
ATOM    330  CB  CYS A  41       5.150  14.242 -27.409  1.00  0.00           C
ATOM    331  SG  CYS A  41       6.281  12.831 -27.396  1.00  0.00           S
ATOM    332  C   CYS A  41       5.758  14.962 -29.646  1.00  0.00           C
ATOM    333  O   CYS A  41       6.175  16.117 -29.626  1.00  0.00           O
ATOM    334  N   GLY A  42       6.423  14.019 -30.358  1.00  0.00           N
ATOM    335  CA  GLY A  42       7.588  14.372 -31.153  1.00  0.00           C
ATOM    336  C   GLY A  42       8.889  14.300 -30.364  1.00  0.00           C
ATOM    337  O   GLY A  42       9.960  14.566 -30.910  1.00  0.00           O
ATOM    338  N   GLY A  43       8.818  14.111 -29.031  1.00  0.00           N
ATOM    339  CA  GLY A  43       9.918  13.897 -28.109  1.00  0.00           C
ATOM    340  C   GLY A  43      10.357  12.459 -27.943  1.00  0.00           C
ATOM    341  O   GLY A  43      11.462  12.209 -27.465  1.00  0.00           O
ATOM    342  N   GLY A  44       9.467  11.472 -28.194  1.00  0.00           N
ATOM    343  CA  GLY A  44       9.808  10.091 -27.932  1.00  0.00           C
ATOM    344  C   GLY A  44       9.138   9.636 -26.658  1.00  0.00           C
ATOM    345  O   GLY A  44       9.291   8.486 -26.244  1.00  0.00           O
ATOM    346  N   GLY A  45       8.422  10.549 -25.970  1.00  0.00           N
ATOM    347  CA  GLY A  45       7.785  10.241 -24.713  1.00  0.00           C
ATOM    348  C   GLY A  45       6.549   9.367 -24.775  1.00  0.00           C
ATOM    349  O   GLY A  45       6.409   8.453 -23.961  1.00  0.00           O
ATOM    350  N   CYS A  46       5.586   9.684 -25.678  1.00  0.00           N
ATOM    351  CA  CYS A  46       4.284   9.041 -25.685  1.00  0.00           C
ATOM    352  CB  CYS A  46       3.254   9.925 -26.390  1.00  0.00           C
ATOM    353  SG  CYS A  46       3.034   9.561 -28.147  1.00  0.00           S
ATOM    354  C   CYS A  46       4.197   7.677 -26.322  1.00  0.00           C
ATOM    355  O   CYS A  46       3.393   6.854 -25.885  1.00  0.00           O
ATOM    356  N   GLY A  47       4.949   7.410 -27.411  1.00  0.00           N
ATOM    357  CA  GLY A  47       4.907   6.100 -28.021  1.00  0.00           C
ATOM    358  C   GLY A  47       3.829   5.967 -29.075  1.00  0.00           C
ATOM    359  O   GLY A  47       3.562   4.860 -29.541  1.00  0.00           O
ATOM    360  N   ALA A  48       3.176   7.074 -29.483  1.00  0.00           N
ATOM    361  CA  ALA A  48       2.129   7.037 -30.479  1.00  0.00           C
ATOM    362  CB  ALA A  48       1.462   8.399 -30.597  1.00  0.00           C
ATOM    363  C   ALA A  48       2.682   6.603 -31.818  1.00  0.00           C
ATOM    364  O   ALA A  48       1.988   5.984 -32.623  1.00  0.00           O
ATOM    365  N   CYS A  49       3.920   7.025 -32.119  1.00  0.00           N
ATOM    366  CA  CYS A  49       4.687   6.792 -33.321  1.00  0.00           C
ATOM    367  CB  CYS A  49       5.729   7.896 -33.514  1.00  0.00           C
ATOM    368  SG  CYS A  49       6.961   7.999 -32.196  1.00  0.00           S
ATOM    369  C   CYS A  49       5.400   5.461 -33.368  1.00  0.00           C
ATOM    370  O   CYS A  49       6.277   5.287 -34.213  1.00  0.00           O
ATOM    371  N   THR A  50       5.175   4.546 -32.405  1.00  0.00           N
ATOM    372  CA  THR A  50       5.932   3.314 -32.335  1.00  0.00           C
ATOM    373  CB  THR A  50       5.507   2.458 -31.127  1.00  0.00           C
ATOM    374  OG1 THR A  50       5.731   3.191 -29.916  1.00  0.00           O
ATOM    375  CG2 THR A  50       6.317   1.172 -31.074  1.00  0.00           C
ATOM    376  C   THR A  50       5.810   2.466 -33.578  1.00  0.00           C
ATOM    377  O   THR A  50       4.727   2.288 -34.133  1.00  0.00           O
ATOM    378  N   VAL A  51       6.963   1.909 -34.034  1.00  0.00           N
ATOM    379  CA  VAL A  51       7.032   1.045 -35.189  1.00  0.00           C
ATOM    380  CB  VAL A  51       7.386   1.834 -36.463  1.00  0.00           C
ATOM    381  CG1 VAL A  51       6.321   2.878 -36.757  1.00  0.00           C
ATOM    382  CG2 VAL A  51       8.753   2.486 -36.323  1.00  0.00           C
ATOM    383  C   VAL A  51       8.046  -0.032 -34.911  1.00  0.00           C
ATOM    384  O   VAL A  51       8.762   0.020 -33.912  1.00  0.00           O
ATOM    385  N   MET A  52       8.111  -1.064 -35.784  1.00  0.00           N
ATOM    386  CA  MET A  52       9.072  -2.125 -35.618  1.00  0.00           C
ATOM    387  CB  MET A  52       8.386  -3.489 -35.716  1.00  0.00           C
ATOM    388  CG  MET A  52       9.320  -4.670 -35.507  1.00  0.00           C
ATOM    389  SD  MET A  52       8.454  -6.251 -35.510  1.00  0.00           S
ATOM    390  CE  MET A  52       8.103  -6.442 -37.256  1.00  0.00           C
ATOM    391  C   MET A  52      10.134  -1.958 -36.670  1.00  0.00           C
ATOM    392  O   MET A  52       9.843  -1.576 -37.803  1.00  0.00           O
ATOM    393  N   ILE A  53      11.410  -2.213 -36.300  1.00  0.00           N
ATOM    394  CA  ILE A  53      12.505  -2.109 -37.229  1.00  0.00           C
ATOM    395  CB  ILE A  53      13.483  -0.990 -36.826  1.00  0.00           C
ATOM    396  CG1 ILE A  53      12.769   0.363 -36.810  1.00  0.00           C
ATOM    397  CG2 ILE A  53      14.693  -0.982 -37.748  1.00  0.00           C
ATOM    398  CD1 ILE A  53      13.591   1.481 -36.208  1.00  0.00           C
ATOM    399  C   ILE A  53      13.159  -3.461 -37.260  1.00  0.00           C
ATOM    400  O   ILE A  53      13.405  -4.056 -36.212  1.00  0.00           O
ATOM    401  N   SER A  54      13.452  -3.990 -38.469  1.00  0.00           N
ATOM    402  CA  SER A  54      14.051  -5.295 -38.576  1.00  0.00           C
ATOM    403  CB  SER A  54      13.074  -6.282 -39.219  1.00  0.00           C
ATOM    404  OG  SER A  54      12.764  -5.900 -40.548  1.00  0.00           O
ATOM    405  C   SER A  54      15.317  -5.178 -39.375  1.00  0.00           C
ATOM    406  O   SER A  54      15.418  -4.343 -40.273  1.00  0.00           O
ATOM    407  C   ARG A  55      18.116  -7.388 -39.819  1.00  0.00           C
ATOM    408  O   ARG A  55      17.847  -8.203 -38.937  1.00  0.00           O
ATOM    409  N   ARG A  55      16.329  -6.016 -39.052  1.00  0.00           N
ATOM    410  CA  ARG A  55      17.571  -5.990 -39.776  1.00  0.00           C
ATOM    411  CB  ARG A  55      18.555  -5.020 -39.118  1.00  0.00           C
ATOM    412  CG  ARG A  55      19.831  -4.797 -39.912  1.00  0.00           C
ATOM    413  CD  ARG A  55      19.574  -3.945 -41.144  1.00  0.00           C
ATOM    414  NE  ARG A  55      20.781  -3.766 -41.947  1.00  0.00           N
ATOM    415  CZ  ARG A  55      21.677  -2.806 -41.745  1.00  0.00           C
ATOM    416  NH1 ARG A  55      22.745  -2.720 -42.527  1.00  0.00           N
ATOM    417  NH2 ARG A  55      21.504  -1.933 -40.762  1.00  0.00           N
ATOM    418  N   TYR A  56      18.918  -7.698 -40.858  1.00  0.00           N
ATOM    419  CA  TYR A  56      19.486  -9.009 -40.995  1.00  0.00           C
ATOM    420  CB  TYR A  56      19.208  -9.570 -42.391  1.00  0.00           C
ATOM    421  CG  TYR A  56      19.754 -10.963 -42.611  1.00  0.00           C
ATOM    422  CD1 TYR A  56      19.546 -11.965 -41.672  1.00  0.00           C
ATOM    423  CD2 TYR A  56      20.476 -11.271 -43.758  1.00  0.00           C
ATOM    424  CE1 TYR A  56      20.042 -13.241 -41.865  1.00  0.00           C
ATOM    425  CE2 TYR A  56      20.979 -12.541 -43.967  1.00  0.00           C
ATOM    426  CZ  TYR A  56      20.755 -13.528 -43.008  1.00  0.00           C
ATOM    427  OH  TYR A  56      21.249 -14.798 -43.203  1.00  0.00           O
ATOM    428  C   TYR A  56      20.949  -8.877 -40.715  1.00  0.00           C
ATOM    429  O   TYR A  56      21.645  -8.080 -41.341  1.00  0.00           O
ATOM    430  N   ASN A  57      21.443  -9.655 -39.733  1.00  0.00           N
ATOM    431  CA  ASN A  57      22.832  -9.626 -39.371  1.00  0.00           C
ATOM    432  CB  ASN A  57      23.000  -9.872 -37.870  1.00  0.00           C
ATOM    433  CG  ASN A  57      24.446  -9.787 -37.424  1.00  0.00           C
ATOM    434  OD1 ASN A  57      25.358 -10.141 -38.171  1.00  0.00           O
ATOM    435  ND2 ASN A  57      24.660  -9.315 -36.201  1.00  0.00           N
ATOM    436  C   ASN A  57      23.512 -10.660 -40.218  1.00  0.00           C
ATOM    437  O   ASN A  57      23.322 -11.858 -40.024  1.00  0.00           O
ATOM    438  N   PRO A  58      24.276 -10.223 -41.184  1.00  0.00           N
ATOM    439  CA  PRO A  58      24.949 -11.096 -42.109  1.00  0.00           C
ATOM    440  CD  PRO A  58      24.442  -8.734 -41.573  1.00  0.00           C
ATOM    441  CB  PRO A  58      25.733 -10.143 -43.014  1.00  0.00           C
ATOM    442  CG  PRO A  58      24.955  -8.870 -42.979  1.00  0.00           C
ATOM    443  C   PRO A  58      25.888 -12.088 -41.479  1.00  0.00           C
ATOM    444  O   PRO A  58      25.918 -13.230 -41.936  1.00  0.00           O
ATOM    445  N   ILE A  59      26.704 -11.677 -40.485  1.00  0.00           N
ATOM    446  CA  ILE A  59      27.634 -12.601 -39.891  1.00  0.00           C
ATOM    447  CB  ILE A  59      28.699 -11.869 -39.053  1.00  0.00           C
ATOM    448  CG1 ILE A  59      29.602 -11.027 -39.957  1.00  0.00           C
ATOM    449  CG2 ILE A  59      29.497 -12.862 -38.222  1.00  0.00           C
ATOM    450  CD1 ILE A  59      30.493 -10.065 -39.203  1.00  0.00           C
ATOM    451  C   ILE A  59      26.934 -13.623 -39.033  1.00  0.00           C
ATOM    452  O   ILE A  59      27.191 -14.820 -39.161  1.00  0.00           O
ATOM    453  N   THR A  60      26.027 -13.175 -38.137  1.00  0.00           N
ATOM    454  CA  THR A  60      25.304 -14.038 -37.231  1.00  0.00           C
ATOM    455  CB  THR A  60      24.673 -13.240 -36.075  1.00  0.00           C
ATOM    456  OG1 THR A  60      23.764 -12.267 -36.602  1.00  0.00           O
ATOM    457  CG2 THR A  60      25.748 -12.520 -35.276  1.00  0.00           C
ATOM    458  C   THR A  60      24.231 -14.804 -37.949  1.00  0.00           C
ATOM    459  O   THR A  60      23.827 -15.875 -37.500  1.00  0.00           O
ATOM    460  N   LYS A  61      23.731 -14.270 -39.081  1.00  0.00           N
ATOM    461  CA  LYS A  61      22.690 -14.916 -39.836  1.00  0.00           C
ATOM    462  CB  LYS A  61      23.057 -16.375 -40.114  1.00  0.00           C
ATOM    463  CG  LYS A  61      24.418 -16.560 -40.764  1.00  0.00           C
ATOM    464  CD  LYS A  61      24.457 -15.939 -42.151  1.00  0.00           C
ATOM    465  CE  LYS A  61      25.756 -16.270 -42.868  1.00  0.00           C
ATOM    466  NZ  LYS A  61      26.938 -15.695 -42.168  1.00  0.00           N
ATOM    467  C   LYS A  61      21.392 -14.823 -39.085  1.00  0.00           C
ATOM    468  O   LYS A  61      20.544 -15.707 -39.203  1.00  0.00           O
ATOM    469  N   ARG A  62      21.178 -13.736 -38.313  1.00  0.00           N
ATOM    470  CA  ARG A  62      19.965 -13.643 -37.545  1.00  0.00           C
ATOM    471  CB  ARG A  62      20.271 -13.720 -36.048  1.00  0.00           C
ATOM    472  CG  ARG A  62      20.829 -15.060 -35.597  1.00  0.00           C
ATOM    473  CD  ARG A  62      21.132 -15.059 -34.107  1.00  0.00           C
ATOM    474  NE  ARG A  62      21.723 -16.320 -33.668  1.00  0.00           N
ATOM    475  CZ  ARG A  62      21.023 -17.359 -33.224  1.00  0.00           C
ATOM    476  NH1 ARG A  62      21.647 -18.466 -32.845  1.00  0.00           N
ATOM    477  NH2 ARG A  62      19.701 -17.288 -33.159  1.00  0.00           N
ATOM    478  C   ARG A  62      19.251 -12.365 -37.879  1.00  0.00           C
ATOM    479  O   ARG A  62      19.866 -11.373 -38.266  1.00  0.00           O
ATOM    480  N   ILE A  63      17.906 -12.372 -37.741  1.00  0.00           N
ATOM    481  CA  ILE A  63      17.096 -11.213 -38.004  1.00  0.00           C
ATOM    482  CB  ILE A  63      15.875 -11.564 -38.874  1.00  0.00           C
ATOM    483  CG1 ILE A  63      16.326 -12.100 -40.235  1.00  0.00           C
ATOM    484  CG2 ILE A  63      14.958 -10.358 -39.016  1.00  0.00           C
ATOM    485  CD1 ILE A  63      15.208 -12.710 -41.051  1.00  0.00           C
ATOM    486  C   ILE A  63      16.710 -10.665 -36.660  1.00  0.00           C
ATOM    487  O   ILE A  63      16.160 -11.379 -35.824  1.00  0.00           O
ATOM    488  N   ARG A  64      16.999  -9.369 -36.420  1.00  0.00           N
ATOM    489  CA  ARG A  64      16.743  -8.744 -35.147  1.00  0.00           C
ATOM    490  CB  ARG A  64      18.003  -8.049 -34.628  1.00  0.00           C
ATOM    491  CG  ARG A  64      19.141  -8.998 -34.288  1.00  0.00           C
ATOM    492  CD  ARG A  64      20.355  -8.243 -33.774  1.00  0.00           C
ATOM    493  NE  ARG A  64      21.419  -9.146 -33.343  1.00  0.00           N
ATOM    494  CZ  ARG A  64      22.356  -9.636 -34.149  1.00  0.00           C
ATOM    495  NH1 ARG A  64      23.284 -10.451 -33.669  1.00  0.00           N
ATOM    496  NH2 ARG A  64      22.361  -9.309 -35.434  1.00  0.00           N
ATOM    497  C   ARG A  64      15.607  -7.770 -35.302  1.00  0.00           C
ATOM    498  O   ARG A  64      15.569  -7.005 -36.264  1.00  0.00           O
ATOM    499  N   HIS A  65      14.644  -7.776 -34.347  1.00  0.00           N
ATOM    500  CA  HIS A  65      13.503  -6.894 -34.417  1.00  0.00           C
ATOM    501  ND1 HIS A  65      11.272  -8.212 -36.845  1.00  0.00           N
ATOM    502  CG  HIS A  65      12.138  -8.510 -35.816  1.00  0.00           C
ATOM    503  CB  HIS A  65      12.210  -7.700 -34.559  1.00  0.00           C
ATOM    504  NE2 HIS A  65      12.364 -10.001 -37.530  1.00  0.00           N
ATOM    505  CD2 HIS A  65      12.819  -9.689 -36.332  1.00  0.00           C
ATOM    506  CE1 HIS A  65      11.437  -9.112 -37.831  1.00  0.00           C
ATOM    507  C   HIS A  65      13.485  -6.037 -33.180  1.00  0.00           C
ATOM    508  O   HIS A  65      13.539  -6.556 -32.066  1.00  0.00           O
ATOM    509  N   HIS A  66      13.402  -4.693 -33.332  1.00  0.00           N
ATOM    510  CA  HIS A  66      13.333  -3.851 -32.162  1.00  0.00           C
ATOM    511  ND1 HIS A  66      15.878  -4.853 -30.232  1.00  0.00           N
ATOM    512  CG  HIS A  66      15.733  -4.328 -31.498  1.00  0.00           C
ATOM    513  CB  HIS A  66      14.714  -3.283 -31.829  1.00  0.00           C
ATOM    514  NE2 HIS A  66      17.401  -5.886 -31.447  1.00  0.00           N
ATOM    515  CD2 HIS A  66      16.759  -5.048 -32.238  1.00  0.00           C
ATOM    516  CE1 HIS A  66      16.868  -5.764 -30.247  1.00  0.00           C
ATOM    517  O   HIS A  66      12.117  -2.314 -33.528  1.00  0.00           O
ATOM    518  C   HIS A  66      12.337  -2.744 -32.397  1.00  0.00           C
ATOM    519  N   PRO A  67      11.695  -2.298 -31.339  1.00  0.00           N
ATOM    520  CA  PRO A  67      10.727  -1.225 -31.395  1.00  0.00           C
ATOM    521  CD  PRO A  67      11.765  -2.900 -29.916  1.00  0.00           C
ATOM    522  CG  PRO A  67      10.889  -1.966 -29.129  1.00  0.00           C
ATOM    523  C   PRO A  67      11.418   0.107 -31.456  1.00  0.00           C
ATOM    524  O   PRO A  67      12.558   0.200 -31.002  1.00  0.00           O
ATOM    525  CB  PRO A  67       9.920  -1.387 -30.105  1.00  0.00           C
ATOM    526  N   ALA A  68      10.750   1.149 -32.004  1.00  0.00           N
ATOM    527  CA  ALA A  68      11.354   2.454 -32.073  1.00  0.00           C
ATOM    528  CB  ALA A  68      12.391   2.500 -33.185  1.00  0.00           C
ATOM    529  O   ALA A  68       9.181   3.179 -32.734  1.00  0.00           O
ATOM    530  C   ALA A  68      10.285   3.488 -32.288  1.00  0.00           C
ATOM    531  N   ASN A  69      10.604   4.761 -31.959  1.00  0.00           N
ATOM    532  CA  ASN A  69       9.694   5.867 -32.130  1.00  0.00           C
ATOM    533  CB  ASN A  69       9.778   6.820 -30.936  1.00  0.00           C
ATOM    534  CG  ASN A  69       9.363   6.161 -29.635  1.00  0.00           C
ATOM    535  OD1 ASN A  69      10.123   6.142 -28.667  1.00  0.00           O
ATOM    536  ND2 ASN A  69       8.151   5.618 -29.608  1.00  0.00           N
ATOM    537  C   ASN A  69      10.064   6.516 -33.434  1.00  0.00           C
ATOM    538  O   ASN A  69      11.166   7.037 -33.592  1.00  0.00           O
ATOM    539  N   ALA A  70       9.117   6.535 -34.391  1.00  0.00           N
ATOM    540  CA  ALA A  70       9.329   7.000 -35.738  1.00  0.00           C
ATOM    541  CB  ALA A  70       8.085   6.767 -36.581  1.00  0.00           C
ATOM    542  C   ALA A  70       9.703   8.456 -35.793  1.00  0.00           C
ATOM    543  O   ALA A  70      10.449   8.872 -36.679  1.00  0.00           O
ATOM    544  N   CYS A  71       9.189   9.282 -34.865  1.00  0.00           N
ATOM    545  CA  CYS A  71       9.412  10.705 -34.925  1.00  0.00           C
ATOM    546  SG  CYS A  71       9.381  10.971 -32.128  1.00  0.00           S
ATOM    547  C   CYS A  71      10.888  11.021 -34.922  1.00  0.00           C
ATOM    548  O   CYS A  71      11.324  11.969 -35.571  1.00  0.00           O
ATOM    549  CB  CYS A  71       8.720  11.406 -33.754  1.00  0.00           C
ATOM    550  N   LEU A  72      11.676  10.284 -34.124  1.00  0.00           N
ATOM    551  CA  LEU A  72      13.101  10.437 -33.946  1.00  0.00           C
ATOM    552  CB  LEU A  72      13.543   9.829 -32.613  1.00  0.00           C
ATOM    553  O   LEU A  72      15.170  10.123 -35.045  1.00  0.00           O
ATOM    554  C   LEU A  72      13.972   9.840 -35.023  1.00  0.00           C
ATOM    555  CD2 LEU A  72      13.505  11.943 -31.261  1.00  0.00           C
ATOM    556  CD1 LEU A  72      13.421   9.729 -30.108  1.00  0.00           C
ATOM    557  CG  LEU A  72      13.011  10.507 -31.349  1.00  0.00           C
ATOM    558  O   ILE A  73      13.402   9.296 -38.772  1.00  0.00           O
ATOM    559  C   ILE A  73      14.402   8.980 -38.130  1.00  0.00           C
ATOM    560  CD1 ILE A  73      13.082   4.663 -35.902  1.00  0.00           C
ATOM    561  CG2 ILE A  73      14.601   6.143 -38.177  1.00  0.00           C
ATOM    562  CG1 ILE A  73      13.786   5.997 -35.789  1.00  0.00           C
ATOM    563  CB  ILE A  73      13.780   6.811 -37.085  1.00  0.00           C
ATOM    564  CA  ILE A  73      14.290   8.240 -36.824  1.00  0.00           C
ATOM    565  N   ILE A  73      13.446   8.940 -35.884  1.00  0.00           N
ATOM    566  O   PRO A  74      16.452   7.694 -40.497  1.00  0.00           O
ATOM    567  C   PRO A  74      15.854   8.728 -40.792  1.00  0.00           C
ATOM    568  CG  PRO A  74      17.941   9.708 -38.631  1.00  0.00           C
ATOM    569  CB  PRO A  74      17.248  10.526 -39.670  1.00  0.00           C
ATOM    570  CD  PRO A  74      16.875   9.272 -37.665  1.00  0.00           C
ATOM    571  CA  PRO A  74      15.873   9.872 -39.818  1.00  0.00           C
ATOM    572  N   PRO A  74      15.617   9.300 -38.520  1.00  0.00           N
ATOM    573  O   ILE A  75      16.532   6.180 -43.811  1.00  0.00           O
ATOM    574  C   ILE A  75      16.406   7.354 -43.467  1.00  0.00           C
ATOM    575  CD1 ILE A  75      14.152   9.777 -46.181  1.00  0.00           C
ATOM    576  CG2 ILE A  75      12.809   8.656 -43.628  1.00  0.00           C
ATOM    577  CG1 ILE A  75      14.859   9.425 -44.891  1.00  0.00           C
ATOM    578  CB  ILE A  75      14.200   8.281 -44.117  1.00  0.00           C
ATOM    579  CA  ILE A  75      15.089   7.849 -42.937  1.00  0.00           C
ATOM    580  N   ILE A  75      15.249   8.911 -41.981  1.00  0.00           N
ATOM    581  O   CYS A  76      20.174   6.007 -43.755  1.00  0.00           O
ATOM    582  C   CYS A  76      19.300   6.728 -43.274  1.00  0.00           C
ATOM    583  SG  CYS A  76      19.167  10.343 -45.291  1.00  0.00           S
ATOM    584  CB  CYS A  76      19.651   9.046 -44.129  1.00  0.00           C
ATOM    585  CA  CYS A  76      18.705   7.844 -44.093  1.00  0.00           C
ATOM    586  N   CYS A  76      17.424   8.227 -43.560  1.00  0.00           N
ATOM    587  O   SER A  77      19.352   3.160 -41.125  1.00  0.00           O
ATOM    588  C   SER A  77      18.804   4.199 -41.489  1.00  0.00           C
ATOM    589  OG  SER A  77      17.667   5.817 -39.428  1.00  0.00           O
ATOM    590  CB  SER A  77      19.063   5.868 -39.664  1.00  0.00           C
ATOM    591  CA  SER A  77      19.387   5.547 -41.125  1.00  0.00           C
ATOM    592  N   SER A  77      18.907   6.598 -41.992  1.00  0.00           N
ATOM    593  O   LEU A  78      16.982   1.027 -43.773  1.00  0.00           O
ATOM    594  C   LEU A  78      17.463   2.145 -43.595  1.00  0.00           C
ATOM    595  CD2 LEU A  78      14.309   3.048 -40.774  1.00  0.00           C
ATOM    596  CD1 LEU A  78      13.263   4.520 -42.498  1.00  0.00           C
ATOM    597  CG  LEU A  78      14.574   4.043 -41.893  1.00  0.00           C
ATOM    598  CB  LEU A  78      15.471   3.423 -42.966  1.00  0.00           C
ATOM    599  CA  LEU A  78      16.879   3.020 -42.523  1.00  0.00           C
ATOM    600  N   LEU A  78      17.656   4.187 -42.186  1.00  0.00           N
ATOM    601  CG  TYR A  79      20.971   1.930 -47.133  1.00  0.00           C
ATOM    602  CD1 TYR A  79      20.498   2.165 -48.417  1.00  0.00           C
ATOM    603  CD2 TYR A  79      22.053   1.074 -46.973  1.00  0.00           C
ATOM    604  CE1 TYR A  79      21.084   1.566 -49.517  1.00  0.00           C
ATOM    605  CE2 TYR A  79      22.651   0.466 -48.061  1.00  0.00           C
ATOM    606  CZ  TYR A  79      22.157   0.720 -49.340  1.00  0.00           C
ATOM    607  OH  TYR A  79      22.741   0.122 -50.433  1.00  0.00           O
ATOM    608  O   TYR A  79      19.896   0.123 -44.250  1.00  0.00           O
ATOM    609  CA  TYR A  79      19.001   1.947 -45.514  1.00  0.00           C
ATOM    610  N   TYR A  79      18.434   2.650 -44.386  1.00  0.00           N
ATOM    611  CB  TYR A  79      20.324   2.590 -45.936  1.00  0.00           C
ATOM    612  C   TYR A  79      19.219   0.487 -45.210  1.00  0.00           C
ATOM    613  N   GLY A  80      18.598  -0.389 -46.031  1.00  0.00           N
ATOM    614  CA  GLY A  80      18.769  -1.815 -45.937  1.00  0.00           C
ATOM    615  O   GLY A  80      18.115  -3.600 -44.526  1.00  0.00           O
ATOM    616  C   GLY A  80      17.941  -2.422 -44.836  1.00  0.00           C
ATOM    617  N   ALA A  81      16.997  -1.669 -44.235  1.00  0.00           N
ATOM    618  CA  ALA A  81      16.236  -2.187 -43.124  1.00  0.00           C
ATOM    619  CB  ALA A  81      16.429  -1.312 -41.895  1.00  0.00           C
ATOM    620  C   ALA A  81      14.788  -2.265 -43.511  1.00  0.00           C
ATOM    621  O   ALA A  81      14.391  -1.760 -44.559  1.00  0.00           O
ATOM    622  N   ALA A  82      13.969  -2.963 -42.688  1.00  0.00           N
ATOM    623  CA  ALA A  82      12.563  -3.080 -42.973  1.00  0.00           C
ATOM    624  CB  ALA A  82      12.191  -4.534 -43.221  1.00  0.00           C
ATOM    625  C   ALA A  82      11.776  -2.508 -41.830  1.00  0.00           C
ATOM    626  O   ALA A  82      11.964  -2.886 -40.675  1.00  0.00           O
ATOM    627  C   VAL A  83       8.679  -1.643 -41.206  1.00  0.00           C
ATOM    628  CA  VAL A  83      10.009  -0.955 -41.157  1.00  0.00           C
ATOM    629  CB  VAL A  83       9.881   0.560 -41.402  1.00  0.00           C
ATOM    630  CG1 VAL A  83       8.927   1.183 -40.394  1.00  0.00           C
ATOM    631  CG2 VAL A  83      11.245   1.228 -41.332  1.00  0.00           C
ATOM    632  O   VAL A  83       8.264  -2.111 -42.265  1.00  0.00           O
ATOM    633  N   VAL A  83      10.849  -1.579 -42.144  1.00  0.00           N
ATOM    634  N   THR A  84       7.997  -1.767 -40.045  1.00  0.00           N
ATOM    635  CA  THR A  84       6.676  -2.334 -40.026  1.00  0.00           C
ATOM    636  CB  THR A  84       6.683  -3.762 -39.449  1.00  0.00           C
ATOM    637  OG1 THR A  84       7.540  -4.596 -40.238  1.00  0.00           O
ATOM    638  CG2 THR A  84       5.280  -4.350 -39.466  1.00  0.00           C
ATOM    639  O   THR A  84       6.101  -1.123 -38.057  1.00  0.00           O
ATOM    640  C   THR A  84       5.799  -1.421 -39.213  1.00  0.00           C
ATOM    641  N   THR A  85       4.686  -0.943 -39.812  1.00  0.00           N
ATOM    642  CA  THR A  85       3.751  -0.077 -39.138  1.00  0.00           C
ATOM    643  CB  THR A  85       3.329   1.103 -40.033  1.00  0.00           C
ATOM    644  CG2 THR A  85       4.552   1.855 -40.535  1.00  0.00           C
ATOM    645  C   THR A  85       2.567  -0.911 -38.740  1.00  0.00           C
ATOM    646  O   THR A  85       2.541  -2.118 -38.972  1.00  0.00           O
ATOM    647  OG1 THR A  85       2.597   0.612 -41.163  1.00  0.00           O
ATOM    648  N   VAL A  86       1.545  -0.272 -38.130  1.00  0.00           N
ATOM    649  CA  VAL A  86       0.348  -0.934 -37.672  1.00  0.00           C
ATOM    650  CB  VAL A  86      -0.575   0.033 -36.908  1.00  0.00           C
ATOM    651  CG2 VAL A  86       0.086   0.491 -35.616  1.00  0.00           C
ATOM    652  C   VAL A  86      -0.363  -1.533 -38.852  1.00  0.00           C
ATOM    653  O   VAL A  86      -0.913  -2.630 -38.759  1.00  0.00           O
ATOM    654  CG1 VAL A  86      -1.916  -0.625 -36.620  1.00  0.00           C
ATOM    655  N   GLU A  87      -0.363  -0.827 -39.999  1.00  0.00           N
ATOM    656  CB  GLU A  87      -0.976  -0.206 -42.276  1.00  0.00           C
ATOM    657  CG  GLU A  87      -1.749   1.061 -41.950  1.00  0.00           C
ATOM    658  CD  GLU A  87      -0.963   2.011 -41.067  1.00  0.00           C
ATOM    659  OE1 GLU A  87      -0.064   1.539 -40.339  1.00  0.00           O
ATOM    660  OE2 GLU A  87      -1.246   3.227 -41.102  1.00  0.00           O
ATOM    661  C   GLU A  87      -0.430  -2.565 -41.661  1.00  0.00           C
ATOM    662  CA  GLU A  87      -1.041  -1.276 -41.184  1.00  0.00           C
ATOM    663  O   GLU A  87      -1.120  -3.417 -42.216  1.00  0.00           O
ATOM    664  N   GLY A  88       0.891  -2.736 -41.470  1.00  0.00           N
ATOM    665  CA  GLY A  88       1.615  -3.879 -41.964  1.00  0.00           C
ATOM    666  C   GLY A  88       1.172  -5.190 -41.369  1.00  0.00           C
ATOM    667  O   GLY A  88       1.202  -6.207 -42.060  1.00  0.00           O
ATOM    668  N   ILE A  89       0.839  -5.226 -40.062  1.00  0.00           N
ATOM    669  CA  ILE A  89       0.474  -6.443 -39.377  1.00  0.00           C
ATOM    670  CB  ILE A  89       0.487  -6.256 -37.848  1.00  0.00           C
ATOM    671  CG1 ILE A  89      -0.585  -5.249 -37.425  1.00  0.00           C
ATOM    672  CG2 ILE A  89       1.872  -5.843 -37.374  1.00  0.00           C
ATOM    673  CD1 ILE A  89      -0.767  -5.145 -35.927  1.00  0.00           C
ATOM    674  C   ILE A  89      -0.871  -6.981 -39.778  1.00  0.00           C
ATOM    675  O   ILE A  89      -1.078  -8.193 -39.752  1.00  0.00           O
ATOM    676  N   GLY A  90      -1.861  -6.118 -40.084  1.00  0.00           N
ATOM    677  CA  GLY A  90      -3.126  -6.668 -40.499  1.00  0.00           C
ATOM    678  C   GLY A  90      -4.088  -5.553 -40.768  1.00  0.00           C
ATOM    679  O   GLY A  90      -3.839  -4.403 -40.412  1.00  0.00           O
ATOM    680  CB  SER A  91      -5.837  -4.071 -42.924  1.00  0.00           C
ATOM    681  O   SER A  91      -7.615  -6.808 -41.978  1.00  0.00           O
ATOM    682  N   SER A  91      -5.229  -5.883 -41.413  1.00  0.00           N
ATOM    683  CA  SER A  91      -6.229  -4.893 -41.695  1.00  0.00           C
ATOM    684  OG  SER A  91      -5.867  -4.863 -44.099  1.00  0.00           O
ATOM    685  C   SER A  91      -7.542  -5.583 -41.895  1.00  0.00           C
ATOM    686  N   THR A  92      -8.625  -4.782 -41.951  1.00  0.00           N
ATOM    687  CB  THR A  92     -11.010  -4.176 -41.950  1.00  0.00           C
ATOM    688  C   THR A  92     -10.066  -5.850 -43.552  1.00  0.00           C
ATOM    689  CA  THR A  92      -9.956  -5.279 -42.160  1.00  0.00           C
ATOM    690  OG1 THR A  92     -10.937  -3.691 -40.604  1.00  0.00           O
ATOM    691  CG2 THR A  92     -12.408  -4.721 -42.196  1.00  0.00           C
ATOM    692  O   THR A  92     -10.797  -6.815 -43.772  1.00  0.00           O
ATOM    693  N   HIS A  93      -9.392  -5.233 -44.548  1.00  0.00           N
ATOM    694  CB  HIS A  93      -8.939  -4.688 -46.885  1.00  0.00           C
ATOM    695  NE2 HIS A  93     -10.813  -1.430 -47.021  1.00  0.00           N
ATOM    696  CD2 HIS A  93      -9.734  -2.084 -46.638  1.00  0.00           C
ATOM    697  CE1 HIS A  93     -11.593  -2.300 -47.633  1.00  0.00           C
ATOM    698  C   HIS A  93      -8.728  -7.021 -46.083  1.00  0.00           C
ATOM    699  O   HIS A  93      -9.074  -7.815 -46.956  1.00  0.00           O
ATOM    700  CA  HIS A  93      -9.475  -5.728 -45.899  1.00  0.00           C
ATOM    701  ND1 HIS A  93     -11.042  -3.527 -47.660  1.00  0.00           N
ATOM    702  CG  HIS A  93      -9.818  -3.484 -47.029  1.00  0.00           C
ATOM    703  N   THR A  94      -7.656  -7.252 -45.303  1.00  0.00           N
ATOM    704  CA  THR A  94      -6.916  -8.488 -45.356  1.00  0.00           C
ATOM    705  OG1 THR A  94      -5.043  -7.546 -44.126  1.00  0.00           O
ATOM    706  CG2 THR A  94      -4.977  -7.388 -46.520  1.00  0.00           C
ATOM    707  C   THR A  94      -7.366  -9.312 -44.179  1.00  0.00           C
ATOM    708  O   THR A  94      -8.550  -9.633 -44.078  1.00  0.00           O
ATOM    709  CB  THR A  94      -5.397  -8.238 -45.331  1.00  0.00           C
ATOM    710  N   ARG A  95      -6.433  -9.735 -43.290  1.00  0.00           N
ATOM    711  CA  ARG A  95      -6.833 -10.416 -42.081  1.00  0.00           C
ATOM    712  CB  ARG A  95      -6.282 -11.843 -42.062  1.00  0.00           C
ATOM    713  CG  ARG A  95      -6.860 -12.746 -43.139  1.00  0.00           C
ATOM    714  CD  ARG A  95      -6.252 -14.138 -43.078  1.00  0.00           C
ATOM    715  CZ  ARG A  95      -7.823 -15.785 -44.030  1.00  0.00           C
ATOM    716  NH1 ARG A  95      -8.206 -16.537 -45.052  1.00  0.00           N
ATOM    717  NE  ARG A  95      -6.755 -15.002 -44.144  1.00  0.00           N
ATOM    718  NH2 ARG A  95      -8.505 -15.814 -42.893  1.00  0.00           N
ATOM    719  C   ARG A  95      -6.329  -9.596 -40.924  1.00  0.00           C
ATOM    720  O   ARG A  95      -5.290  -8.946 -41.020  1.00  0.00           O
ATOM    721  N   ILE A  96      -7.079  -9.600 -39.797  1.00  0.00           N
ATOM    722  CA  ILE A  96      -6.774  -8.836 -38.614  1.00  0.00           C
ATOM    723  CB  ILE A  96      -8.052  -8.447 -37.848  1.00  0.00           C
ATOM    724  CG1 ILE A  96      -8.934  -7.540 -38.709  1.00  0.00           C
ATOM    725  CG2 ILE A  96      -7.700  -7.798 -36.518  1.00  0.00           C
ATOM    726  CD1 ILE A  96     -10.321  -7.323 -38.145  1.00  0.00           C
ATOM    727  C   ILE A  96      -5.852  -9.647 -37.764  1.00  0.00           C
ATOM    728  O   ILE A  96      -6.020 -10.858 -37.635  1.00  0.00           O
ATOM    729  CG  HIS A  97      -1.454  -9.600 -35.582  1.00  0.00           C
ATOM    730  CB  HIS A  97      -2.560  -8.877 -36.286  1.00  0.00           C
ATOM    731  N   HIS A  97      -4.818  -8.995 -37.193  1.00  0.00           N
ATOM    732  CA  HIS A  97      -3.870  -9.664 -36.349  1.00  0.00           C
ATOM    733  ND1 HIS A  97      -1.355  -9.655 -34.209  1.00  0.00           N
ATOM    734  NE2 HIS A  97       0.379 -10.801 -34.943  1.00  0.00           N
ATOM    735  CD2 HIS A  97      -0.289 -10.369 -35.995  1.00  0.00           C
ATOM    736  CE1 HIS A  97      -0.266 -10.370 -33.876  1.00  0.00           C
ATOM    737  C   HIS A  97      -4.488  -9.828 -34.977  1.00  0.00           C
ATOM    738  O   HIS A  97      -5.347  -9.049 -34.560  1.00  0.00           O
ATOM    739  N   PRO A  98      -4.092 -10.854 -34.262  1.00  0.00           N
ATOM    740  CA  PRO A  98      -4.664 -11.155 -32.959  1.00  0.00           C
ATOM    741  CD  PRO A  98      -3.152 -11.981 -34.735  1.00  0.00           C
ATOM    742  CB  PRO A  98      -3.920 -12.414 -32.510  1.00  0.00           C
ATOM    743  CG  PRO A  98      -3.517 -13.084 -33.781  1.00  0.00           C
ATOM    744  C   PRO A  98      -4.473 -10.040 -31.969  1.00  0.00           C
ATOM    745  O   PRO A  98      -5.374  -9.778 -31.169  1.00  0.00           O
ATOM    746  O   VAL A  99      -4.561  -6.600 -30.373  1.00  0.00           O
ATOM    747  N   VAL A  99      -3.317  -9.357 -32.012  1.00  0.00           N
ATOM    748  CA  VAL A  99      -3.031  -8.278 -31.107  1.00  0.00           C
ATOM    749  CB  VAL A  99      -1.609  -7.727 -31.318  1.00  0.00           C
ATOM    750  CG1 VAL A  99      -1.403  -6.458 -30.504  1.00  0.00           C
ATOM    751  CG2 VAL A  99      -0.571  -8.775 -30.948  1.00  0.00           C
ATOM    752  C   VAL A  99      -4.076  -7.220 -31.322  1.00  0.00           C
ATOM    753  CA  GLN A 100      -5.421  -5.996 -32.945  1.00  0.00           C
ATOM    754  OE1 GLN A 100      -4.967  -6.023 -37.226  1.00  0.00           O
ATOM    755  N   GLN A 100      -4.450  -6.992 -32.594  1.00  0.00           N
ATOM    756  CB  GLN A 100      -5.504  -5.841 -34.465  1.00  0.00           C
ATOM    757  CG  GLN A 100      -4.280  -5.192 -35.090  1.00  0.00           C
ATOM    758  CD  GLN A 100      -4.347  -5.160 -36.604  1.00  0.00           C
ATOM    759  NE2 GLN A 100      -3.707  -4.162 -37.203  1.00  0.00           N
ATOM    760  C   GLN A 100      -6.790  -6.357 -32.371  1.00  0.00           C
ATOM    761  O   GLN A 100      -7.502  -5.500 -31.849  1.00  0.00           O
ATOM    762  N   GLU A 101      -7.192  -7.647 -32.416  1.00  0.00           N
ATOM    763  CG  GLU A 101      -9.980 -10.249 -32.023  1.00  0.00           C
ATOM    764  CA  GLU A 101      -8.482  -8.174 -31.970  1.00  0.00           C
ATOM    765  CB  GLU A 101      -8.641  -9.634 -32.398  1.00  0.00           C
ATOM    766  CD  GLU A 101     -10.126 -11.674 -32.517  1.00  0.00           C
ATOM    767  OE1 GLU A 101      -9.175 -12.185 -33.147  1.00  0.00           O
ATOM    768  OE2 GLU A 101     -11.190 -12.281 -32.275  1.00  0.00           O
ATOM    769  C   GLU A 101      -8.768  -8.113 -30.452  1.00  0.00           C
ATOM    770  O   GLU A 101      -9.849  -7.722 -29.995  1.00  0.00           O
ATOM    771  NE  ARG A 102      -8.265 -11.783 -26.059  1.00  0.00           N
ATOM    772  NH1 ARG A 102      -9.270 -13.821 -26.413  1.00  0.00           N
ATOM    773  C   ARG A 102      -8.026  -7.344 -27.506  1.00  0.00           C
ATOM    774  O   ARG A 102      -8.854  -7.131 -26.617  1.00  0.00           O
ATOM    775  N   ARG A 102      -7.820  -8.550 -29.602  1.00  0.00           N
ATOM    776  CA  ARG A 102      -7.994  -8.679 -28.154  1.00  0.00           C
ATOM    777  CB  ARG A 102      -6.875  -9.532 -27.554  1.00  0.00           C
ATOM    778  CG  ARG A 102      -6.955  -9.688 -26.044  1.00  0.00           C
ATOM    779  CD  ARG A 102      -8.238 -10.388 -25.628  1.00  0.00           C
ATOM    780  CZ  ARG A 102      -9.339 -12.564 -25.997  1.00  0.00           C
ATOM    781  NH2 ARG A 102     -10.480 -12.085 -25.520  1.00  0.00           N
ATOM    782  N   ILE A 103      -7.159  -6.417 -27.972  1.00  0.00           N
ATOM    783  CA  ILE A 103      -7.025  -5.133 -27.357  1.00  0.00           C
ATOM    784  CB  ILE A 103      -5.972  -4.270 -28.076  1.00  0.00           C
ATOM    785  CG1 ILE A 103      -4.572  -4.853 -27.867  1.00  0.00           C
ATOM    786  CG2 ILE A 103      -6.059  -2.825 -27.610  1.00  0.00           C
ATOM    787  CD1 ILE A 103      -3.516  -4.240 -28.761  1.00  0.00           C
ATOM    788  C   ILE A 103      -8.397  -4.542 -27.397  1.00  0.00           C
ATOM    789  O   ILE A 103      -8.803  -3.816 -26.496  1.00  0.00           O
ATOM    790  CA  ALA A 104     -10.524  -4.347 -28.471  1.00  0.00           C
ATOM    791  N   ALA A 104      -9.165  -4.809 -28.462  1.00  0.00           N
ATOM    792  CB  ALA A 104     -11.138  -4.533 -29.850  1.00  0.00           C
ATOM    793  C   ALA A 104     -11.466  -5.046 -27.414  1.00  0.00           C
ATOM    794  O   ALA A 104     -12.147  -4.395 -26.625  1.00  0.00           O
ATOM    795  N   LYS A 105     -11.521  -6.399 -27.301  1.00  0.00           N
ATOM    796  CA  LYS A 105     -12.496  -7.203 -26.518  1.00  0.00           C
ATOM    797  CB  LYS A 105     -12.491  -8.659 -26.989  1.00  0.00           C
ATOM    798  CG  LYS A 105     -13.036  -8.859 -28.393  1.00  0.00           C
ATOM    799  CD  LYS A 105     -13.010 -10.326 -28.792  1.00  0.00           C
ATOM    800  CE  LYS A 105     -13.563 -10.527 -30.193  1.00  0.00           C
ATOM    801  NZ  LYS A 105     -13.517 -11.956 -30.608  1.00  0.00           N
ATOM    802  C   LYS A 105     -12.404  -7.305 -24.896  1.00  0.00           C
ATOM    803  O   LYS A 105     -13.305  -7.695 -24.119  1.00  0.00           O
ATOM    804  N   CYS A 106     -11.238  -7.052 -24.281  1.00  0.00           N
ATOM    805  CA  CYS A 106     -10.923  -6.889 -22.860  1.00  0.00           C
ATOM    806  CB  CYS A 106      -9.424  -7.078 -22.618  1.00  0.00           C
ATOM    807  SG  CYS A 106      -8.816  -8.746 -22.964  1.00  0.00           S
ATOM    808  C   CYS A 106     -11.424  -5.484 -22.506  1.00  0.00           C
ATOM    809  O   CYS A 106     -11.407  -5.129 -21.326  1.00  0.00           O
ATOM    810  CA  HIS A 107     -12.183  -3.245 -23.749  1.00  0.00           C
ATOM    811  N   HIS A 107     -11.836  -4.677 -23.547  1.00  0.00           N
ATOM    812  ND1 HIS A 107     -14.668  -4.986 -22.902  1.00  0.00           N
ATOM    813  CG  HIS A 107     -14.597  -3.620 -23.070  1.00  0.00           C
ATOM    814  CB  HIS A 107     -13.341  -2.840 -22.835  1.00  0.00           C
ATOM    815  NE2 HIS A 107     -16.694  -4.392 -23.535  1.00  0.00           N
ATOM    816  CD2 HIS A 107     -15.956  -3.301 -23.484  1.00  0.00           C
ATOM    817  CE1 HIS A 107     -15.916  -5.398 -23.185  1.00  0.00           C
ATOM    818  C   HIS A 107     -11.095  -2.213 -23.537  1.00  0.00           C
ATOM    819  O   HIS A 107     -11.185  -1.360 -22.658  1.00  0.00           O
ATOM    820  N   GLY A 108     -10.016  -2.356 -24.350  1.00  0.00           N
ATOM    821  C   GLY A 108      -8.733  -0.314 -25.280  1.00  0.00           C
ATOM    822  CA  GLY A 108      -8.757  -1.637 -24.520  1.00  0.00           C
ATOM    823  O   GLY A 108      -7.693   0.346 -25.263  1.00  0.00           O
ATOM    824  N   THR A 109      -9.722   0.059 -26.125  1.00  0.00           N
ATOM    825  O   THR A 109     -11.837   1.778 -26.741  1.00  0.00           O
ATOM    826  CB  THR A 109      -9.187   1.184 -28.265  1.00  0.00           C
ATOM    827  CG2 THR A 109     -10.347   0.521 -28.991  1.00  0.00           C
ATOM    828  CA  THR A 109      -9.510   1.347 -26.768  1.00  0.00           C
ATOM    829  OG1 THR A 109      -8.957   2.472 -28.850  1.00  0.00           O
ATOM    830  C   THR A 109     -10.705   2.246 -26.619  1.00  0.00           C
ATOM    831  CD  GLN A 110     -12.017   5.388 -22.463  1.00  0.00           C
ATOM    832  CA  GLN A 110     -11.598   4.460 -26.234  1.00  0.00           C
ATOM    833  CG  GLN A 110     -11.958   4.515 -23.701  1.00  0.00           C
ATOM    834  OE1 GLN A 110     -12.320   6.579 -22.545  1.00  0.00           O
ATOM    835  N   GLN A 110     -10.513   3.507 -26.146  1.00  0.00           N
ATOM    836  CB  GLN A 110     -11.669   5.310 -24.964  1.00  0.00           C
ATOM    837  NE2 GLN A 110     -11.726   4.798 -21.310  1.00  0.00           N
ATOM    838  C   GLN A 110     -11.572   5.430 -27.417  1.00  0.00           C
ATOM    839  O   GLN A 110     -12.338   5.270 -28.363  1.00  0.00           O
ATOM    840  SG  CYS A 111      -8.138   8.821 -28.490  1.00  0.00           S
ATOM    841  N   CYS A 111     -10.649   6.444 -27.418  1.00  0.00           N
ATOM    842  CA  CYS A 111     -10.579   7.429 -28.488  1.00  0.00           C
ATOM    843  CB  CYS A 111      -9.875   8.698 -28.003  1.00  0.00           C
ATOM    844  C   CYS A 111      -9.862   6.780 -29.624  1.00  0.00           C
ATOM    845  O   CYS A 111     -10.078   7.110 -30.790  1.00  0.00           O
ATOM    846  N   GLY A 112      -8.924   5.877 -29.258  1.00  0.00           N
ATOM    847  CA  GLY A 112      -8.217   5.025 -30.173  1.00  0.00           C
ATOM    848  C   GLY A 112      -6.957   5.651 -30.740  1.00  0.00           C
ATOM    849  O   GLY A 112      -6.286   5.013 -31.548  1.00  0.00           O
ATOM    850  CD1 PHE A 113      -4.346  10.225 -32.392  1.00  0.00           C
ATOM    851  CD2 PHE A 113      -3.130  10.120 -30.349  1.00  0.00           C
ATOM    852  N   PHE A 113      -6.569   6.879 -30.333  1.00  0.00           N
ATOM    853  CA  PHE A 113      -5.444   7.557 -30.933  1.00  0.00           C
ATOM    854  CB  PHE A 113      -5.376   9.009 -30.455  1.00  0.00           C
ATOM    855  CG  PHE A 113      -4.262   9.800 -31.077  1.00  0.00           C
ATOM    856  CE1 PHE A 113      -3.320  10.954 -32.964  1.00  0.00           C
ATOM    857  CE2 PHE A 113      -2.105  10.849 -30.921  1.00  0.00           C
ATOM    858  CZ  PHE A 113      -2.196  11.265 -32.223  1.00  0.00           C
ATOM    859  C   PHE A 113      -4.150   6.848 -30.619  1.00  0.00           C
ATOM    860  O   PHE A 113      -3.248   6.790 -31.453  1.00  0.00           O
ATOM    861  CB  CYS A 114      -2.857   5.679 -27.323  1.00  0.00           C
ATOM    862  N   CYS A 114      -4.006   6.356 -29.373  1.00  0.00           N
ATOM    863  CA  CYS A 114      -2.863   5.641 -28.853  1.00  0.00           C
ATOM    864  SG  CYS A 114      -4.110   4.633 -26.546  1.00  0.00           S
ATOM    865  C   CYS A 114      -2.799   4.202 -29.304  1.00  0.00           C
ATOM    866  O   CYS A 114      -1.801   3.526 -29.062  1.00  0.00           O
ATOM    867  OG1 THR A 115      -6.381   2.184 -29.889  1.00  0.00           O
ATOM    868  CG2 THR A 115      -5.381   0.390 -31.131  1.00  0.00           C
ATOM    869  C   THR A 115      -2.872   1.749 -31.091  1.00  0.00           C
ATOM    870  O   THR A 115      -2.315   0.689 -30.801  1.00  0.00           O
ATOM    871  N   THR A 115      -3.878   3.655 -29.890  1.00  0.00           N
ATOM    872  CA  THR A 115      -3.968   2.239 -30.175  1.00  0.00           C
ATOM    873  CB  THR A 115      -5.325   1.876 -30.807  1.00  0.00           C
ATOM    874  N   PRO A 116      -2.512   2.405 -32.169  1.00  0.00           N
ATOM    875  CA  PRO A 116      -1.499   1.852 -33.038  1.00  0.00           C
ATOM    876  CD  PRO A 116      -3.193   3.619 -32.785  1.00  0.00           C
ATOM    877  CB  PRO A 116      -1.419   2.850 -34.195  1.00  0.00           C
ATOM    878  CG  PRO A 116      -2.760   3.502 -34.219  1.00  0.00           C
ATOM    879  C   PRO A 116      -0.169   1.712 -32.364  1.00  0.00           C
ATOM    880  O   PRO A 116       0.566   0.779 -32.686  1.00  0.00           O
ATOM    881  N   GLY A 117       0.174   2.641 -31.452  1.00  0.00           N
ATOM    882  CA  GLY A 117       1.424   2.569 -30.753  1.00  0.00           C
ATOM    883  C   GLY A 117       1.423   1.370 -29.856  1.00  0.00           C
ATOM    884  O   GLY A 117       2.429   0.669 -29.759  1.00  0.00           O
ATOM    885  N   MET A 118       0.287   1.123 -29.163  1.00  0.00           N
ATOM    886  CA  MET A 118       0.150   0.032 -28.232  1.00  0.00           C
ATOM    887  CB  MET A 118      -1.189   0.120 -27.496  1.00  0.00           C
ATOM    888  CG  MET A 118      -1.283   1.277 -26.516  1.00  0.00           C
ATOM    889  SD  MET A 118      -0.072   1.162 -25.185  1.00  0.00           S
ATOM    890  CE  MET A 118      -0.678  -0.272 -24.299  1.00  0.00           C
ATOM    891  C   MET A 118       0.276  -1.255 -28.978  1.00  0.00           C
ATOM    892  O   MET A 118       0.917  -2.198 -28.518  1.00  0.00           O
ATOM    893  N   VAL A 119      -0.350  -1.323 -30.163  1.00  0.00           N
ATOM    894  CA  VAL A 119      -0.345  -2.520 -30.953  1.00  0.00           C
ATOM    895  CB  VAL A 119      -1.250  -2.383 -32.191  1.00  0.00           C
ATOM    896  CG1 VAL A 119      -1.064  -3.571 -33.122  1.00  0.00           C
ATOM    897  CG2 VAL A 119      -2.707  -2.252 -31.774  1.00  0.00           C
ATOM    898  C   VAL A 119       1.065  -2.858 -31.368  1.00  0.00           C
ATOM    899  O   VAL A 119       1.473  -4.014 -31.280  1.00  0.00           O
ATOM    900  N   MET A 120       1.847  -1.865 -31.843  1.00  0.00           N
ATOM    901  CA  MET A 120       3.180  -2.118 -32.327  1.00  0.00           C
ATOM    902  CB  MET A 120       3.733  -0.884 -33.044  1.00  0.00           C
ATOM    903  CG  MET A 120       3.026  -0.556 -34.348  1.00  0.00           C
ATOM    904  SD  MET A 120       3.033  -1.934 -35.510  1.00  0.00           S
ATOM    905  CE  MET A 120       4.784  -2.076 -35.857  1.00  0.00           C
ATOM    906  C   MET A 120       4.118  -2.519 -31.227  1.00  0.00           C
ATOM    907  O   MET A 120       5.059  -3.275 -31.464  1.00  0.00           O
ATOM    908  N   SER A 121       3.936  -1.975 -30.009  1.00  0.00           N
ATOM    909  CA  SER A 121       4.773  -2.358 -28.905  1.00  0.00           C
ATOM    910  CB  SER A 121       4.512  -1.456 -27.697  1.00  0.00           C
ATOM    911  OG  SER A 121       4.912  -0.122 -27.960  1.00  0.00           O
ATOM    912  C   SER A 121       4.514  -3.801 -28.573  1.00  0.00           C
ATOM    913  O   SER A 121       5.446  -4.567 -28.332  1.00  0.00           O
ATOM    914  N   ILE A 122       3.227  -4.201 -28.538  1.00  0.00           N
ATOM    915  CA  ILE A 122       2.835  -5.552 -28.227  1.00  0.00           C
ATOM    916  CB  ILE A 122       1.316  -5.661 -28.000  1.00  0.00           C
ATOM    917  CG1 ILE A 122       0.911  -4.906 -26.732  1.00  0.00           C
ATOM    918  CG2 ILE A 122       0.887  -7.119 -27.952  1.00  0.00           C
ATOM    919  CD1 ILE A 122      -0.584  -4.735 -26.574  1.00  0.00           C
ATOM    920  C   ILE A 122       3.269  -6.478 -29.326  1.00  0.00           C
ATOM    921  O   ILE A 122       3.764  -7.573 -29.064  1.00  0.00           O
ATOM    922  N   TYR A 123       3.091  -6.061 -30.593  1.00  0.00           N
ATOM    923  CA  TYR A 123       3.432  -6.888 -31.720  1.00  0.00           C
ATOM    924  CB  TYR A 123       3.035  -6.201 -33.028  1.00  0.00           C
ATOM    925  CG  TYR A 123       3.408  -6.982 -34.268  1.00  0.00           C
ATOM    926  CD1 TYR A 123       2.633  -8.055 -34.692  1.00  0.00           C
ATOM    927  CD2 TYR A 123       4.532  -6.645 -35.010  1.00  0.00           C
ATOM    928  CE1 TYR A 123       2.966  -8.775 -35.824  1.00  0.00           C
ATOM    929  CE2 TYR A 123       4.880  -7.354 -36.145  1.00  0.00           C
ATOM    930  CZ  TYR A 123       4.085  -8.426 -36.548  1.00  0.00           C
ATOM    931  OH  TYR A 123       4.418  -9.141 -37.675  1.00  0.00           O
ATOM    932  C   TYR A 123       4.905  -7.185 -31.692  1.00  0.00           C
ATOM    933  O   TYR A 123       5.313  -8.341 -31.800  1.00  0.00           O
ATOM    934  N   THR A 124       5.741  -6.147 -31.491  1.00  0.00           N
ATOM    935  CA  THR A 124       7.168  -6.306 -31.546  1.00  0.00           C
ATOM    936  CB  THR A 124       7.893  -4.956 -31.390  1.00  0.00           C
ATOM    937  OG1 THR A 124       7.528  -4.087 -32.469  1.00  0.00           O
ATOM    938  CG2 THR A 124       9.400  -5.155 -31.414  1.00  0.00           C
ATOM    939  C   THR A 124       7.622  -7.255 -30.481  1.00  0.00           C
ATOM    940  O   THR A 124       8.493  -8.088 -30.724  1.00  0.00           O
ATOM    941  N   LEU A 125       7.055  -7.150 -29.264  1.00  0.00           N
ATOM    942  CA  LEU A 125       7.490  -8.005 -28.195  1.00  0.00           C
ATOM    943  CB  LEU A 125       6.877  -7.556 -26.867  1.00  0.00           C
ATOM    944  CG  LEU A 125       7.285  -8.356 -25.628  1.00  0.00           C
ATOM    945  CD1 LEU A 125       8.791  -8.303 -25.425  1.00  0.00           C
ATOM    946  CD2 LEU A 125       6.565  -7.837 -24.392  1.00  0.00           C
ATOM    947  C   LEU A 125       7.134  -9.435 -28.469  1.00  0.00           C
ATOM    948  O   LEU A 125       7.928 -10.334 -28.199  1.00  0.00           O
ATOM    949  N   LEU A 126       5.937  -9.684 -29.032  1.00  0.00           N
ATOM    950  CA  LEU A 126       5.508 -11.021 -29.342  1.00  0.00           C
ATOM    951  CB  LEU A 126       4.054 -11.020 -29.820  1.00  0.00           C
ATOM    952  CG  LEU A 126       2.996 -10.673 -28.770  1.00  0.00           C
ATOM    953  CD1 LEU A 126       1.624 -10.545 -29.413  1.00  0.00           C
ATOM    954  CD2 LEU A 126       2.969 -11.720 -27.667  1.00  0.00           C
ATOM    955  C   LEU A 126       6.410 -11.618 -30.384  1.00  0.00           C
ATOM    956  O   LEU A 126       6.621 -12.830 -30.406  1.00  0.00           O
ATOM    957  N   ARG A 127       6.935 -10.796 -31.312  1.00  0.00           N
ATOM    958  CA  ARG A 127       7.826 -11.318 -32.312  1.00  0.00           C
ATOM    959  CB  ARG A 127       8.155 -10.243 -33.350  1.00  0.00           C
ATOM    960  CG  ARG A 127       9.075 -10.717 -34.463  1.00  0.00           C
ATOM    961  CD  ARG A 127       8.434 -11.831 -35.274  1.00  0.00           C
ATOM    962  NE  ARG A 127       7.251 -11.370 -35.998  1.00  0.00           N
ATOM    963  CZ  ARG A 127       7.287 -10.774 -37.185  1.00  0.00           C
ATOM    964  NH1 ARG A 127       6.160 -10.388 -37.768  1.00  0.00           N
ATOM    965  NH2 ARG A 127       8.450 -10.565 -37.788  1.00  0.00           N
ATOM    966  C   ARG A 127       9.075 -11.827 -31.648  1.00  0.00           C
ATOM    967  O   ARG A 127       9.657 -12.817 -32.087  1.00  0.00           O
ATOM    968  N   ASN A 128       9.572 -11.108 -30.622  1.00  0.00           N
ATOM    969  CA  ASN A 128      10.743 -11.529 -29.902  1.00  0.00           C
ATOM    970  CB  ASN A 128      11.353 -10.353 -29.136  1.00  0.00           C
ATOM    971  CG  ASN A 128      12.037  -9.355 -30.050  1.00  0.00           C
ATOM    972  OD1 ASN A 128      12.401  -9.681 -31.179  1.00  0.00           O
ATOM    973  ND2 ASN A 128      12.214  -8.133 -29.562  1.00  0.00           N
ATOM    974  C   ASN A 128      10.437 -12.665 -28.961  1.00  0.00           C
ATOM    975  O   ASN A 128      11.198 -13.630 -28.893  1.00  0.00           O
ATOM    976  N   HIS A 129       9.317 -12.585 -28.205  1.00  0.00           N
ATOM    977  CA  HIS A 129       8.996 -13.623 -27.259  1.00  0.00           C
ATOM    978  ND1 HIS A 129      11.555 -13.551 -25.201  1.00  0.00           N
ATOM    979  CG  HIS A 129      10.539 -12.665 -25.490  1.00  0.00           C
ATOM    980  CB  HIS A 129       9.150 -13.109 -25.826  1.00  0.00           C
ATOM    981  NE2 HIS A 129      12.484 -11.558 -25.036  1.00  0.00           N
ATOM    982  CD2 HIS A 129      11.218 -11.383 -25.363  1.00  0.00           C
ATOM    983  CE1 HIS A 129      12.679 -12.859 -24.941  1.00  0.00           C
ATOM    984  C   HIS A 129       7.595 -14.089 -27.533  1.00  0.00           C
ATOM    985  O   HIS A 129       6.623 -13.516 -27.040  1.00  0.00           O
ATOM    986  N   PRO A 130       7.477 -15.151 -28.286  1.00  0.00           N
ATOM    987  CA  PRO A 130       6.194 -15.672 -28.678  1.00  0.00           C
ATOM    988  CD  PRO A 130       8.626 -15.834 -29.019  1.00  0.00           C
ATOM    989  CB  PRO A 130       6.537 -16.853 -29.589  1.00  0.00           C
ATOM    990  CG  PRO A 130       7.888 -16.527 -30.130  1.00  0.00           C
ATOM    991  C   PRO A 130       5.359 -16.126 -27.523  1.00  0.00           C
ATOM    992  O   PRO A 130       4.134 -16.074 -27.631  1.00  0.00           O
ATOM    993  N   GLU A 131       5.984 -16.616 -26.435  1.00  0.00           N
ATOM    994  CA  GLU A 131       5.217 -17.022 -25.293  1.00  0.00           C
ATOM    995  CB  GLU A 131       5.291 -18.539 -25.110  1.00  0.00           C
ATOM    996  CG  GLU A 131       4.664 -19.333 -26.245  1.00  0.00           C
ATOM    997  CD  GLU A 131       4.756 -20.830 -26.029  1.00  0.00           C
ATOM    998  OE1 GLU A 131       5.886 -21.362 -26.028  1.00  0.00           O
ATOM    999  OE2 GLU A 131       3.698 -21.472 -25.861  1.00  0.00           O
ATOM   1000  C   GLU A 131       5.792 -16.262 -24.137  1.00  0.00           C
ATOM   1001  O   GLU A 131       6.673 -16.725 -23.415  1.00  0.00           O
ATOM   1002  N   PRO A 132       5.260 -15.082 -23.974  1.00  0.00           N
ATOM   1003  CA  PRO A 132       5.746 -14.107 -23.032  1.00  0.00           C
ATOM   1004  CD  PRO A 132       4.152 -14.438 -24.893  1.00  0.00           C
ATOM   1005  CB  PRO A 132       5.305 -12.767 -23.625  1.00  0.00           C
ATOM   1006  CG  PRO A 132       4.007 -13.066 -24.297  1.00  0.00           C
ATOM   1007  C   PRO A 132       5.215 -14.241 -21.646  1.00  0.00           C
ATOM   1008  O   PRO A 132       4.316 -15.044 -21.402  1.00  0.00           O
ATOM   1009  N   THR A 133       5.792 -13.433 -20.733  1.00  0.00           N
ATOM   1010  CA  THR A 133       5.310 -13.277 -19.395  1.00  0.00           C
ATOM   1011  CB  THR A 133       6.424 -13.528 -18.361  1.00  0.00           C
ATOM   1012  OG1 THR A 133       7.459 -12.550 -18.523  1.00  0.00           O
ATOM   1013  CG2 THR A 133       7.026 -14.911 -18.552  1.00  0.00           C
ATOM   1014  C   THR A 133       4.776 -11.875 -19.355  1.00  0.00           C
ATOM   1015  O   THR A 133       5.181 -11.021 -20.142  1.00  0.00           O
ATOM   1016  N   LEU A 134       3.844 -11.603 -18.427  1.00  0.00           N
ATOM   1017  CA  LEU A 134       3.163 -10.340 -18.342  1.00  0.00           C
ATOM   1018  CB  LEU A 134       2.071 -10.391 -17.271  1.00  0.00           C
ATOM   1019  CG  LEU A 134       1.228  -9.125 -17.102  1.00  0.00           C
ATOM   1020  CD1 LEU A 134       0.498  -8.789 -18.393  1.00  0.00           C
ATOM   1021  CD2 LEU A 134       0.236  -9.289 -15.961  1.00  0.00           C
ATOM   1022  C   LEU A 134       4.150  -9.252 -18.045  1.00  0.00           C
ATOM   1023  O   LEU A 134       3.978  -8.109 -18.466  1.00  0.00           O
ATOM   1024  OD2 ASP A 135       7.525 -10.453 -14.016  1.00  0.00           O
ATOM   1025  N   ASP A 135       5.221  -9.585 -17.308  1.00  0.00           N
ATOM   1026  CA  ASP A 135       6.196  -8.612 -16.904  1.00  0.00           C
ATOM   1027  CB  ASP A 135       7.295  -9.270 -16.068  1.00  0.00           C
ATOM   1028  CG  ASP A 135       6.815  -9.675 -14.688  1.00  0.00           C
ATOM   1029  OD1 ASP A 135       5.729  -9.213 -14.279  1.00  0.00           O
ATOM   1030  C   ASP A 135       6.748  -7.969 -18.142  1.00  0.00           C
ATOM   1031  O   ASP A 135       6.856  -6.745 -18.222  1.00  0.00           O
ATOM   1032  N   GLN A 136       7.094  -8.796 -19.147  1.00  0.00           N
ATOM   1033  CA  GLN A 136       7.722  -8.359 -20.364  1.00  0.00           C
ATOM   1034  CB  GLN A 136       8.159  -9.561 -21.203  1.00  0.00           C
ATOM   1035  CG  GLN A 136       9.308 -10.354 -20.602  1.00  0.00           C
ATOM   1036  CD  GLN A 136       9.660 -11.581 -21.419  1.00  0.00           C
ATOM   1037  OE1 GLN A 136       9.012 -12.622 -21.304  1.00  0.00           O
ATOM   1038  NE2 GLN A 136      10.691 -11.463 -22.248  1.00  0.00           N
ATOM   1039  C   GLN A 136       6.797  -7.480 -21.158  1.00  0.00           C
ATOM   1040  O   GLN A 136       7.222  -6.462 -21.703  1.00  0.00           O
ATOM   1041  N   LEU A 137       5.504  -7.851 -21.248  1.00  0.00           N
ATOM   1042  CA  LEU A 137       4.548  -7.091 -22.008  1.00  0.00           C
ATOM   1043  CB  LEU A 137       3.210  -7.830 -22.078  1.00  0.00           C
ATOM   1044  CG  LEU A 137       3.187  -9.112 -22.913  1.00  0.00           C
ATOM   1045  CD1 LEU A 137       1.859  -9.836 -22.749  1.00  0.00           C
ATOM   1046  CD2 LEU A 137       3.444  -8.804 -24.380  1.00  0.00           C
ATOM   1047  C   LEU A 137       4.358  -5.727 -21.412  1.00  0.00           C
ATOM   1048  O   LEU A 137       4.326  -4.731 -22.133  1.00  0.00           O
ATOM   1049  N   THR A 138       4.228  -5.642 -20.075  1.00  0.00           N
ATOM   1050  CA  THR A 138       4.009  -4.381 -19.418  1.00  0.00           C
ATOM   1051  CB  THR A 138       3.646  -4.573 -17.934  1.00  0.00           C
ATOM   1052  OG1 THR A 138       4.711  -5.260 -17.264  1.00  0.00           O
ATOM   1053  CG2 THR A 138       2.375  -5.398 -17.799  1.00  0.00           C
ATOM   1054  C   THR A 138       5.231  -3.523 -19.541  1.00  0.00           C
ATOM   1055  O   THR A 138       5.125  -2.298 -19.552  1.00  0.00           O
ATOM   1056  N   ASP A 139       6.430  -4.140 -19.574  1.00  0.00           N
ATOM   1057  CA  ASP A 139       7.647  -3.395 -19.755  1.00  0.00           C
ATOM   1058  CB  ASP A 139       8.864  -4.299 -19.551  1.00  0.00           C
ATOM   1059  CG  ASP A 139       9.062  -4.691 -18.100  1.00  0.00           C
ATOM   1060  OD1 ASP A 139       8.437  -4.058 -17.223  1.00  0.00           O
ATOM   1061  OD2 ASP A 139       9.841  -5.632 -17.840  1.00  0.00           O
ATOM   1062  C   ASP A 139       7.660  -2.778 -21.127  1.00  0.00           C
ATOM   1063  O   ASP A 139       8.097  -1.642 -21.296  1.00  0.00           O
ATOM   1064  N   ALA A 140       7.172  -3.512 -22.147  1.00  0.00           N
ATOM   1065  CA  ALA A 140       7.180  -3.041 -23.509  1.00  0.00           C
ATOM   1066  CB  ALA A 140       6.678  -4.127 -24.448  1.00  0.00           C
ATOM   1067  C   ALA A 140       6.335  -1.802 -23.621  1.00  0.00           C
ATOM   1068  O   ALA A 140       6.632  -0.898 -24.400  1.00  0.00           O
ATOM   1069  N   LEU A 141       5.217  -1.782 -22.876  1.00  0.00           N
ATOM   1070  CA  LEU A 141       4.222  -0.743 -22.787  1.00  0.00           C
ATOM   1071  CB  LEU A 141       2.921  -1.296 -22.201  1.00  0.00           C
ATOM   1072  CG  LEU A 141       2.198  -2.355 -23.034  1.00  0.00           C
ATOM   1073  CD1 LEU A 141       0.996  -2.904 -22.281  1.00  0.00           C
ATOM   1074  CD2 LEU A 141       1.765  -1.781 -24.375  1.00  0.00           C
ATOM   1075  C   LEU A 141       4.651   0.449 -21.964  1.00  0.00           C
ATOM   1076  O   LEU A 141       3.912   1.429 -21.872  1.00  0.00           O
ATOM   1077  N   GLY A 142       5.798   0.379 -21.263  1.00  0.00           N
ATOM   1078  CA  GLY A 142       6.218   1.457 -20.399  1.00  0.00           C
ATOM   1079  C   GLY A 142       6.306   2.758 -21.157  1.00  0.00           C
ATOM   1080  O   GLY A 142       6.078   3.828 -20.594  1.00  0.00           O
ATOM   1081  N   GLY A 143       6.727   2.704 -22.429  1.00  0.00           N
ATOM   1082  CA  GLY A 143       6.867   3.827 -23.323  1.00  0.00           C
ATOM   1083  C   GLY A 143       5.550   4.405 -23.802  1.00  0.00           C
ATOM   1084  O   GLY A 143       5.539   5.520 -24.325  1.00  0.00           O
ATOM   1085  N   ASN A 144       4.434   3.636 -23.754  1.00  0.00           N
ATOM   1086  CA  ASN A 144       3.183   4.046 -24.365  1.00  0.00           C
ATOM   1087  CB  ASN A 144       2.498   2.853 -25.035  1.00  0.00           C
ATOM   1088  CG  ASN A 144       3.281   2.321 -26.219  1.00  0.00           C
ATOM   1089  OD1 ASN A 144       3.302   2.933 -27.287  1.00  0.00           O
ATOM   1090  ND2 ASN A 144       3.928   1.177 -26.032  1.00  0.00           N
ATOM   1091  C   ASN A 144       2.236   4.691 -23.382  1.00  0.00           C
ATOM   1092  O   ASN A 144       1.963   4.141 -22.317  1.00  0.00           O
ATOM   1093  N   LEU A 145       1.669   5.868 -23.755  1.00  0.00           N
ATOM   1094  CA  LEU A 145       0.782   6.621 -22.897  1.00  0.00           C
ATOM   1095  CB  LEU A 145       1.253   8.072 -22.780  1.00  0.00           C
ATOM   1096  CG  LEU A 145       2.667   8.283 -22.233  1.00  0.00           C
ATOM   1097  CD1 LEU A 145       3.037   9.758 -22.256  1.00  0.00           C
ATOM   1098  CD2 LEU A 145       2.785   7.730 -20.821  1.00  0.00           C
ATOM   1099  C   LEU A 145      -0.631   6.564 -23.427  1.00  0.00           C
ATOM   1100  O   LEU A 145      -0.850   6.442 -24.631  1.00  0.00           O
ATOM   1101  N   CYS A 146      -1.632   6.636 -22.513  1.00  0.00           N
ATOM   1102  CA  CYS A 146      -3.036   6.587 -22.853  1.00  0.00           C
ATOM   1103  CB  CYS A 146      -3.534   5.140 -22.868  1.00  0.00           C
ATOM   1104  SG  CYS A 146      -5.333   4.969 -22.834  1.00  0.00           S
ATOM   1105  C   CYS A 146      -3.817   7.416 -21.870  1.00  0.00           C
ATOM   1106  O   CYS A 146      -3.745   7.200 -20.662  1.00  0.00           O
ATOM   1107  N   ARG A 147      -4.544   8.431 -22.376  1.00  0.00           N
ATOM   1108  CA  ARG A 147      -5.354   9.320 -21.584  1.00  0.00           C
ATOM   1109  CB  ARG A 147      -5.557  10.651 -22.311  1.00  0.00           C
ATOM   1110  CG  ARG A 147      -5.920  11.809 -21.396  1.00  0.00           C
ATOM   1111  CD  ARG A 147      -4.823  12.073 -20.378  1.00  0.00           C
ATOM   1112  NE  ARG A 147      -4.903  13.423 -19.825  1.00  0.00           N
ATOM   1113  CZ  ARG A 147      -4.549  13.745 -18.585  1.00  0.00           C
ATOM   1114  NH1 ARG A 147      -4.656  15.000 -18.170  1.00  0.00           N
ATOM   1115  NH2 ARG A 147      -4.089  12.812 -17.764  1.00  0.00           N
ATOM   1116  C   ARG A 147      -6.716   8.767 -21.217  1.00  0.00           C
ATOM   1117  O   ARG A 147      -7.329   9.257 -20.274  1.00  0.00           O
ATOM   1118  N   CYS A 148      -7.323   7.908 -22.066  1.00  0.00           N
ATOM   1119  CA  CYS A 148      -8.666   7.419 -21.839  1.00  0.00           C
ATOM   1120  CB  CYS A 148      -9.351   7.097 -23.169  1.00  0.00           C
ATOM   1121  SG  CYS A 148      -9.476   8.500 -24.303  1.00  0.00           S
ATOM   1122  C   CYS A 148      -8.906   6.196 -20.974  1.00  0.00           C
ATOM   1123  O   CYS A 148      -9.703   6.242 -20.039  1.00  0.00           O
ATOM   1124  N   THR A 149      -8.216   5.072 -21.273  1.00  0.00           N
ATOM   1125  CA  THR A 149      -8.509   3.745 -20.763  1.00  0.00           C
ATOM   1126  CB  THR A 149      -7.789   2.655 -21.579  1.00  0.00           C
ATOM   1127  OG1 THR A 149      -8.233   2.701 -22.940  1.00  0.00           O
ATOM   1128  CG2 THR A 149      -8.096   1.277 -21.013  1.00  0.00           C
ATOM   1129  C   THR A 149      -8.174   3.476 -19.329  1.00  0.00           C
ATOM   1130  O   THR A 149      -8.888   2.723 -18.669  1.00  0.00           O
ATOM   1131  N   GLY A 150      -7.069   4.026 -18.799  1.00  0.00           N
ATOM   1132  CA  GLY A 150      -6.689   3.673 -17.456  1.00  0.00           C
ATOM   1133  C   GLY A 150      -5.781   2.469 -17.523  1.00  0.00           C
ATOM   1134  O   GLY A 150      -5.350   1.953 -16.496  1.00  0.00           O
ATOM   1135  N   TYR A 151      -5.501   1.969 -18.742  1.00  0.00           N
ATOM   1136  CA  TYR A 151      -4.560   0.909 -19.026  1.00  0.00           C
ATOM   1137  CB  TYR A 151      -3.206   1.207 -18.378  1.00  0.00           C
ATOM   1138  CG  TYR A 151      -2.610   2.535 -18.787  1.00  0.00           C
ATOM   1139  CD1 TYR A 151      -2.657   3.628 -17.932  1.00  0.00           C
ATOM   1140  CD2 TYR A 151      -2.003   2.691 -20.027  1.00  0.00           C
ATOM   1141  CE1 TYR A 151      -2.115   4.846 -18.297  1.00  0.00           C
ATOM   1142  CE2 TYR A 151      -1.456   3.901 -20.409  1.00  0.00           C
ATOM   1143  CZ  TYR A 151      -1.517   4.982 -19.531  1.00  0.00           C
ATOM   1144  OH  TYR A 151      -0.976   6.194 -19.897  1.00  0.00           O
ATOM   1145  C   TYR A 151      -5.025  -0.459 -18.569  1.00  0.00           C
ATOM   1146  O   TYR A 151      -4.543  -1.458 -19.102  1.00  0.00           O
ATOM   1147  N   ARG A 152      -6.021  -0.563 -17.659  1.00  0.00           N
ATOM   1148  CA  ARG A 152      -6.438  -1.845 -17.116  1.00  0.00           C
ATOM   1149  CB  ARG A 152      -7.588  -1.658 -16.125  1.00  0.00           C
ATOM   1150  CG  ARG A 152      -8.069  -2.949 -15.482  1.00  0.00           C
ATOM   1151  CD  ARG A 152      -9.280  -2.707 -14.596  1.00  0.00           C
ATOM   1152  NE  ARG A 152     -10.432  -2.234 -15.360  1.00  0.00           N
ATOM   1153  CZ  ARG A 152     -11.209  -3.017 -16.101  1.00  0.00           C
ATOM   1154  NH1 ARG A 152     -12.235  -2.499 -16.762  1.00  0.00           N
ATOM   1155  NH2 ARG A 152     -10.959  -4.317 -16.179  1.00  0.00           N
ATOM   1156  C   ARG A 152      -6.841  -2.764 -18.230  1.00  0.00           C
ATOM   1157  O   ARG A 152      -6.316  -3.876 -18.287  1.00  0.00           O
ATOM   1158  N   PRO A 153      -7.726  -2.413 -19.129  1.00  0.00           N
ATOM   1159  CA  PRO A 153      -8.143  -3.346 -20.129  1.00  0.00           C
ATOM   1160  CD  PRO A 153      -8.606  -1.136 -19.117  1.00  0.00           C
ATOM   1161  CB  PRO A 153      -9.205  -2.585 -20.925  1.00  0.00           C
ATOM   1162  CG  PRO A 153      -9.765  -1.600 -19.955  1.00  0.00           C
ATOM   1163  C   PRO A 153      -7.039  -3.800 -21.037  1.00  0.00           C
ATOM   1164  O   PRO A 153      -7.081  -4.977 -21.397  1.00  0.00           O
ATOM   1165  N   ILE A 154      -6.071  -2.906 -21.394  1.00  0.00           N
ATOM   1166  CA  ILE A 154      -4.959  -3.181 -22.279  1.00  0.00           C
ATOM   1167  CB  ILE A 154      -4.146  -1.907 -22.577  1.00  0.00           C
ATOM   1168  CG1 ILE A 154      -4.971  -0.934 -23.421  1.00  0.00           C
ATOM   1169  CG2 ILE A 154      -2.827  -2.261 -23.246  1.00  0.00           C
ATOM   1170  CD1 ILE A 154      -4.366   0.449 -23.523  1.00  0.00           C
ATOM   1171  C   ILE A 154      -4.117  -4.239 -21.634  1.00  0.00           C
ATOM   1172  O   ILE A 154      -3.550  -5.104 -22.301  1.00  0.00           O
ATOM   1173  N   ILE A 155      -3.987  -4.161 -20.297  1.00  0.00           N
ATOM   1174  CA  ILE A 155      -3.252  -5.116 -19.514  1.00  0.00           C
ATOM   1175  CB  ILE A 155      -3.134  -4.670 -18.045  1.00  0.00           C
ATOM   1176  CG1 ILE A 155      -2.312  -3.383 -17.943  1.00  0.00           C
ATOM   1177  CG2 ILE A 155      -2.547  -5.786 -17.195  1.00  0.00           C
ATOM   1178  CD1 ILE A 155      -0.891  -3.525 -18.444  1.00  0.00           C
ATOM   1179  C   ILE A 155      -3.918  -6.464 -19.610  1.00  0.00           C
ATOM   1180  O   ILE A 155      -3.248  -7.483 -19.776  1.00  0.00           O
ATOM   1181  N   ASP A 156      -5.262  -6.498 -19.512  1.00  0.00           N
ATOM   1182  CA  ASP A 156      -6.027  -7.722 -19.539  1.00  0.00           C
ATOM   1183  CB  ASP A 156      -7.519  -7.425 -19.371  1.00  0.00           C
ATOM   1184  CG  ASP A 156      -7.872  -6.991 -17.963  1.00  0.00           C
ATOM   1185  OD1 ASP A 156      -7.034  -7.180 -17.055  1.00  0.00           O
ATOM   1186  OD2 ASP A 156      -8.986  -6.462 -17.766  1.00  0.00           O
ATOM   1187  C   ASP A 156      -5.736  -8.410 -20.836  1.00  0.00           C
ATOM   1188  O   ASP A 156      -5.590  -9.632 -20.871  1.00  0.00           O
ATOM   1189  N   ALA A 157      -5.672  -7.626 -21.932  1.00  0.00           N
ATOM   1190  CA  ALA A 157      -5.462  -8.138 -23.254  1.00  0.00           C
ATOM   1191  CB  ALA A 157      -5.619  -7.029 -24.283  1.00  0.00           C
ATOM   1192  C   ALA A 157      -4.106  -8.771 -23.377  1.00  0.00           C
ATOM   1193  O   ALA A 157      -3.938  -9.801 -24.031  1.00  0.00           O
ATOM   1194  N   CYS A 158      -3.084  -8.155 -22.759  1.00  0.00           N
ATOM   1195  CA  CYS A 158      -1.752  -8.686 -22.812  1.00  0.00           C
ATOM   1196  CB  CYS A 158      -0.766  -7.727 -22.143  1.00  0.00           C
ATOM   1197  SG  CYS A 158      -0.475  -6.195 -23.058  1.00  0.00           S
ATOM   1198  C   CYS A 158      -1.746 -10.032 -22.146  1.00  0.00           C
ATOM   1199  O   CYS A 158      -1.071 -10.951 -22.603  1.00  0.00           O
ATOM   1200  N   LYS A 159      -2.526 -10.191 -21.058  1.00  0.00           N
ATOM   1201  CA  LYS A 159      -2.556 -11.409 -20.286  1.00  0.00           C
ATOM   1202  CB  LYS A 159      -3.457 -11.244 -19.060  1.00  0.00           C
ATOM   1203  CG  LYS A 159      -2.893 -10.317 -17.996  1.00  0.00           C
ATOM   1204  CD  LYS A 159      -3.838 -10.196 -16.812  1.00  0.00           C
ATOM   1205  CE  LYS A 159      -3.269  -9.278 -15.742  1.00  0.00           C
ATOM   1206  NZ  LYS A 159      -4.203  -9.118 -14.594  1.00  0.00           N
ATOM   1207  C   LYS A 159      -3.028 -12.559 -21.131  1.00  0.00           C
ATOM   1208  O   LYS A 159      -2.580 -13.688 -20.939  1.00  0.00           O
ATOM   1209  N   THR A 160      -3.936 -12.324 -22.094  1.00  0.00           N
ATOM   1210  CA  THR A 160      -4.470 -13.405 -22.882  1.00  0.00           C
ATOM   1211  CB  THR A 160      -5.549 -12.909 -23.862  1.00  0.00           C
ATOM   1212  OG1 THR A 160      -4.987 -11.924 -24.738  1.00  0.00           O
ATOM   1213  CG2 THR A 160      -6.709 -12.282 -23.105  1.00  0.00           C
ATOM   1214  C   THR A 160      -3.352 -14.079 -23.634  1.00  0.00           C
ATOM   1215  O   THR A 160      -3.461 -15.251 -23.990  1.00  0.00           O
ATOM   1216  N   PHE A 161      -2.286 -13.326 -23.971  1.00  0.00           N
ATOM   1217  CA  PHE A 161      -1.112 -13.821 -24.648  1.00  0.00           C
ATOM   1218  CB  PHE A 161      -0.274 -12.659 -25.185  1.00  0.00           C
ATOM   1219  CG  PHE A 161      -0.882 -11.972 -26.375  1.00  0.00           C
ATOM   1220  CD1 PHE A 161      -1.347 -10.672 -26.278  1.00  0.00           C
ATOM   1221  CD2 PHE A 161      -0.989 -12.626 -27.589  1.00  0.00           C
ATOM   1222  CE1 PHE A 161      -1.906 -10.040 -27.372  1.00  0.00           C
ATOM   1223  CE2 PHE A 161      -1.549 -11.993 -28.684  1.00  0.00           C
ATOM   1224  CZ  PHE A 161      -2.006 -10.706 -28.579  1.00  0.00           C
ATOM   1225  C   PHE A 161      -0.261 -14.684 -23.752  1.00  0.00           C
ATOM   1226  O   PHE A 161       0.521 -15.498 -24.242  1.00  0.00           O
ATOM   1227  N   CYS A 162      -0.320 -14.484 -22.419  1.00  0.00           N
ATOM   1228  CA  CYS A 162       0.518 -15.227 -21.509  1.00  0.00           C
ATOM   1229  CB  CYS A 162       0.786 -14.413 -20.242  1.00  0.00           C
ATOM   1230  SG  CYS A 162       1.726 -12.893 -20.516  1.00  0.00           S
ATOM   1231  C   CYS A 162      -0.127 -16.544 -21.165  1.00  0.00           C
ATOM   1232  O   CYS A 162      -1.348 -16.653 -21.081  1.00  0.00           O
ATOM   1233  N   LYS A 163       0.703 -17.593 -20.961  1.00  0.00           N
ATOM   1234  CA  LYS A 163       0.230 -18.911 -20.612  1.00  0.00           C
ATOM   1235  CB  LYS A 163       0.982 -19.979 -21.409  1.00  0.00           C
ATOM   1236  CG  LYS A 163       0.742 -19.917 -22.909  1.00  0.00           C
ATOM   1237  CD  LYS A 163       1.494 -21.021 -23.634  1.00  0.00           C
ATOM   1238  CE  LYS A 163       1.228 -20.979 -25.130  1.00  0.00           C
ATOM   1239  NZ  LYS A 163       1.952 -22.062 -25.853  1.00  0.00           N
ATOM   1240  C   LYS A 163       0.416 -19.081 -19.125  1.00  0.00           C
ATOM   1241  O   LYS A 163       1.276 -19.845 -18.692  1.00  0.00           O
ATOM   1242  N   GLU A 164     -13.201 -16.819 -26.776  1.00  0.00           N
ATOM   1243  CA  GLU A 164     -13.414 -16.654 -28.175  1.00  0.00           C
ATOM   1244  CB  GLU A 164     -14.559 -15.671 -28.431  1.00  0.00           C
ATOM   1245  CG  GLU A 164     -14.240 -14.235 -28.048  1.00  0.00           C
ATOM   1246  CD  GLU A 164     -15.416 -13.302 -28.261  1.00  0.00           C
ATOM   1247  OE1 GLU A 164     -16.231 -13.151 -27.326  1.00  0.00           O
ATOM   1248  OE2 GLU A 164     -15.522 -12.721 -29.361  1.00  0.00           O
ATOM   1249  C   GLU A 164     -12.228 -16.178 -28.985  1.00  0.00           C
ATOM   1250  O   GLU A 164     -12.227 -16.341 -30.203  1.00  0.00           O
ATOM   1251  N   PHE A 165     -11.202 -15.542 -28.383  1.00  0.00           N
ATOM   1252  CA  PHE A 165     -10.182 -15.004 -29.258  1.00  0.00           C
ATOM   1253  CB  PHE A 165      -9.166 -14.187 -28.457  1.00  0.00           C
ATOM   1254  CG  PHE A 165      -8.406 -14.993 -27.442  1.00  0.00           C
ATOM   1255  CD1 PHE A 165      -7.234 -15.642 -27.788  1.00  0.00           C
ATOM   1256  CD2 PHE A 165      -8.864 -15.100 -26.141  1.00  0.00           C
ATOM   1257  CE1 PHE A 165      -6.536 -16.383 -26.854  1.00  0.00           C
ATOM   1258  CE2 PHE A 165      -8.165 -15.841 -25.206  1.00  0.00           C
ATOM   1259  CZ  PHE A 165      -7.006 -16.481 -25.558  1.00  0.00           C
ATOM   1260  C   PHE A 165      -9.417 -16.051 -30.069  1.00  0.00           C
ATOM   1261  O   PHE A 165      -9.163 -17.144 -29.572  1.00  0.00           O
ATOM   1262  N   LEU A 166      -9.015 -15.729 -31.339  1.00  0.00           N
ATOM   1263  CA  LEU A 166      -8.263 -16.637 -32.204  1.00  0.00           C
ATOM   1264  CB  LEU A 166      -8.496 -16.291 -33.676  1.00  0.00           C
ATOM   1265  CG  LEU A 166      -9.932 -16.433 -34.187  1.00  0.00           C
ATOM   1266  CD1 LEU A 166     -10.040 -15.954 -35.626  1.00  0.00           C
ATOM   1267  CD2 LEU A 166     -10.403 -17.875 -34.072  1.00  0.00           C
ATOM   1268  C   LEU A 166      -6.774 -16.605 -31.901  1.00  0.00           C
ATOM   1269  O   LEU A 166      -6.196 -15.540 -31.697  1.00  0.00           O
ATOM   1270  N   PRO A 167      -6.134 -17.762 -31.893  1.00  0.00           N
ATOM   1271  CA  PRO A 167      -4.752 -17.954 -31.480  1.00  0.00           C
ATOM   1272  CD  PRO A 167      -6.842 -19.070 -32.120  1.00  0.00           C
ATOM   1273  CB  PRO A 167      -4.554 -19.470 -31.542  1.00  0.00           C
ATOM   1274  CG  PRO A 167      -5.931 -20.032 -31.411  1.00  0.00           C
ATOM   1275  C   PRO A 167      -3.673 -17.294 -32.308  1.00  0.00           C
ATOM   1276  O   PRO A 167      -3.828 -17.146 -33.520  1.00  0.00           O
ATOM   1277  N   LEU A 168      -2.535 -16.950 -31.659  1.00  0.00           N
ATOM   1278  CA  LEU A 168      -1.412 -16.315 -32.301  1.00  0.00           C
ATOM   1279  CB  LEU A 168      -0.583 -15.533 -31.280  1.00  0.00           C
ATOM   1280  CG  LEU A 168       0.643 -14.796 -31.824  1.00  0.00           C
ATOM   1281  CD1 LEU A 168       0.225 -13.710 -32.804  1.00  0.00           C
ATOM   1282  CD2 LEU A 168       1.459 -14.199 -30.688  1.00  0.00           C
ATOM   1283  C   LEU A 168      -0.604 -17.390 -32.976  1.00  0.00           C
ATOM   1284  O   LEU A 168      -0.019 -18.247 -32.315  1.00  0.00           O
ATOM   1285  O   ASP A 169       1.708 -16.940 -36.240  1.00  0.00           O
ATOM   1286  N   ASP A 169      -0.538 -17.355 -34.324  1.00  0.00           N
ATOM   1287  CA  ASP A 169       0.181 -18.349 -35.079  1.00  0.00           C
ATOM   1288  CB  ASP A 169      -0.580 -18.704 -36.358  1.00  0.00           C
ATOM   1289  CG  ASP A 169       0.112 -19.784 -37.167  1.00  0.00           C
ATOM   1290  OD1 ASP A 169       1.249 -20.158 -36.808  1.00  0.00           O
ATOM   1291  OD2 ASP A 169      -0.482 -20.256 -38.159  1.00  0.00           O
ATOM   1292  C   ASP A 169       1.549 -17.798 -35.375  1.00  0.00           C
ATOM   1293  N   PRO A 170       2.544 -18.267 -34.668  1.00  0.00           N
ATOM   1294  CA  PRO A 170       3.899 -17.790 -34.774  1.00  0.00           C
ATOM   1295  CD  PRO A 170       2.370 -19.243 -33.480  1.00  0.00           C
ATOM   1296  CB  PRO A 170       4.666 -18.624 -33.746  1.00  0.00           C
ATOM   1297  CG  PRO A 170       3.644 -18.990 -32.723  1.00  0.00           C
ATOM   1298  O   PRO A 170       5.287 -17.104 -36.548  1.00  0.00           O
ATOM   1299  C   PRO A 170       4.505 -17.961 -36.137  1.00  0.00           C
ATOM   1300  N   THR A 171       4.201 -19.080 -36.823  1.00  0.00           N
ATOM   1301  CB  THR A 171       4.506 -20.889 -38.467  1.00  0.00           C
ATOM   1302  OG1 THR A 171       3.092 -21.109 -38.534  1.00  0.00           O
ATOM   1303  CG2 THR A 171       5.095 -21.824 -37.421  1.00  0.00           C
ATOM   1304  O   THR A 171       5.088 -18.238 -40.132  1.00  0.00           O
ATOM   1305  CA  THR A 171       4.784 -19.421 -38.094  1.00  0.00           C
ATOM   1306  C   THR A 171       4.308 -18.556 -39.237  1.00  0.00           C
ATOM   1307  N   GLN A 172       3.021 -18.159 -39.242  1.00  0.00           N
ATOM   1308  CA  GLN A 172       2.374 -17.363 -40.262  1.00  0.00           C
ATOM   1309  CB  GLN A 172       0.854 -17.403 -40.090  1.00  0.00           C
ATOM   1310  CG  GLN A 172       0.244 -18.781 -40.287  1.00  0.00           C
ATOM   1311  CD  GLN A 172       0.443 -19.311 -41.693  1.00  0.00           C
ATOM   1312  OE1 GLN A 172       0.071 -18.661 -42.670  1.00  0.00           O
ATOM   1313  NE2 GLN A 172       1.032 -20.497 -41.800  1.00  0.00           N
ATOM   1314  C   GLN A 172       2.796 -15.913 -40.310  1.00  0.00           C
ATOM   1315  O   GLN A 172       2.332 -15.171 -41.174  1.00  0.00           O
ATOM   1316  N   GLU A 173       3.592 -15.438 -39.333  1.00  0.00           N
ATOM   1317  CB  GLU A 173       4.945 -13.876 -38.024  1.00  0.00           C
ATOM   1318  CG  GLU A 173       4.280 -14.130 -36.680  1.00  0.00           C
ATOM   1319  CD  GLU A 173       3.227 -13.092 -36.346  1.00  0.00           C
ATOM   1320  OE1 GLU A 173       3.404 -11.919 -36.738  1.00  0.00           O
ATOM   1321  CA  GLU A 173       4.015 -14.059 -39.225  1.00  0.00           C
ATOM   1322  OE2 GLU A 173       2.226 -13.451 -35.691  1.00  0.00           O
ATOM   1323  C   GLU A 173       4.710 -13.574 -40.481  1.00  0.00           C
ATOM   1324  O   GLU A 173       5.002 -14.337 -41.401  1.00  0.00           O
ATOM   1325  N   LEU A 174       4.951 -12.239 -40.538  1.00  0.00           N
ATOM   1326  CA  LEU A 174       5.520 -11.513 -41.651  1.00  0.00           C
ATOM   1327  CB  LEU A 174       5.511 -10.009 -41.371  1.00  0.00           C
ATOM   1328  CG  LEU A 174       4.136  -9.345 -41.278  1.00  0.00           C
ATOM   1329  CD1 LEU A 174       4.268  -7.892 -40.848  1.00  0.00           C
ATOM   1330  CD2 LEU A 174       3.403  -9.438 -42.608  1.00  0.00           C
ATOM   1331  C   LEU A 174       6.918 -11.975 -41.939  1.00  0.00           C
ATOM   1332  O   LEU A 174       7.733 -12.168 -41.038  1.00  0.00           O
ATOM   1333  CG1 ILE A 175       7.578 -14.680 -44.701  1.00  0.00           C
ATOM   1334  CG2 ILE A 175       9.796 -13.764 -45.495  1.00  0.00           C
ATOM   1335  C   ILE A 175       9.397 -11.378 -43.885  1.00  0.00           C
ATOM   1336  O   ILE A 175       8.978 -10.383 -44.474  1.00  0.00           O
ATOM   1337  N   ILE A 175       7.235 -12.116 -43.243  1.00  0.00           N
ATOM   1338  CA  ILE A 175       8.522 -12.577 -43.680  1.00  0.00           C
ATOM   1339  CB  ILE A 175       8.413 -13.424 -44.961  1.00  0.00           C
ATOM   1340  CD1 ILE A 175       7.205 -15.436 -45.957  1.00  0.00           C
ATOM   1341  N   PHE A 176      10.644 -11.444 -43.376  1.00  0.00           N
ATOM   1342  CG  PHE A 176      13.903  -9.594 -42.818  1.00  0.00           C
ATOM   1343  CD1 PHE A 176      13.770  -8.423 -42.091  1.00  0.00           C
ATOM   1344  CD2 PHE A 176      15.013  -9.748 -43.629  1.00  0.00           C
ATOM   1345  CE2 PHE A 176      15.969  -8.753 -43.713  1.00  0.00           C
ATOM   1346  CZ  PHE A 176      15.830  -7.597 -42.991  1.00  0.00           C
ATOM   1347  C   PHE A 176      11.871 -10.366 -45.037  1.00  0.00           C
ATOM   1348  O   PHE A 176      12.033 -11.419 -45.650  1.00  0.00           O
ATOM   1349  CA  PHE A 176      11.610 -10.397 -43.558  1.00  0.00           C
ATOM   1350  CB  PHE A 176      12.864 -10.674 -42.726  1.00  0.00           C
ATOM   1351  CE1 PHE A 176      14.726  -7.428 -42.175  1.00  0.00           C
ATOM   1352  N   PRO A 177      11.931  -9.211 -45.651  1.00  0.00           N
ATOM   1353  CA  PRO A 177      12.089  -9.154 -47.081  1.00  0.00           C
ATOM   1354  CD  PRO A 177      11.711  -7.819 -45.037  1.00  0.00           C
ATOM   1355  CG  PRO A 177      11.351  -7.032 -46.266  1.00  0.00           C
ATOM   1356  C   PRO A 177      13.359  -9.815 -47.526  1.00  0.00           C
ATOM   1357  O   PRO A 177      14.413  -9.524 -46.965  1.00  0.00           O
ATOM   1358  CB  PRO A 177      12.105  -7.656 -47.392  1.00  0.00           C
ATOM   1359  N   PRO A 178      13.274 -10.670 -48.514  1.00  0.00           N
ATOM   1360  CA  PRO A 178      14.425 -11.398 -48.986  1.00  0.00           C
ATOM   1361  CD  PRO A 178      12.026 -11.041 -49.223  1.00  0.00           C
ATOM   1362  CB  PRO A 178      13.848 -12.382 -50.006  1.00  0.00           C
ATOM   1363  CG  PRO A 178      12.555 -11.767 -50.428  1.00  0.00           C
ATOM   1364  C   PRO A 178      15.488 -10.567 -49.634  1.00  0.00           C
ATOM   1365  O   PRO A 178      16.652 -10.961 -49.583  1.00  0.00           O
ATOM   1366  N   GLU A 179      15.128  -9.430 -50.255  1.00  0.00           N
ATOM   1367  CA  GLU A 179      16.112  -8.653 -50.955  1.00  0.00           C
ATOM   1368  CB  GLU A 179      15.445  -7.512 -51.725  1.00  0.00           C
ATOM   1369  CG  GLU A 179      14.627  -7.966 -52.923  1.00  0.00           C
ATOM   1370  CD  GLU A 179      13.919  -6.818 -53.614  1.00  0.00           C
ATOM   1371  OE1 GLU A 179      13.910  -5.701 -53.054  1.00  0.00           O
ATOM   1372  OE2 GLU A 179      13.372  -7.034 -54.716  1.00  0.00           O
ATOM   1373  C   GLU A 179      17.108  -8.133 -49.968  1.00  0.00           C
ATOM   1374  O   GLU A 179      18.303  -8.072 -50.253  1.00  0.00           O
ATOM   1375  N   LEU A 180      16.627  -7.752 -48.769  1.00  0.00           N
ATOM   1376  CA  LEU A 180      17.458  -7.192 -47.742  1.00  0.00           C
ATOM   1377  CB  LEU A 180      16.606  -6.711 -46.566  1.00  0.00           C
ATOM   1378  CG  LEU A 180      15.721  -5.490 -46.824  1.00  0.00           C
ATOM   1379  CD1 LEU A 180      14.800  -5.233 -45.641  1.00  0.00           C
ATOM   1380  CD2 LEU A 180      16.570  -4.261 -47.110  1.00  0.00           C
ATOM   1381  C   LEU A 180      18.461  -8.210 -47.292  1.00  0.00           C
ATOM   1382  O   LEU A 180      19.590  -7.858 -46.954  1.00  0.00           O
ATOM   1383  N   MET A 181      18.068  -9.498 -47.222  1.00  0.00           N
ATOM   1384  CA  MET A 181      19.022 -10.505 -46.846  1.00  0.00           C
ATOM   1385  CB  MET A 181      18.328 -11.855 -46.651  1.00  0.00           C
ATOM   1386  CG  MET A 181      17.420 -11.915 -45.434  1.00  0.00           C
ATOM   1387  SD  MET A 181      16.499 -13.462 -45.329  1.00  0.00           S
ATOM   1388  CE  MET A 181      17.816 -14.615 -44.953  1.00  0.00           C
ATOM   1389  C   MET A 181      20.084 -10.590 -47.898  1.00  0.00           C
ATOM   1390  O   MET A 181      21.267 -10.711 -47.586  1.00  0.00           O
ATOM   1391  N   ILE A 182      19.682 -10.527 -49.181  1.00  0.00           N
ATOM   1392  CA  ILE A 182      20.622 -10.651 -50.259  1.00  0.00           C
ATOM   1393  CB  ILE A 182      19.910 -10.730 -51.622  1.00  0.00           C
ATOM   1394  CG1 ILE A 182      19.135 -12.043 -51.744  1.00  0.00           C
ATOM   1395  CG2 ILE A 182      20.909 -10.553 -52.756  1.00  0.00           C
ATOM   1396  CD1 ILE A 182      18.185 -12.084 -52.921  1.00  0.00           C
ATOM   1397  C   ILE A 182      21.574  -9.495 -50.220  1.00  0.00           C
ATOM   1398  O   ILE A 182      22.774  -9.672 -50.426  1.00  0.00           O
ATOM   1399  N   MET A 183      21.068  -8.273 -49.960  1.00  0.00           N
ATOM   1400  CA  MET A 183      21.927  -7.121 -49.916  1.00  0.00           C
ATOM   1401  CB  MET A 183      21.102  -5.844 -49.741  1.00  0.00           C
ATOM   1402  CG  MET A 183      20.265  -5.475 -50.955  1.00  0.00           C
ATOM   1403  SD  MET A 183      19.189  -4.060 -50.654  1.00  0.00           S
ATOM   1404  CE  MET A 183      20.392  -2.740 -50.532  1.00  0.00           C
ATOM   1405  C   MET A 183      22.910  -7.288 -48.799  1.00  0.00           C
ATOM   1406  O   MET A 183      24.098  -7.015 -48.961  1.00  0.00           O
ATOM   1407  N   ALA A 184      22.429  -7.756 -47.633  1.00  0.00           N
ATOM   1408  CA  ALA A 184      23.265  -7.919 -46.478  1.00  0.00           C
ATOM   1409  CB  ALA A 184      22.431  -8.325 -45.273  1.00  0.00           C
ATOM   1410  C   ALA A 184      24.321  -8.939 -46.771  1.00  0.00           C
ATOM   1411  O   ALA A 184      25.476  -8.771 -46.380  1.00  0.00           O
ATOM   1412  N   GLU A 185      23.952 -10.030 -47.472  1.00  0.00           N
ATOM   1413  CA  GLU A 185      24.894 -11.076 -47.751  1.00  0.00           C
ATOM   1414  CB  GLU A 185      24.165 -12.380 -48.080  1.00  0.00           C
ATOM   1415  CG  GLU A 185      23.333 -12.932 -46.933  1.00  0.00           C
ATOM   1416  CD  GLU A 185      22.630 -14.226 -47.294  1.00  0.00           C
ATOM   1417  OE1 GLU A 185      22.662 -14.608 -48.482  1.00  0.00           O
ATOM   1418  OE2 GLU A 185      22.047 -14.858 -46.387  1.00  0.00           O
ATOM   1419  C   GLU A 185      25.768 -10.634 -48.884  1.00  0.00           C
ATOM   1420  O   GLU A 185      25.667 -11.135 -50.003  1.00  0.00           O
ATOM   1421  N   LYS A 186      26.669  -9.680 -48.577  1.00  0.00           N
ATOM   1422  CA  LYS A 186      27.640  -9.107 -49.464  1.00  0.00           C
ATOM   1423  CB  LYS A 186      27.114  -9.098 -50.901  1.00  0.00           C
ATOM   1424  CG  LYS A 186      28.085  -8.515 -51.914  1.00  0.00           C
ATOM   1425  CD  LYS A 186      29.283  -9.428 -52.120  1.00  0.00           C
ATOM   1426  CE  LYS A 186      30.215  -8.883 -53.190  1.00  0.00           C
ATOM   1427  NZ  LYS A 186      31.424  -9.735 -53.360  1.00  0.00           N
ATOM   1428  C   LYS A 186      27.881  -7.747 -48.902  1.00  0.00           C
ATOM   1429  O   LYS A 186      27.223  -6.771 -49.261  1.00  0.00           O
ATOM   1430  N   GLN A 187      28.869  -7.663 -47.993  1.00  0.00           N
ATOM   1431  CA  GLN A 187      29.098  -6.459 -47.259  1.00  0.00           C
ATOM   1432  CB  GLN A 187      29.976  -6.735 -46.037  1.00  0.00           C
ATOM   1433  CG  GLN A 187      30.187  -5.528 -45.138  1.00  0.00           C
ATOM   1434  CD  GLN A 187      30.996  -5.857 -43.899  1.00  0.00           C
ATOM   1435  OE1 GLN A 187      31.954  -6.628 -43.959  1.00  0.00           O
ATOM   1436  NE2 GLN A 187      30.612  -5.273 -42.770  1.00  0.00           N
ATOM   1437  C   GLN A 187      29.730  -5.435 -48.139  1.00  0.00           C
ATOM   1438  O   GLN A 187      30.891  -5.551 -48.530  1.00  0.00           O
ATOM   1439  N   SER A 188      28.951  -4.385 -48.466  1.00  0.00           N
ATOM   1440  CA  SER A 188      29.454  -3.305 -49.262  1.00  0.00           C
ATOM   1441  CB  SER A 188      28.305  -2.569 -49.954  1.00  0.00           C
ATOM   1442  OG  SER A 188      28.778  -1.439 -50.666  1.00  0.00           O
ATOM   1443  C   SER A 188      30.232  -2.405 -48.356  1.00  0.00           C
ATOM   1444  O   SER A 188      29.773  -2.048 -47.274  1.00  0.00           O
ATOM   1445  N   GLN A 189      31.473  -2.086 -48.767  1.00  0.00           N
ATOM   1446  CA  GLN A 189      32.371  -1.185 -48.101  1.00  0.00           C
ATOM   1447  CB  GLN A 189      33.818  -1.472 -48.508  1.00  0.00           C
ATOM   1448  CG  GLN A 189      34.348  -2.808 -48.011  1.00  0.00           C
ATOM   1449  CD  GLN A 189      35.771  -3.074 -48.464  1.00  0.00           C
ATOM   1450  OE1 GLN A 189      36.209  -2.567 -49.497  1.00  0.00           O
ATOM   1451  NE2 GLN A 189      36.497  -3.871 -47.689  1.00  0.00           N
ATOM   1452  C   GLN A 189      32.014   0.244 -48.411  1.00  0.00           C
ATOM   1453  O   GLN A 189      32.318   1.154 -47.643  1.00  0.00           O
ATOM   1454  N   ARG A 190      31.398   0.482 -49.586  1.00  0.00           N
ATOM   1455  CA  ARG A 190      31.130   1.812 -50.070  1.00  0.00           C
ATOM   1456  CB  ARG A 190      30.440   1.757 -51.434  1.00  0.00           C
ATOM   1457  CG  ARG A 190      30.187   3.120 -52.058  1.00  0.00           C
ATOM   1458  CD  ARG A 190      29.615   2.988 -53.460  1.00  0.00           C
ATOM   1459  NE  ARG A 190      29.353   4.290 -54.069  1.00  0.00           N
ATOM   1460  CZ  ARG A 190      28.219   4.968 -53.925  1.00  0.00           C
ATOM   1461  NH1 ARG A 190      28.071   6.145 -54.516  1.00  0.00           N
ATOM   1462  NH2 ARG A 190      27.236   4.466 -53.190  1.00  0.00           N
ATOM   1463  C   ARG A 190      30.286   2.574 -49.090  1.00  0.00           C
ATOM   1464  O   ARG A 190      29.236   2.105 -48.654  1.00  0.00           O
ATOM   1465  N   THR A 191      30.743   3.797 -48.730  1.00  0.00           N
ATOM   1466  CA  THR A 191      30.050   4.634 -47.786  1.00  0.00           C
ATOM   1467  CB  THR A 191      31.026   5.536 -47.009  1.00  0.00           C
ATOM   1468  OG1 THR A 191      30.300   6.320 -46.054  1.00  0.00           O
ATOM   1469  CG2 THR A 191      31.753   6.477 -47.958  1.00  0.00           C
ATOM   1470  C   THR A 191      29.041   5.459 -48.526  1.00  0.00           C
ATOM   1471  O   THR A 191      29.318   5.992 -49.599  1.00  0.00           O
ATOM   1472  N   ARG A 192      27.834   5.595 -47.940  1.00  0.00           N
ATOM   1473  CA  ARG A 192      26.732   6.244 -48.592  1.00  0.00           C
ATOM   1474  CB  ARG A 192      25.405   5.630 -48.140  1.00  0.00           C
ATOM   1475  CG  ARG A 192      25.285   4.140 -48.416  1.00  0.00           C
ATOM   1476  CD  ARG A 192      25.348   3.848 -49.906  1.00  0.00           C
ATOM   1477  NE  ARG A 192      24.968   2.470 -50.210  1.00  0.00           N
ATOM   1478  CZ  ARG A 192      25.822   1.454 -50.262  1.00  0.00           C
ATOM   1479  NH1 ARG A 192      25.386   0.234 -50.546  1.00  0.00           N
ATOM   1480  NH2 ARG A 192      27.112   1.659 -50.029  1.00  0.00           N
ATOM   1481  C   ARG A 192      26.734   7.717 -48.322  1.00  0.00           C
ATOM   1482  O   ARG A 192      27.141   8.172 -47.254  1.00  0.00           O
ATOM   1483  N   VAL A 193      26.270   8.506 -49.316  1.00  0.00           N
ATOM   1484  CA  VAL A 193      26.234   9.933 -49.179  1.00  0.00           C
ATOM   1485  CB  VAL A 193      27.334  10.609 -50.019  1.00  0.00           C
ATOM   1486  CG1 VAL A 193      27.238  12.122 -49.903  1.00  0.00           C
ATOM   1487  CG2 VAL A 193      28.709  10.124 -49.585  1.00  0.00           C
ATOM   1488  C   VAL A 193      24.870  10.408 -49.582  1.00  0.00           C
ATOM   1489  O   VAL A 193      24.318   9.964 -50.587  1.00  0.00           O
ATOM   1490  N   PHE A 194      24.286  11.322 -48.779  1.00  0.00           N
ATOM   1491  CA  PHE A 194      23.007  11.894 -49.090  1.00  0.00           C
ATOM   1492  CB  PHE A 194      21.915  11.269 -48.220  1.00  0.00           C
ATOM   1493  CG  PHE A 194      21.732   9.795 -48.443  1.00  0.00           C
ATOM   1494  CD1 PHE A 194      22.458   8.873 -47.709  1.00  0.00           C
ATOM   1495  CD2 PHE A 194      20.834   9.329 -49.387  1.00  0.00           C
ATOM   1496  CE1 PHE A 194      22.290   7.517 -47.914  1.00  0.00           C
ATOM   1497  CE2 PHE A 194      20.665   7.973 -49.593  1.00  0.00           C
ATOM   1498  CZ  PHE A 194      21.389   7.068 -48.861  1.00  0.00           C
ATOM   1499  C   PHE A 194      23.167  13.365 -48.866  1.00  0.00           C
ATOM   1500  O   PHE A 194      23.784  13.781 -47.885  1.00  0.00           O
ATOM   1501  C   GLY A 195      21.605  16.387 -49.909  1.00  0.00           C
ATOM   1502  N   GLY A 195      22.604  14.205 -49.757  1.00  0.00           N
ATOM   1503  CA  GLY A 195      22.833  15.609 -49.572  1.00  0.00           C
ATOM   1504  O   GLY A 195      20.645  15.877 -50.484  1.00  0.00           O
ATOM   1505  N   SER A 196      21.628  17.671 -49.509  1.00  0.00           N
ATOM   1506  CA  SER A 196      20.604  18.628 -49.798  1.00  0.00           C
ATOM   1507  CB  SER A 196      19.469  18.524 -48.777  1.00  0.00           C
ATOM   1508  OG  SER A 196      19.899  18.942 -47.493  1.00  0.00           O
ATOM   1509  C   SER A 196      21.317  19.938 -49.774  1.00  0.00           C
ATOM   1510  O   SER A 196      22.535  19.983 -49.614  1.00  0.00           O
ATOM   1511  N   GLU A 197      20.591  21.048 -49.976  1.00  0.00           N
ATOM   1512  CA  GLU A 197      21.265  22.310 -49.977  1.00  0.00           C
ATOM   1513  CB  GLU A 197      20.322  23.421 -50.444  1.00  0.00           C
ATOM   1514  CG  GLU A 197      19.946  23.339 -51.914  1.00  0.00           C
ATOM   1515  CD  GLU A 197      18.964  24.418 -52.326  1.00  0.00           C
ATOM   1516  OE1 GLU A 197      18.431  25.108 -51.432  1.00  0.00           O
ATOM   1517  OE2 GLU A 197      18.728  24.574 -53.542  1.00  0.00           O
ATOM   1518  C   GLU A 197      21.789  22.585 -48.593  1.00  0.00           C
ATOM   1519  O   GLU A 197      22.905  23.077 -48.429  1.00  0.00           O
ATOM   1520  C   ARG A 198      22.166  21.582 -45.508  1.00  0.00           C
ATOM   1521  N   ARG A 198      20.952  22.308 -47.571  1.00  0.00           N
ATOM   1522  CA  ARG A 198      21.205  22.543 -46.171  1.00  0.00           C
ATOM   1523  CB  ARG A 198      19.897  22.509 -45.377  1.00  0.00           C
ATOM   1524  CG  ARG A 198      18.980  23.692 -45.642  1.00  0.00           C
ATOM   1525  CD  ARG A 198      17.856  23.758 -44.621  1.00  0.00           C
ATOM   1526  NE  ARG A 198      16.978  22.592 -44.697  1.00  0.00           N
ATOM   1527  CZ  ARG A 198      15.923  22.503 -45.500  1.00  0.00           C
ATOM   1528  NH1 ARG A 198      15.183  21.403 -45.502  1.00  0.00           N
ATOM   1529  NH2 ARG A 198      15.611  23.513 -46.300  1.00  0.00           N
ATOM   1530  O   ARG A 198      22.985  22.008 -44.693  1.00  0.00           O
ATOM   1531  N   MET A 199      22.107  20.267 -45.826  1.00  0.00           N
ATOM   1532  CA  MET A 199      22.834  19.321 -45.011  1.00  0.00           C
ATOM   1533  CB  MET A 199      21.900  18.661 -43.995  1.00  0.00           C
ATOM   1534  CG  MET A 199      22.594  17.686 -43.057  1.00  0.00           C
ATOM   1535  SD  MET A 199      21.462  16.941 -41.867  1.00  0.00           S
ATOM   1536  CE  MET A 199      21.089  18.351 -40.827  1.00  0.00           C
ATOM   1537  C   MET A 199      23.515  18.251 -45.827  1.00  0.00           C
ATOM   1538  O   MET A 199      23.101  17.931 -46.941  1.00  0.00           O
ATOM   1539  N   MET A 200      24.602  17.672 -45.254  1.00  0.00           N
ATOM   1540  CA  MET A 200      25.341  16.578 -45.837  1.00  0.00           C
ATOM   1541  CB  MET A 200      26.772  17.011 -46.161  1.00  0.00           C
ATOM   1542  CG  MET A 200      26.867  18.103 -47.214  1.00  0.00           C
ATOM   1543  SD  MET A 200      28.561  18.656 -47.491  1.00  0.00           S
ATOM   1544  CE  MET A 200      28.835  19.654 -46.029  1.00  0.00           C
ATOM   1545  C   MET A 200      25.297  15.444 -44.849  1.00  0.00           C
ATOM   1546  O   MET A 200      25.499  15.647 -43.652  1.00  0.00           O
ATOM   1547  N   TRP A 201      25.023  14.211 -45.331  1.00  0.00           N
ATOM   1548  CA  TRP A 201      24.898  13.065 -44.469  1.00  0.00           C
ATOM   1549  CB  TRP A 201      23.441  12.604 -44.399  1.00  0.00           C
ATOM   1550  CG  TRP A 201      23.225  11.436 -43.486  1.00  0.00           C
ATOM   1551  CD2 TRP A 201      22.589  11.456 -42.202  1.00  0.00           C
ATOM   1552  CD1 TRP A 201      23.594  10.141 -43.710  1.00  0.00           C
ATOM   1553  NE1 TRP A 201      23.228   9.352 -42.646  1.00  0.00           N
ATOM   1554  CE2 TRP A 201      22.609  10.140 -41.707  1.00  0.00           C
ATOM   1555  CE3 TRP A 201      22.006  12.460 -41.423  1.00  0.00           C
ATOM   1556  CZ2 TRP A 201      22.067   9.799 -40.468  1.00  0.00           C
ATOM   1557  CZ3 TRP A 201      21.470  12.118 -40.196  1.00  0.00           C
ATOM   1558  CH2 TRP A 201      21.503  10.800 -39.728  1.00  0.00           C
ATOM   1559  C   TRP A 201      25.799  11.984 -44.998  1.00  0.00           C
ATOM   1560  O   TRP A 201      25.659  11.560 -46.145  1.00  0.00           O
ATOM   1561  CA  PHE A 202      27.640  10.455 -44.597  1.00  0.00           C
ATOM   1562  CG  PHE A 202      29.401  12.080 -45.440  1.00  0.00           C
ATOM   1563  N   PHE A 202      26.739  11.490 -44.162  1.00  0.00           N
ATOM   1564  CB  PHE A 202      29.090  10.938 -44.516  1.00  0.00           C
ATOM   1565  CD1 PHE A 202      29.163  13.387 -45.051  1.00  0.00           C
ATOM   1566  CD2 PHE A 202      29.931  11.849 -46.696  1.00  0.00           C
ATOM   1567  CE1 PHE A 202      29.449  14.439 -45.901  1.00  0.00           C
ATOM   1568  CE2 PHE A 202      30.217  12.900 -47.546  1.00  0.00           C
ATOM   1569  CZ  PHE A 202      29.978  14.191 -47.154  1.00  0.00           C
ATOM   1570  C   PHE A 202      27.403   9.252 -43.736  1.00  0.00           C
ATOM   1571  O   PHE A 202      27.391   9.353 -42.511  1.00  0.00           O
ATOM   1572  O   SER A 203      28.228   5.304 -44.871  1.00  0.00           O
ATOM   1573  N   SER A 203      27.202   8.070 -44.354  1.00  0.00           N
ATOM   1574  CA  SER A 203      27.054   6.889 -43.550  1.00  0.00           C
ATOM   1575  CB  SER A 203      25.714   6.209 -43.839  1.00  0.00           C
ATOM   1576  OG  SER A 203      25.577   5.014 -43.089  1.00  0.00           O
ATOM   1577  C   SER A 203      28.217   5.994 -43.852  1.00  0.00           C
ATOM   1578  N   PRO A 204      29.213   5.993 -43.001  1.00  0.00           N
ATOM   1579  CA  PRO A 204      30.348   5.128 -43.185  1.00  0.00           C
ATOM   1580  CD  PRO A 204      29.385   6.901 -41.823  1.00  0.00           C
ATOM   1581  CB  PRO A 204      31.422   5.728 -42.275  1.00  0.00           C
ATOM   1582  CG  PRO A 204      30.655   6.407 -41.190  1.00  0.00           C
ATOM   1583  C   PRO A 204      29.992   3.729 -42.788  1.00  0.00           C
ATOM   1584  O   PRO A 204      29.388   3.550 -41.731  1.00  0.00           O
ATOM   1585  CA  VAL A 205      30.061   1.347 -43.402  1.00  0.00           C
ATOM   1586  N   VAL A 205      30.291   2.742 -43.654  1.00  0.00           N
ATOM   1587  CB  VAL A 205      29.717   0.589 -44.697  1.00  0.00           C
ATOM   1588  CG1 VAL A 205      29.648  -0.908 -44.436  1.00  0.00           C
ATOM   1589  CG2 VAL A 205      28.405   1.093 -45.278  1.00  0.00           C
ATOM   1590  C   VAL A 205      31.221   0.647 -42.740  1.00  0.00           C
ATOM   1591  O   VAL A 205      31.054  -0.469 -42.251  1.00  0.00           O
ATOM   1592  OG1 THR A 206      35.153   1.421 -43.861  1.00  0.00           O
ATOM   1593  CG2 THR A 206      34.054  -0.652 -44.363  1.00  0.00           C
ATOM   1594  C   THR A 206      34.167   1.461 -41.153  1.00  0.00           C
ATOM   1595  O   THR A 206      33.854   2.649 -41.090  1.00  0.00           O
ATOM   1596  N   THR A 206      32.450   1.216 -42.800  1.00  0.00           N
ATOM   1597  CA  THR A 206      33.593   0.561 -42.209  1.00  0.00           C
ATOM   1598  CB  THR A 206      34.656   0.215 -43.269  1.00  0.00           C
ATOM   1599  CA  LEU A 207      35.654   1.592 -39.198  1.00  0.00           C
ATOM   1600  CB  LEU A 207      36.351   0.614 -38.250  1.00  0.00           C
ATOM   1601  CG  LEU A 207      37.056   1.228 -37.040  1.00  0.00           C
ATOM   1602  CD1 LEU A 207      36.069   2.002 -36.179  1.00  0.00           C
ATOM   1603  CD2 LEU A 207      37.746   0.152 -36.216  1.00  0.00           C
ATOM   1604  C   LEU A 207      36.633   2.572 -39.768  1.00  0.00           C
ATOM   1605  O   LEU A 207      36.739   3.705 -39.302  1.00  0.00           O
ATOM   1606  N   LEU A 207      35.004   0.882 -40.266  1.00  0.00           N
ATOM   1607  N   LYS A 208      37.362   2.160 -40.819  1.00  0.00           N
ATOM   1608  CA  LYS A 208      38.377   2.973 -41.423  1.00  0.00           C
ATOM   1609  CB  LYS A 208      39.049   2.223 -42.575  1.00  0.00           C
ATOM   1610  CD  LYS A 208      40.808   2.187 -44.365  1.00  0.00           C
ATOM   1611  CE  LYS A 208      41.889   2.982 -45.078  1.00  0.00           C
ATOM   1612  NZ  LYS A 208      42.540   2.191 -46.158  1.00  0.00           N
ATOM   1613  C   LYS A 208      37.743   4.248 -41.890  1.00  0.00           C
ATOM   1614  CG  LYS A 208      40.153   3.007 -43.265  1.00  0.00           C
ATOM   1615  O   LYS A 208      38.260   5.337 -41.647  1.00  0.00           O
ATOM   1616  N   GLU A 209      36.582   4.134 -42.559  1.00  0.00           N
ATOM   1617  CA  GLU A 209      35.889   5.256 -43.129  1.00  0.00           C
ATOM   1618  CB  GLU A 209      34.727   4.780 -44.004  1.00  0.00           C
ATOM   1619  CD  GLU A 209      33.983   3.569 -46.092  1.00  0.00           C
ATOM   1620  C   GLU A 209      35.386   6.177 -42.055  1.00  0.00           C
ATOM   1621  O   GLU A 209      35.458   7.397 -42.193  1.00  0.00           O
ATOM   1622  CG  GLU A 209      35.159   4.079 -45.281  1.00  0.00           C
ATOM   1623  OE1 GLU A 209      33.309   2.624 -45.630  1.00  0.00           O
ATOM   1624  OE2 GLU A 209      33.736   4.115 -47.188  1.00  0.00           O
ATOM   1625  N   LEU A 210      34.878   5.615 -40.942  1.00  0.00           N
ATOM   1626  CA  LEU A 210      34.298   6.395 -39.882  1.00  0.00           C
ATOM   1627  CB  LEU A 210      33.765   5.483 -38.775  1.00  0.00           C
ATOM   1628  CG  LEU A 210      33.102   6.178 -37.585  1.00  0.00           C
ATOM   1629  CD1 LEU A 210      31.896   6.987 -38.037  1.00  0.00           C
ATOM   1630  CD2 LEU A 210      32.691   5.162 -36.530  1.00  0.00           C
ATOM   1631  C   LEU A 210      35.323   7.348 -39.344  1.00  0.00           C
ATOM   1632  O   LEU A 210      35.026   8.522 -39.119  1.00  0.00           O
ATOM   1633  N   LEU A 211      36.561   6.862 -39.129  1.00  0.00           N
ATOM   1634  CA  LEU A 211      37.634   7.668 -38.619  1.00  0.00           C
ATOM   1635  CB  LEU A 211      38.845   6.796 -38.281  1.00  0.00           C
ATOM   1636  CG  LEU A 211      38.683   5.838 -37.100  1.00  0.00           C
ATOM   1637  CD1 LEU A 211      39.887   4.917 -36.985  1.00  0.00           C
ATOM   1638  CD2 LEU A 211      38.482   6.611 -35.805  1.00  0.00           C
ATOM   1639  C   LEU A 211      37.982   8.710 -39.633  1.00  0.00           C
ATOM   1640  O   LEU A 211      38.335   9.834 -39.279  1.00  0.00           O
ATOM   1641  N   GLU A 212      37.917   8.350 -40.929  1.00  0.00           N
ATOM   1642  CA  GLU A 212      38.251   9.269 -41.980  1.00  0.00           C
ATOM   1643  CB  GLU A 212      38.221   8.564 -43.338  1.00  0.00           C
ATOM   1644  CG  GLU A 212      38.605   9.455 -44.508  1.00  0.00           C
ATOM   1645  CD  GLU A 212      40.052   9.903 -44.448  1.00  0.00           C
ATOM   1646  OE1 GLU A 212      40.846   9.253 -43.735  1.00  0.00           O
ATOM   1647  OE2 GLU A 212      40.393  10.903 -45.115  1.00  0.00           O
ATOM   1648  C   GLU A 212      37.298  10.429 -41.958  1.00  0.00           C
ATOM   1649  O   GLU A 212      37.717  11.580 -42.075  1.00  0.00           O
ATOM   1650  N   PHE A 213      35.986  10.159 -41.813  1.00  0.00           N
ATOM   1651  CA  PHE A 213      35.003  11.210 -41.784  1.00  0.00           C
ATOM   1652  CB  PHE A 213      33.592  10.627 -41.883  1.00  0.00           C
ATOM   1653  CG  PHE A 213      33.240  10.120 -43.252  1.00  0.00           C
ATOM   1654  CD1 PHE A 213      33.211   8.762 -43.517  1.00  0.00           C
ATOM   1655  CD2 PHE A 213      32.939  11.001 -44.276  1.00  0.00           C
ATOM   1656  CE1 PHE A 213      32.888   8.295 -44.777  1.00  0.00           C
ATOM   1657  CE2 PHE A 213      32.615  10.534 -45.536  1.00  0.00           C
ATOM   1658  CZ  PHE A 213      32.589   9.188 -45.789  1.00  0.00           C
ATOM   1659  C   PHE A 213      35.135  12.034 -40.539  1.00  0.00           C
ATOM   1660  O   PHE A 213      34.960  13.250 -40.572  1.00  0.00           O
ATOM   1661  N   LYS A 214      35.439  11.392 -39.397  1.00  0.00           N
ATOM   1662  CA  LYS A 214      35.554  12.098 -38.151  1.00  0.00           C
ATOM   1663  CB  LYS A 214      35.793  11.118 -37.000  1.00  0.00           C
ATOM   1664  CG  LYS A 214      35.880  11.777 -35.633  1.00  0.00           C
ATOM   1665  CD  LYS A 214      34.541  12.363 -35.216  1.00  0.00           C
ATOM   1666  CE  LYS A 214      34.596  12.914 -33.801  1.00  0.00           C
ATOM   1667  NZ  LYS A 214      33.306  13.539 -33.398  1.00  0.00           N
ATOM   1668  C   LYS A 214      36.672  13.097 -38.256  1.00  0.00           C
ATOM   1669  O   LYS A 214      36.624  14.152 -37.627  1.00  0.00           O
ATOM   1670  N   PHE A 215      37.745  12.767 -39.003  1.00  0.00           N
ATOM   1671  CA  PHE A 215      38.851  13.673 -39.164  1.00  0.00           C
ATOM   1672  CB  PHE A 215      40.033  12.963 -39.827  1.00  0.00           C
ATOM   1673  CG  PHE A 215      41.230  13.846 -40.038  1.00  0.00           C
ATOM   1674  CD1 PHE A 215      42.080  14.146 -38.988  1.00  0.00           C
ATOM   1675  CD2 PHE A 215      41.505  14.377 -41.286  1.00  0.00           C
ATOM   1676  CE1 PHE A 215      43.181  14.959 -39.182  1.00  0.00           C
ATOM   1677  CE2 PHE A 215      42.606  15.189 -41.480  1.00  0.00           C
ATOM   1678  CZ  PHE A 215      43.442  15.481 -40.435  1.00  0.00           C
ATOM   1679  C   PHE A 215      38.447  14.879 -39.975  1.00  0.00           C
ATOM   1680  O   PHE A 215      38.696  16.015 -39.573  1.00  0.00           O
ATOM   1681  N   LYS A 216      37.796  14.667 -41.140  1.00  0.00           N
ATOM   1682  CA  LYS A 216      37.471  15.758 -42.024  1.00  0.00           C
ATOM   1683  CB  LYS A 216      36.897  15.229 -43.340  1.00  0.00           C
ATOM   1684  CG  LYS A 216      36.541  16.314 -44.343  1.00  0.00           C
ATOM   1685  CD  LYS A 216      36.024  15.717 -45.642  1.00  0.00           C
ATOM   1686  CE  LYS A 216      35.635  16.803 -46.632  1.00  0.00           C
ATOM   1687  NZ  LYS A 216      35.127  16.233 -47.910  1.00  0.00           N
ATOM   1688  C   LYS A 216      36.503  16.696 -41.380  1.00  0.00           C
ATOM   1689  O   LYS A 216      36.696  17.912 -41.410  1.00  0.00           O
ATOM   1690  CE1 TYR A 217      33.022  16.167 -44.614  1.00  0.00           C
ATOM   1691  CE2 TYR A 217      32.938  18.536 -44.202  1.00  0.00           C
ATOM   1692  CZ  TYR A 217      32.966  17.460 -45.089  1.00  0.00           C
ATOM   1693  OH  TYR A 217      32.937  17.687 -46.445  1.00  0.00           O
ATOM   1694  C   TYR A 217      34.412  16.724 -38.736  1.00  0.00           C
ATOM   1695  O   TYR A 217      33.497  16.083 -38.221  1.00  0.00           O
ATOM   1696  N   TYR A 217      35.420  16.153 -40.790  1.00  0.00           N
ATOM   1697  CA  TYR A 217      34.418  17.000 -40.211  1.00  0.00           C
ATOM   1698  CB  TYR A 217      33.056  16.737 -40.857  1.00  0.00           C
ATOM   1699  CG  TYR A 217      33.024  16.995 -42.346  1.00  0.00           C
ATOM   1700  CD1 TYR A 217      33.051  15.941 -43.251  1.00  0.00           C
ATOM   1701  CD2 TYR A 217      32.968  18.291 -42.843  1.00  0.00           C
ATOM   1702  N   PRO A 218      35.389  17.225 -38.032  1.00  0.00           N
ATOM   1703  CA  PRO A 218      35.547  16.962 -36.625  1.00  0.00           C
ATOM   1704  CD  PRO A 218      36.373  18.183 -38.556  1.00  0.00           C
ATOM   1705  CB  PRO A 218      36.759  17.806 -36.225  1.00  0.00           C
ATOM   1706  CG  PRO A 218      36.866  18.838 -37.297  1.00  0.00           C
ATOM   1707  C   PRO A 218      34.348  17.343 -35.804  1.00  0.00           C
ATOM   1708  O   PRO A 218      34.036  16.637 -34.846  1.00  0.00           O
ATOM   1709  N   GLN A 219      33.697  18.471 -36.137  1.00  0.00           N
ATOM   1710  CA  GLN A 219      32.590  19.020 -35.405  1.00  0.00           C
ATOM   1711  CB  GLN A 219      32.368  20.485 -35.788  1.00  0.00           C
ATOM   1712  CG  GLN A 219      33.479  21.419 -35.337  1.00  0.00           C
ATOM   1713  CD  GLN A 219      33.238  22.856 -35.756  1.00  0.00           C
ATOM   1714  OE1 GLN A 219      32.608  23.116 -36.781  1.00  0.00           O
ATOM   1715  NE2 GLN A 219      33.741  23.795 -34.963  1.00  0.00           N
ATOM   1716  C   GLN A 219      31.309  18.255 -35.618  1.00  0.00           C
ATOM   1717  O   GLN A 219      30.390  18.350 -34.803  1.00  0.00           O
ATOM   1718  N   ALA A 220      31.173  17.531 -36.748  1.00  0.00           N
ATOM   1719  CA  ALA A 220      29.942  16.839 -37.041  1.00  0.00           C
ATOM   1720  CB  ALA A 220      30.007  16.202 -38.421  1.00  0.00           C
ATOM   1721  C   ALA A 220      29.653  15.792 -35.996  1.00  0.00           C
ATOM   1722  O   ALA A 220      30.550  15.117 -35.494  1.00  0.00           O
ATOM   1723  N   PRO A 221      28.390  15.656 -35.649  1.00  0.00           N
ATOM   1724  CA  PRO A 221      27.932  14.694 -34.674  1.00  0.00           C
ATOM   1725  CD  PRO A 221      27.385  16.642 -35.996  1.00  0.00           C
ATOM   1726  CB  PRO A 221      26.527  15.178 -34.309  1.00  0.00           C
ATOM   1727  CG  PRO A 221      26.118  16.039 -35.456  1.00  0.00           C
ATOM   1728  C   PRO A 221      27.913  13.324 -35.272  1.00  0.00           C
ATOM   1729  O   PRO A 221      27.714  13.205 -36.480  1.00  0.00           O
ATOM   1730  N   VAL A 222      28.120  12.279 -34.447  1.00  0.00           N
ATOM   1731  CA  VAL A 222      28.010  10.932 -34.924  1.00  0.00           C
ATOM   1732  CB  VAL A 222      29.185  10.063 -34.437  1.00  0.00           C
ATOM   1733  CG1 VAL A 222      29.013   8.626 -34.904  1.00  0.00           C
ATOM   1734  CG2 VAL A 222      30.507  10.632 -34.928  1.00  0.00           C
ATOM   1735  C   VAL A 222      26.668  10.483 -34.410  1.00  0.00           C
ATOM   1736  O   VAL A 222      26.488  10.342 -33.201  1.00  0.00           O
ATOM   1737  N   ILE A 223      25.694  10.221 -35.314  1.00  0.00           N
ATOM   1738  CA  ILE A 223      24.338   9.970 -34.881  1.00  0.00           C
ATOM   1739  CB  ILE A 223      23.315  10.665 -35.798  1.00  0.00           C
ATOM   1740  CG1 ILE A 223      23.522  12.181 -35.775  1.00  0.00           C
ATOM   1741  CG2 ILE A 223      21.897  10.280 -35.403  1.00  0.00           C
ATOM   1742  CD1 ILE A 223      23.323  12.804 -34.411  1.00  0.00           C
ATOM   1743  C   ILE A 223      24.039   8.498 -34.819  1.00  0.00           C
ATOM   1744  O   ILE A 223      24.027   7.828 -35.852  1.00  0.00           O
ATOM   1745  N   MET A 224      23.988   7.906 -33.598  1.00  0.00           N
ATOM   1746  CA  MET A 224      23.500   6.552 -33.499  1.00  0.00           C
ATOM   1747  CB  MET A 224      24.079   5.863 -32.262  1.00  0.00           C
ATOM   1748  CG  MET A 224      25.594   5.938 -32.161  1.00  0.00           C
ATOM   1749  SD  MET A 224      26.422   5.252 -33.607  1.00  0.00           S
ATOM   1750  CE  MET A 224      26.440   3.510 -33.193  1.00  0.00           C
ATOM   1751  C   MET A 224      21.987   6.406 -33.445  1.00  0.00           C
ATOM   1752  O   MET A 224      21.339   5.980 -34.397  1.00  0.00           O
ATOM   1753  N   GLY A 225      21.399   6.765 -32.273  1.00  0.00           N
ATOM   1754  CA  GLY A 225      19.990   6.696 -31.928  1.00  0.00           C
ATOM   1755  C   GLY A 225      19.225   7.931 -32.283  1.00  0.00           C
ATOM   1756  O   GLY A 225      18.021   7.879 -32.528  1.00  0.00           O
ATOM   1757  N   ASN A 226      19.907   9.091 -32.202  1.00  0.00           N
ATOM   1758  CA  ASN A 226      19.349  10.394 -32.441  1.00  0.00           C
ATOM   1759  CB  ASN A 226      18.658  10.439 -33.806  1.00  0.00           C
ATOM   1760  CG  ASN A 226      18.486  11.853 -34.325  1.00  0.00           C
ATOM   1761  OD1 ASN A 226      19.368  12.696 -34.162  1.00  0.00           O
ATOM   1762  ND2 ASN A 226      17.347  12.116 -34.954  1.00  0.00           N
ATOM   1763  C   ASN A 226      18.381  10.801 -31.351  1.00  0.00           C
ATOM   1764  O   ASN A 226      17.584  11.717 -31.552  1.00  0.00           O
ATOM   1765  N   THR A 227      18.418  10.141 -30.169  1.00  0.00           N
ATOM   1766  CA  THR A 227      17.567  10.503 -29.055  1.00  0.00           C
ATOM   1767  CB  THR A 227      17.424   9.342 -28.053  1.00  0.00           C
ATOM   1768  OG1 THR A 227      18.675   9.125 -27.388  1.00  0.00           O
ATOM   1769  CG2 THR A 227      17.028   8.062 -28.774  1.00  0.00           C
ATOM   1770  C   THR A 227      18.095  11.719 -28.337  1.00  0.00           C
ATOM   1771  O   THR A 227      17.366  12.319 -27.554  1.00  0.00           O
ATOM   1772  N   SER A 228      19.415  12.004 -28.405  1.00  0.00           N
ATOM   1773  CA  SER A 228      19.939  13.216 -27.811  1.00  0.00           C
ATOM   1774  CB  SER A 228      21.375  12.999 -27.329  1.00  0.00           C
ATOM   1775  OG  SER A 228      21.860  14.139 -26.641  1.00  0.00           O
ATOM   1776  C   SER A 228      19.900  14.376 -28.762  1.00  0.00           C
ATOM   1777  O   SER A 228      19.362  15.434 -28.443  1.00  0.00           O
ATOM   1778  N   VAL A 229      20.500  14.192 -29.960  1.00  0.00           N
ATOM   1779  CA  VAL A 229      20.643  15.223 -30.956  1.00  0.00           C
ATOM   1780  CB  VAL A 229      21.560  14.772 -32.108  1.00  0.00           C
ATOM   1781  CG1 VAL A 229      21.612  15.834 -33.195  1.00  0.00           C
ATOM   1782  CG2 VAL A 229      22.957  14.466 -31.589  1.00  0.00           C
ATOM   1783  C   VAL A 229      19.296  15.617 -31.485  1.00  0.00           C
ATOM   1784  O   VAL A 229      19.025  16.798 -31.688  1.00  0.00           O
ATOM   1785  N   GLY A 230      18.409  14.630 -31.713  1.00  0.00           N
ATOM   1786  CA  GLY A 230      17.144  14.882 -32.347  1.00  0.00           C
ATOM   1787  C   GLY A 230      16.273  15.821 -31.559  1.00  0.00           C
ATOM   1788  O   GLY A 230      15.772  16.796 -32.116  1.00  0.00           O
ATOM   1789  N   PRO A 231      16.077  15.590 -30.292  1.00  0.00           N
ATOM   1790  CA  PRO A 231      15.185  16.418 -29.523  1.00  0.00           C
ATOM   1791  CD  PRO A 231      16.494  14.334 -29.536  1.00  0.00           C
ATOM   1792  CB  PRO A 231      15.148  15.746 -28.149  1.00  0.00           C
ATOM   1793  CG  PRO A 231      15.484  14.318 -28.423  1.00  0.00           C
ATOM   1794  C   PRO A 231      15.637  17.841 -29.393  1.00  0.00           C
ATOM   1795  O   PRO A 231      14.782  18.718 -29.287  1.00  0.00           O
ATOM   1796  N   GLU A 232      16.961  18.086 -29.342  1.00  0.00           N
ATOM   1797  CA  GLU A 232      17.490  19.410 -29.182  1.00  0.00           C
ATOM   1798  CB  GLU A 232      18.958  19.352 -28.756  1.00  0.00           C
ATOM   1799  CG  GLU A 232      19.175  18.826 -27.347  1.00  0.00           C
ATOM   1800  CD  GLU A 232      20.643  18.727 -26.982  1.00  0.00           C
ATOM   1801  OE1 GLU A 232      21.492  18.883 -27.884  1.00  0.00           O
ATOM   1802  OE2 GLU A 232      20.945  18.492 -25.793  1.00  0.00           O
ATOM   1803  C   GLU A 232      17.362  20.222 -30.436  1.00  0.00           C
ATOM   1804  O   GLU A 232      17.159  21.431 -30.371  1.00  0.00           O
ATOM   1805  N   VAL A 233      17.511  19.604 -31.620  1.00  0.00           N
ATOM   1806  CA  VAL A 233      17.360  20.365 -32.826  1.00  0.00           C
ATOM   1807  CB  VAL A 233      17.813  19.563 -34.060  1.00  0.00           C
ATOM   1808  CG1 VAL A 233      17.480  20.318 -35.338  1.00  0.00           C
ATOM   1809  CG2 VAL A 233      19.303  19.266 -33.985  1.00  0.00           C
ATOM   1810  C   VAL A 233      15.926  20.791 -32.960  1.00  0.00           C
ATOM   1811  O   VAL A 233      15.645  21.889 -33.437  1.00  0.00           O
ATOM   1812  N   LYS A 234      14.970  19.928 -32.556  1.00  0.00           N
ATOM   1813  CA  LYS A 234      13.587  20.269 -32.733  1.00  0.00           C
ATOM   1814  CB  LYS A 234      12.690  19.096 -32.333  1.00  0.00           C
ATOM   1815  CG  LYS A 234      11.211  19.327 -32.596  1.00  0.00           C
ATOM   1816  CD  LYS A 234      10.378  18.136 -32.149  1.00  0.00           C
ATOM   1817  CE  LYS A 234      10.627  16.925 -33.034  1.00  0.00           C
ATOM   1818  NZ  LYS A 234       9.702  15.804 -32.712  1.00  0.00           N
ATOM   1819  C   LYS A 234      13.197  21.492 -31.944  1.00  0.00           C
ATOM   1820  O   LYS A 234      12.697  22.459 -32.516  1.00  0.00           O
ATOM   1821  N   PHE A 235      13.311  21.447 -30.601  1.00  0.00           N
ATOM   1822  CA  PHE A 235      13.018  22.571 -29.747  1.00  0.00           C
ATOM   1823  CB  PHE A 235      12.366  22.100 -28.446  1.00  0.00           C
ATOM   1824  CG  PHE A 235      10.988  21.531 -28.630  1.00  0.00           C
ATOM   1825  CD1 PHE A 235      10.774  20.165 -28.580  1.00  0.00           C
ATOM   1826  CD2 PHE A 235       9.904  22.363 -28.853  1.00  0.00           C
ATOM   1827  CE1 PHE A 235       9.506  19.642 -28.750  1.00  0.00           C
ATOM   1828  CE2 PHE A 235       8.636  21.840 -29.022  1.00  0.00           C
ATOM   1829  CZ  PHE A 235       8.435  20.486 -28.971  1.00  0.00           C
ATOM   1830  C   PHE A 235      14.126  23.493 -29.323  1.00  0.00           C
ATOM   1831  O   PHE A 235      13.832  24.591 -28.865  1.00  0.00           O
ATOM   1832  N   LYS A 236      15.392  23.036 -29.294  1.00  0.00           N
ATOM   1833  CA  LYS A 236      16.521  23.833 -28.870  1.00  0.00           C
ATOM   1834  CB  LYS A 236      17.671  22.933 -28.413  1.00  0.00           C
ATOM   1835  CG  LYS A 236      17.338  22.061 -27.214  1.00  0.00           C
ATOM   1836  CD  LYS A 236      17.047  22.904 -25.983  1.00  0.00           C
ATOM   1837  CE  LYS A 236      16.837  22.033 -24.755  1.00  0.00           C
ATOM   1838  NZ  LYS A 236      16.498  22.842 -23.551  1.00  0.00           N
ATOM   1839  C   LYS A 236      17.083  24.795 -29.895  1.00  0.00           C
ATOM   1840  O   LYS A 236      17.822  25.701 -29.525  1.00  0.00           O
ATOM   1841  N   GLY A 237      16.841  24.621 -31.212  1.00  0.00           N
ATOM   1842  CA  GLY A 237      17.339  25.593 -32.156  1.00  0.00           C
ATOM   1843  C   GLY A 237      18.732  25.251 -32.617  1.00  0.00           C
ATOM   1844  O   GLY A 237      19.441  26.119 -33.125  1.00  0.00           O
ATOM   1845  N   VAL A 238      19.170  23.987 -32.445  1.00  0.00           N
ATOM   1846  CA  VAL A 238      20.478  23.555 -32.873  1.00  0.00           C
ATOM   1847  CB  VAL A 238      21.037  22.452 -31.955  1.00  0.00           C
ATOM   1848  CG1 VAL A 238      22.371  21.946 -32.481  1.00  0.00           C
ATOM   1849  CG2 VAL A 238      21.181  22.967 -30.531  1.00  0.00           C
ATOM   1850  C   VAL A 238      20.399  23.075 -34.302  1.00  0.00           C
ATOM   1851  O   VAL A 238      19.355  22.589 -34.735  1.00  0.00           O
ATOM   1852  N   PHE A 239      21.503  23.223 -35.083  1.00  0.00           N
ATOM   1853  CA  PHE A 239      21.515  22.805 -36.468  1.00  0.00           C
ATOM   1854  CB  PHE A 239      21.100  23.961 -37.380  1.00  0.00           C
ATOM   1855  CG  PHE A 239      21.041  23.594 -38.835  1.00  0.00           C
ATOM   1856  CD1 PHE A 239      19.947  22.922 -39.351  1.00  0.00           C
ATOM   1857  CD2 PHE A 239      22.080  23.921 -39.689  1.00  0.00           C
ATOM   1858  CE1 PHE A 239      19.893  22.584 -40.690  1.00  0.00           C
ATOM   1859  CE2 PHE A 239      22.026  23.583 -41.028  1.00  0.00           C
ATOM   1860  CZ  PHE A 239      20.939  22.917 -41.529  1.00  0.00           C
ATOM   1861  C   PHE A 239      22.889  22.297 -36.837  1.00  0.00           C
ATOM   1862  O   PHE A 239      23.898  22.867 -36.424  1.00  0.00           O
ATOM   1863  N   HIS A 240      22.968  21.202 -37.637  1.00  0.00           N
ATOM   1864  CA  HIS A 240      24.256  20.669 -38.021  1.00  0.00           C
ATOM   1865  ND1 HIS A 240      25.673  20.071 -35.117  1.00  0.00           N
ATOM   1866  CG  HIS A 240      24.588  19.536 -35.777  1.00  0.00           C
ATOM   1867  CB  HIS A 240      24.546  19.371 -37.264  1.00  0.00           C
ATOM   1868  NE2 HIS A 240      24.224  19.600 -33.524  1.00  0.00           N
ATOM   1869  CD2 HIS A 240      23.681  19.251 -34.675  1.00  0.00           C
ATOM   1870  CE1 HIS A 240      25.418  20.090 -33.797  1.00  0.00           C
ATOM   1871  C   HIS A 240      24.283  20.442 -39.505  1.00  0.00           C
ATOM   1872  O   HIS A 240      23.532  19.622 -40.034  1.00  0.00           O
ATOM   1873  N   PRO A 241      25.126  21.157 -40.201  1.00  0.00           N
ATOM   1874  CA  PRO A 241      25.290  21.013 -41.623  1.00  0.00           C
ATOM   1875  CD  PRO A 241      25.868  22.403 -39.659  1.00  0.00           C
ATOM   1876  CB  PRO A 241      26.322  22.083 -41.987  1.00  0.00           C
ATOM   1877  CG  PRO A 241      26.156  23.133 -40.940  1.00  0.00           C
ATOM   1878  C   PRO A 241      25.776  19.643 -41.998  1.00  0.00           C
ATOM   1879  O   PRO A 241      25.338  19.123 -43.024  1.00  0.00           O
ATOM   1880  N   VAL A 242      26.680  19.038 -41.195  1.00  0.00           N
ATOM   1881  CA  VAL A 242      27.214  17.756 -41.565  1.00  0.00           C
ATOM   1882  CB  VAL A 242      28.738  17.819 -41.774  1.00  0.00           C
ATOM   1883  CG1 VAL A 242      29.290  16.437 -42.092  1.00  0.00           C
ATOM   1884  CG2 VAL A 242      29.084  18.802 -42.882  1.00  0.00           C
ATOM   1885  C   VAL A 242      26.851  16.771 -40.499  1.00  0.00           C
ATOM   1886  O   VAL A 242      26.907  17.078 -39.309  1.00  0.00           O
ATOM   1887  N   ILE A 243      26.441  15.555 -40.919  1.00  0.00           N
ATOM   1888  CA  ILE A 243      26.084  14.505 -40.004  1.00  0.00           C
ATOM   1889  CB  ILE A 243      24.562  14.268 -39.982  1.00  0.00           C
ATOM   1890  CG1 ILE A 243      23.829  15.552 -39.588  1.00  0.00           C
ATOM   1891  CG2 ILE A 243      24.217  13.111 -39.059  1.00  0.00           C
ATOM   1892  CD1 ILE A 243      24.117  16.010 -38.175  1.00  0.00           C
ATOM   1893  C   ILE A 243      26.834  13.271 -40.415  1.00  0.00           C
ATOM   1894  O   ILE A 243      27.021  13.020 -41.605  1.00  0.00           O
ATOM   1895  N   ILE A 244      27.314  12.483 -39.428  1.00  0.00           N
ATOM   1896  CA  ILE A 244      27.951  11.225 -39.714  1.00  0.00           C
ATOM   1897  CB  ILE A 244      29.422  11.220 -39.257  1.00  0.00           C
ATOM   1898  CG1 ILE A 244      30.206  12.323 -39.970  1.00  0.00           C
ATOM   1899  CG2 ILE A 244      30.043   9.850 -39.477  1.00  0.00           C
ATOM   1900  CD1 ILE A 244      31.603  12.527 -39.428  1.00  0.00           C
ATOM   1901  C   ILE A 244      27.124  10.178 -39.020  1.00  0.00           C
ATOM   1902  O   ILE A 244      26.916  10.253 -37.809  1.00  0.00           O
ATOM   1903  N   SER A 245      26.601   9.184 -39.777  1.00  0.00           N
ATOM   1904  CA  SER A 245      25.765   8.172 -39.184  1.00  0.00           C
ATOM   1905  CB  SER A 245      24.296   8.420 -39.530  1.00  0.00           C
ATOM   1906  OG  SER A 245      23.462   7.429 -38.957  1.00  0.00           O
ATOM   1907  C   SER A 245      26.224   6.829 -39.670  1.00  0.00           C
ATOM   1908  O   SER A 245      25.762   6.340 -40.700  1.00  0.00           O
ATOM   1909  N   PRO A 246      27.085   6.197 -38.919  1.00  0.00           N
ATOM   1910  CA  PRO A 246      27.690   4.939 -39.276  1.00  0.00           C
ATOM   1911  CD  PRO A 246      27.577   6.710 -37.593  1.00  0.00           C
ATOM   1912  CB  PRO A 246      28.790   4.748 -38.230  1.00  0.00           C
ATOM   1913  CG  PRO A 246      28.319   5.523 -37.046  1.00  0.00           C
ATOM   1914  C   PRO A 246      26.727   3.795 -39.244  1.00  0.00           C
ATOM   1915  O   PRO A 246      25.806   3.798 -38.430  1.00  0.00           O
ATOM   1916  N   ASP A 247      26.947   2.789 -40.112  1.00  0.00           N
ATOM   1917  CA  ASP A 247      26.120   1.619 -40.145  1.00  0.00           C
ATOM   1918  CB  ASP A 247      26.095   1.020 -41.553  1.00  0.00           C
ATOM   1919  CG  ASP A 247      24.860   0.179 -41.806  1.00  0.00           C
ATOM   1920  OD1 ASP A 247      24.077  -0.029 -40.855  1.00  0.00           O
ATOM   1921  OD2 ASP A 247      24.674  -0.272 -42.956  1.00  0.00           O
ATOM   1922  C   ASP A 247      26.711   0.698 -39.117  1.00  0.00           C
ATOM   1923  O   ASP A 247      27.576   1.106 -38.345  1.00  0.00           O
ATOM   1924  N   ARG A 248      26.260  -0.570 -39.056  1.00  0.00           N
ATOM   1925  CA  ARG A 248      26.752  -1.428 -38.017  1.00  0.00           C
ATOM   1926  CB  ARG A 248      25.936  -2.721 -37.958  1.00  0.00           C
ATOM   1927  CG  ARG A 248      24.487  -2.522 -37.543  1.00  0.00           C
ATOM   1928  CD  ARG A 248      23.701  -3.819 -37.642  1.00  0.00           C
ATOM   1929  NE  ARG A 248      23.584  -4.284 -39.023  1.00  0.00           N
ATOM   1930  CZ  ARG A 248      23.063  -5.455 -39.375  1.00  0.00           C
ATOM   1931  NH1 ARG A 248      22.999  -5.793 -40.655  1.00  0.00           N
ATOM   1932  NH2 ARG A 248      22.608  -6.284 -38.446  1.00  0.00           N
ATOM   1933  C   ARG A 248      28.202  -1.721 -38.254  1.00  0.00           C
ATOM   1934  O   ARG A 248      28.557  -2.480 -39.156  1.00  0.00           O
ATOM   1935  N   ILE A 249      29.076  -1.132 -37.409  1.00  0.00           N
ATOM   1936  CA  ILE A 249      30.491  -1.383 -37.467  1.00  0.00           C
ATOM   1937  CB  ILE A 249      31.302  -0.083 -37.313  1.00  0.00           C
ATOM   1938  CG1 ILE A 249      30.982   0.884 -38.455  1.00  0.00           C
ATOM   1939  CG2 ILE A 249      32.789  -0.389 -37.229  1.00  0.00           C
ATOM   1940  CD1 ILE A 249      31.530   2.279 -38.246  1.00  0.00           C
ATOM   1941  C   ILE A 249      30.720  -2.376 -36.365  1.00  0.00           C
ATOM   1942  O   ILE A 249      30.303  -2.150 -35.231  1.00  0.00           O
ATOM   1943  N   GLU A 250      31.393  -3.504 -36.667  1.00  0.00           N
ATOM   1944  CA  GLU A 250      31.534  -4.588 -35.729  1.00  0.00           C
ATOM   1945  CB  GLU A 250      32.245  -5.774 -36.384  1.00  0.00           C
ATOM   1946  CG  GLU A 250      31.441  -6.451 -37.482  1.00  0.00           C
ATOM   1947  CD  GLU A 250      31.531  -5.718 -38.806  1.00  0.00           C
ATOM   1948  OE1 GLU A 250      32.235  -4.688 -38.868  1.00  0.00           O
ATOM   1949  OE2 GLU A 250      30.897  -6.174 -39.781  1.00  0.00           O
ATOM   1950  C   GLU A 250      32.283  -4.168 -34.494  1.00  0.00           C
ATOM   1951  O   GLU A 250      31.916  -4.558 -33.386  1.00  0.00           O
ATOM   1952  N   GLU A 251      33.341  -3.350 -34.641  1.00  0.00           N
ATOM   1953  CA  GLU A 251      34.163  -2.961 -33.525  1.00  0.00           C
ATOM   1954  CB  GLU A 251      35.364  -2.143 -34.004  1.00  0.00           C
ATOM   1955  CG  GLU A 251      36.387  -2.945 -34.792  1.00  0.00           C
ATOM   1956  CD  GLU A 251      37.042  -4.031 -33.962  1.00  0.00           C
ATOM   1957  OE1 GLU A 251      37.523  -3.721 -32.852  1.00  0.00           O
ATOM   1958  OE2 GLU A 251      37.074  -5.192 -34.420  1.00  0.00           O
ATOM   1959  C   GLU A 251      33.354  -2.175 -32.527  1.00  0.00           C
ATOM   1960  O   GLU A 251      33.619  -2.231 -31.327  1.00  0.00           O
ATOM   1961  N   LEU A 252      32.374  -1.385 -33.005  1.00  0.00           N
ATOM   1962  CA  LEU A 252      31.493  -0.598 -32.181  1.00  0.00           C
ATOM   1963  CB  LEU A 252      30.700   0.392 -33.037  1.00  0.00           C
ATOM   1964  CG  LEU A 252      31.507   1.505 -33.708  1.00  0.00           C
ATOM   1965  CD1 LEU A 252      30.622   2.328 -34.632  1.00  0.00           C
ATOM   1966  CD2 LEU A 252      32.159   2.400 -32.665  1.00  0.00           C
ATOM   1967  C   LEU A 252      30.536  -1.441 -31.385  1.00  0.00           C
ATOM   1968  O   LEU A 252      29.966  -0.952 -30.411  1.00  0.00           O
ATOM   1969  N   SER A 253      30.241  -2.686 -31.813  1.00  0.00           N
ATOM   1970  CA  SER A 253      29.306  -3.470 -31.046  1.00  0.00           C
ATOM   1971  CB  SER A 253      28.102  -3.859 -31.905  1.00  0.00           C
ATOM   1972  OG  SER A 253      27.396  -2.712 -32.345  1.00  0.00           O
ATOM   1973  C   SER A 253      29.974  -4.702 -30.492  1.00  0.00           C
ATOM   1974  O   SER A 253      29.466  -5.811 -30.649  1.00  0.00           O
ATOM   1975  N   VAL A 254      31.084  -4.539 -29.747  1.00  0.00           N
ATOM   1976  CA  VAL A 254      31.803  -5.672 -29.223  1.00  0.00           C
ATOM   1977  CB  VAL A 254      33.319  -5.406 -29.177  1.00  0.00           C
ATOM   1978  CG1 VAL A 254      33.858  -5.151 -30.577  1.00  0.00           C
ATOM   1979  CG2 VAL A 254      33.627  -4.232 -28.261  1.00  0.00           C
ATOM   1980  C   VAL A 254      31.292  -6.018 -27.854  1.00  0.00           C
ATOM   1981  O   VAL A 254      30.832  -5.149 -27.114  1.00  0.00           O
ATOM   1982  N   VAL A 255      31.313  -7.328 -27.511  1.00  0.00           N
ATOM   1983  CA  VAL A 255      30.976  -7.773 -26.185  1.00  0.00           C
ATOM   1984  CB  VAL A 255      29.586  -8.435 -26.148  1.00  0.00           C
ATOM   1985  CG1 VAL A 255      29.252  -8.894 -24.737  1.00  0.00           C
ATOM   1986  CG2 VAL A 255      28.525  -7.475 -26.665  1.00  0.00           C
ATOM   1987  C   VAL A 255      32.070  -8.713 -25.769  1.00  0.00           C
ATOM   1988  O   VAL A 255      32.093  -9.874 -26.172  1.00  0.00           O
ATOM   1989  N   ASN A 256      32.995  -8.238 -24.912  1.00  0.00           N
ATOM   1990  CA  ASN A 256      34.121  -9.033 -24.506  1.00  0.00           C
ATOM   1991  CB  ASN A 256      35.429  -8.286 -24.775  1.00  0.00           C
ATOM   1992  CG  ASN A 256      35.688  -8.079 -26.254  1.00  0.00           C
ATOM   1993  OD1 ASN A 256      35.527  -8.998 -27.057  1.00  0.00           O
ATOM   1994  ND2 ASN A 256      36.092  -6.868 -26.619  1.00  0.00           N
ATOM   1995  C   ASN A 256      33.967  -9.384 -23.062  1.00  0.00           C
ATOM   1996  O   ASN A 256      33.721  -8.517 -22.225  1.00  0.00           O
ATOM   1997  N   HIS A 257      34.103 -10.687 -22.739  1.00  0.00           N
ATOM   1998  CA  HIS A 257      34.039 -11.109 -21.369  1.00  0.00           C
ATOM   1999  ND1 HIS A 257      30.870 -11.472 -20.820  1.00  0.00           N
ATOM   2000  CG  HIS A 257      31.753 -12.179 -21.608  1.00  0.00           C
ATOM   2001  CB  HIS A 257      33.190 -12.375 -21.237  1.00  0.00           C
ATOM   2002  NE2 HIS A 257      29.674 -12.132 -22.550  1.00  0.00           N
ATOM   2003  CD2 HIS A 257      30.903 -12.580 -22.720  1.00  0.00           C
ATOM   2004  CE1 HIS A 257      29.662 -11.469 -21.410  1.00  0.00           C
ATOM   2005  C   HIS A 257      35.456 -11.313 -20.937  1.00  0.00           C
ATOM   2006  O   HIS A 257      36.040 -12.375 -21.151  1.00  0.00           O
ATOM   2007  N   ALA A 258      36.044 -10.275 -20.316  1.00  0.00           N
ATOM   2008  CA  ALA A 258      37.417 -10.299 -19.901  1.00  0.00           C
ATOM   2009  CB  ALA A 258      37.992  -8.891 -19.890  1.00  0.00           C
ATOM   2010  C   ALA A 258      37.547 -10.927 -18.549  1.00  0.00           C
ATOM   2011  O   ALA A 258      36.566 -11.194 -17.856  1.00  0.00           O
ATOM   2012  N   TYR A 259      38.807 -11.228 -18.181  1.00  0.00           N
ATOM   2013  CA  TYR A 259      39.175 -11.792 -16.915  1.00  0.00           C
ATOM   2014  CB  TYR A 259      40.649 -12.200 -16.919  1.00  0.00           C
ATOM   2015  CG  TYR A 259      41.123 -12.798 -15.613  1.00  0.00           C
ATOM   2016  CD1 TYR A 259      40.825 -14.114 -15.283  1.00  0.00           C
ATOM   2017  CD2 TYR A 259      41.866 -12.043 -14.714  1.00  0.00           C
ATOM   2018  CE1 TYR A 259      41.253 -14.668 -14.092  1.00  0.00           C
ATOM   2019  CE2 TYR A 259      42.303 -12.581 -13.518  1.00  0.00           C
ATOM   2020  CZ  TYR A 259      41.990 -13.905 -13.212  1.00  0.00           C
ATOM   2021  OH  TYR A 259      42.418 -14.454 -12.025  1.00  0.00           O
ATOM   2022  C   TYR A 259      38.882 -10.772 -15.848  1.00  0.00           C
ATOM   2023  O   TYR A 259      38.274 -11.090 -14.827  1.00  0.00           O
ATOM   2024  N   ASN A 260      39.322  -9.513 -16.068  1.00  0.00           N
ATOM   2025  CA  ASN A 260      39.137  -8.423 -15.143  1.00  0.00           C
ATOM   2026  CB  ASN A 260      40.135  -7.300 -15.432  1.00  0.00           C
ATOM   2027  CG  ASN A 260      41.552  -7.663 -15.033  1.00  0.00           C
ATOM   2028  OD1 ASN A 260      41.766  -8.523 -14.179  1.00  0.00           O
ATOM   2029  ND2 ASN A 260      42.526  -7.008 -15.653  1.00  0.00           N
ATOM   2030  C   ASN A 260      37.735  -7.868 -15.157  1.00  0.00           C
ATOM   2031  O   ASN A 260      37.258  -7.373 -14.137  1.00  0.00           O
ATOM   2032  N   GLY A 261      37.037  -7.899 -16.311  1.00  0.00           N
ATOM   2033  CA  GLY A 261      35.718  -7.322 -16.377  1.00  0.00           C
ATOM   2034  C   GLY A 261      35.220  -7.493 -17.780  1.00  0.00           C
ATOM   2035  O   GLY A 261      35.571  -8.465 -18.446  1.00  0.00           O
ATOM   2036  N   LEU A 262      34.346  -6.576 -18.257  1.00  0.00           N
ATOM   2037  CA  LEU A 262      33.874  -6.691 -19.611  1.00  0.00           C
ATOM   2038  CB  LEU A 262      32.450  -7.250 -19.636  1.00  0.00           C
ATOM   2039  CG  LEU A 262      31.379  -6.410 -18.938  1.00  0.00           C
ATOM   2040  CD1 LEU A 262      30.885  -5.300 -19.852  1.00  0.00           C
ATOM   2041  CD2 LEU A 262      30.217  -7.284 -18.490  1.00  0.00           C
ATOM   2042  C   LEU A 262      33.923  -5.363 -20.306  1.00  0.00           C
ATOM   2043  O   LEU A 262      33.816  -4.306 -19.685  1.00  0.00           O
ATOM   2044  N   THR A 263      34.111  -5.405 -21.643  1.00  0.00           N
ATOM   2045  CA  THR A 263      34.178  -4.218 -22.448  1.00  0.00           C
ATOM   2046  CB  THR A 263      35.484  -4.161 -23.261  1.00  0.00           C
ATOM   2047  OG1 THR A 263      36.606  -4.142 -22.369  1.00  0.00           O
ATOM   2048  CG2 THR A 263      35.524  -2.904 -24.118  1.00  0.00           C
ATOM   2049  C   THR A 263      32.967  -4.237 -23.334  1.00  0.00           C
ATOM   2050  O   THR A 263      32.699  -5.233 -24.004  1.00  0.00           O
ATOM   2051  N   LEU A 264      32.197  -3.128 -23.355  1.00  0.00           N
ATOM   2052  CA  LEU A 264      30.989  -3.083 -24.137  1.00  0.00           C
ATOM   2053  CB  LEU A 264      29.790  -2.737 -23.252  1.00  0.00           C
ATOM   2054  CG  LEU A 264      29.504  -3.694 -22.093  1.00  0.00           C
ATOM   2055  CD1 LEU A 264      28.346  -3.184 -21.248  1.00  0.00           C
ATOM   2056  CD2 LEU A 264      29.203  -5.092 -22.613  1.00  0.00           C
ATOM   2057  C   LEU A 264      31.140  -2.082 -25.247  1.00  0.00           C
ATOM   2058  O   LEU A 264      31.693  -1.000 -25.059  1.00  0.00           O
ATOM   2059  N   GLY A 265      30.620  -2.425 -26.445  1.00  0.00           N
ATOM   2060  CA  GLY A 265      30.729  -1.569 -27.598  1.00  0.00           C
ATOM   2061  C   GLY A 265      29.876  -0.347 -27.415  1.00  0.00           C
ATOM   2062  O   GLY A 265      28.807  -0.390 -26.809  1.00  0.00           O
ATOM   2063  N   ALA A 266      30.350   0.784 -27.975  1.00  0.00           N
ATOM   2064  CA  ALA A 266      29.713   2.073 -27.906  1.00  0.00           C
ATOM   2065  CB  ALA A 266      30.628   3.148 -28.473  1.00  0.00           C
ATOM   2066  C   ALA A 266      28.400   2.066 -28.643  1.00  0.00           C
ATOM   2067  O   ALA A 266      27.463   2.766 -28.264  1.00  0.00           O
ATOM   2068  N   GLY A 267      28.348   1.327 -29.766  1.00  0.00           N
ATOM   2069  CA  GLY A 267      27.246   1.159 -30.682  1.00  0.00           C
ATOM   2070  C   GLY A 267      26.117   0.324 -30.138  1.00  0.00           C
ATOM   2071  O   GLY A 267      25.077   0.232 -30.785  1.00  0.00           O
ATOM   2072  N   LEU A 268      26.332  -0.446 -29.051  1.00  0.00           N
ATOM   2073  CA  LEU A 268      25.291  -1.281 -28.496  1.00  0.00           C
ATOM   2074  CB  LEU A 268      25.846  -2.149 -27.365  1.00  0.00           C
ATOM   2075  CG  LEU A 268      26.871  -3.212 -27.767  1.00  0.00           C
ATOM   2076  CD1 LEU A 268      27.450  -3.894 -26.537  1.00  0.00           C
ATOM   2077  CD2 LEU A 268      26.244  -4.240 -28.696  1.00  0.00           C
ATOM   2078  C   LEU A 268      24.174  -0.401 -28.012  1.00  0.00           C
ATOM   2079  O   LEU A 268      24.402   0.707 -27.531  1.00  0.00           O
ATOM   2080  N   SER A 269      22.917  -0.877 -28.146  1.00  0.00           N
ATOM   2081  CA  SER A 269      21.791  -0.122 -27.667  1.00  0.00           C
ATOM   2082  CB  SER A 269      20.513  -0.549 -28.391  1.00  0.00           C
ATOM   2083  OG  SER A 269      20.151  -1.876 -28.048  1.00  0.00           O
ATOM   2084  C   SER A 269      21.707  -0.347 -26.189  1.00  0.00           C
ATOM   2085  O   SER A 269      22.304  -1.282 -25.658  1.00  0.00           O
ATOM   2086  N   LEU A 270      20.966   0.528 -25.484  1.00  0.00           N
ATOM   2087  CA  LEU A 270      20.804   0.429 -24.062  1.00  0.00           C
ATOM   2088  CB  LEU A 270      20.076   1.660 -23.519  1.00  0.00           C
ATOM   2089  CG  LEU A 270      20.811   2.996 -23.651  1.00  0.00           C
ATOM   2090  CD1 LEU A 270      19.982   4.126 -23.061  1.00  0.00           C
ATOM   2091  CD2 LEU A 270      22.172   2.929 -22.976  1.00  0.00           C
ATOM   2092  C   LEU A 270      20.054  -0.831 -23.749  1.00  0.00           C
ATOM   2093  O   LEU A 270      20.287  -1.457 -22.716  1.00  0.00           O
ATOM   2094  N   ALA A 271      19.102  -1.216 -24.622  1.00  0.00           N
ATOM   2095  CA  ALA A 271      18.320  -2.401 -24.407  1.00  0.00           C
ATOM   2096  CB  ALA A 271      17.233  -2.518 -25.464  1.00  0.00           C
ATOM   2097  C   ALA A 271      19.213  -3.608 -24.423  1.00  0.00           C
ATOM   2098  O   ALA A 271      19.098  -4.485 -23.568  1.00  0.00           O
ATOM   2099  N   GLN A 272      20.144  -3.672 -25.395  1.00  0.00           N
ATOM   2100  CA  GLN A 272      21.038  -4.787 -25.551  1.00  0.00           C
ATOM   2101  CB  GLN A 272      21.831  -4.660 -26.853  1.00  0.00           C
ATOM   2102  CG  GLN A 272      20.994  -4.835 -28.110  1.00  0.00           C
ATOM   2103  CD  GLN A 272      21.796  -4.623 -29.378  1.00  0.00           C
ATOM   2104  OE1 GLN A 272      22.466  -3.603 -29.538  1.00  0.00           O
ATOM   2105  NE2 GLN A 272      21.730  -5.590 -30.287  1.00  0.00           N
ATOM   2106  C   GLN A 272      21.957  -4.863 -24.371  1.00  0.00           C
ATOM   2107  O   GLN A 272      22.332  -5.952 -23.941  1.00  0.00           O
ATOM   2108  N   VAL A 273      22.373  -3.700 -23.835  1.00  0.00           N
ATOM   2109  CA  VAL A 273      23.238  -3.661 -22.689  1.00  0.00           C
ATOM   2110  CB  VAL A 273      23.712  -2.227 -22.389  1.00  0.00           C
ATOM   2111  CG1 VAL A 273      24.448  -2.177 -21.058  1.00  0.00           C
ATOM   2112  CG2 VAL A 273      24.600  -1.713 -23.512  1.00  0.00           C
ATOM   2113  C   VAL A 273      22.509  -4.244 -21.520  1.00  0.00           C
ATOM   2114  O   VAL A 273      23.094  -4.944 -20.695  1.00  0.00           O
ATOM   2115  N   LYS A 274      21.200  -3.963 -21.412  1.00  0.00           N
ATOM   2116  CA  LYS A 274      20.441  -4.450 -20.300  1.00  0.00           C
ATOM   2117  CB  LYS A 274      19.019  -3.885 -20.333  1.00  0.00           C
ATOM   2118  CG  LYS A 274      18.155  -4.311 -19.158  1.00  0.00           C
ATOM   2119  CD  LYS A 274      16.786  -3.654 -19.213  1.00  0.00           C
ATOM   2120  CE  LYS A 274      15.913  -4.097 -18.049  1.00  0.00           C
ATOM   2121  NZ  LYS A 274      14.567  -3.462 -18.091  1.00  0.00           N
ATOM   2122  C   LYS A 274      20.434  -5.952 -20.341  1.00  0.00           C
ATOM   2123  O   LYS A 274      20.545  -6.604 -19.303  1.00  0.00           O
ATOM   2124  N   ASP A 275      20.294  -6.542 -21.546  1.00  0.00           N
ATOM   2125  CA  ASP A 275      20.254  -7.973 -21.715  1.00  0.00           C
ATOM   2126  CB  ASP A 275      19.848  -8.332 -23.146  1.00  0.00           C
ATOM   2127  CG  ASP A 275      18.388  -8.038 -23.429  1.00  0.00           C
ATOM   2128  OD1 ASP A 275      17.629  -7.818 -22.462  1.00  0.00           O
ATOM   2129  OD2 ASP A 275      18.004  -8.028 -24.617  1.00  0.00           O
ATOM   2130  C   ASP A 275      21.577  -8.605 -21.386  1.00  0.00           C
ATOM   2131  O   ASP A 275      21.623  -9.628 -20.704  1.00  0.00           O
ATOM   2132  N   ILE A 276      22.692  -8.007 -21.853  1.00  0.00           N
ATOM   2133  CA  ILE A 276      23.998  -8.572 -21.653  1.00  0.00           C
ATOM   2134  CB  ILE A 276      25.082  -7.762 -22.389  1.00  0.00           C
ATOM   2135  CG1 ILE A 276      24.919  -7.906 -23.903  1.00  0.00           C
ATOM   2136  CG2 ILE A 276      26.468  -8.183 -21.925  1.00  0.00           C
ATOM   2137  CD1 ILE A 276      25.755  -6.930 -24.702  1.00  0.00           C
ATOM   2138  C   ILE A 276      24.280  -8.637 -20.181  1.00  0.00           C
ATOM   2139  O   ILE A 276      24.765  -9.650 -19.678  1.00  0.00           O
ATOM   2140  N   LEU A 277      23.970  -7.549 -19.455  1.00  0.00           N
ATOM   2141  CA  LEU A 277      24.216  -7.443 -18.042  1.00  0.00           C
ATOM   2142  CB  LEU A 277      23.982  -6.009 -17.563  1.00  0.00           C
ATOM   2143  CG  LEU A 277      24.971  -4.956 -18.067  1.00  0.00           C
ATOM   2144  CD1 LEU A 277      24.535  -3.562 -17.642  1.00  0.00           C
ATOM   2145  CD2 LEU A 277      26.374  -5.250 -17.558  1.00  0.00           C
ATOM   2146  C   LEU A 277      23.351  -8.389 -17.269  1.00  0.00           C
ATOM   2147  O   LEU A 277      23.759  -8.873 -16.215  1.00  0.00           O
ATOM   2148  N   ALA A 278      22.111  -8.635 -17.733  1.00  0.00           N
ATOM   2149  CA  ALA A 278      21.223  -9.519 -17.030  1.00  0.00           C
ATOM   2150  CB  ALA A 278      19.845  -9.507 -17.673  1.00  0.00           C
ATOM   2151  C   ALA A 278      21.804 -10.900 -17.023  1.00  0.00           C
ATOM   2152  O   ALA A 278      21.755 -11.599 -16.012  1.00  0.00           O
ATOM   2153  N   ASP A 279      22.359 -11.330 -18.172  1.00  0.00           N
ATOM   2154  CA  ASP A 279      22.915 -12.644 -18.329  1.00  0.00           C
ATOM   2155  CB  ASP A 279      23.252 -12.911 -19.797  1.00  0.00           C
ATOM   2156  CG  ASP A 279      22.016 -13.093 -20.655  1.00  0.00           C
ATOM   2157  OD1 ASP A 279      20.921 -13.285 -20.086  1.00  0.00           O
ATOM   2158  OD2 ASP A 279      22.142 -13.044 -21.897  1.00  0.00           O
ATOM   2159  C   ASP A 279      24.137 -12.782 -17.465  1.00  0.00           C
ATOM   2160  O   ASP A 279      24.311 -13.789 -16.779  1.00  0.00           O
ATOM   2161  N   VAL A 280      25.005 -11.749 -17.463  1.00  0.00           N
ATOM   2162  CA  VAL A 280      26.238 -11.759 -16.723  1.00  0.00           C
ATOM   2163  CB  VAL A 280      27.081 -10.504 -17.014  1.00  0.00           C
ATOM   2164  CG1 VAL A 280      28.272 -10.431 -16.070  1.00  0.00           C
ATOM   2165  CG2 VAL A 280      27.545 -10.498 -18.463  1.00  0.00           C
ATOM   2166  C   VAL A 280      25.940 -11.868 -15.262  1.00  0.00           C
ATOM   2167  O   VAL A 280      26.608 -12.608 -14.541  1.00  0.00           O
ATOM   2168  N   VAL A 281      24.913 -11.141 -14.786  1.00  0.00           N
ATOM   2169  CA  VAL A 281      24.595 -11.143 -13.387  1.00  0.00           C
ATOM   2170  CB  VAL A 281      23.421 -10.197 -13.074  1.00  0.00           C
ATOM   2171  CG1 VAL A 281      22.965 -10.373 -11.633  1.00  0.00           C
ATOM   2172  CG2 VAL A 281      23.815  -8.752 -13.339  1.00  0.00           C
ATOM   2173  C   VAL A 281      24.279 -12.540 -12.944  1.00  0.00           C
ATOM   2174  O   VAL A 281      24.722 -12.966 -11.880  1.00  0.00           O
ATOM   2175  N   GLN A 282      23.485 -13.292 -13.728  1.00  0.00           N
ATOM   2176  CA  GLN A 282      23.122 -14.628 -13.335  1.00  0.00           C
ATOM   2177  CB  GLN A 282      21.986 -15.155 -14.214  1.00  0.00           C
ATOM   2178  CG  GLN A 282      20.653 -14.459 -13.990  1.00  0.00           C
ATOM   2179  CD  GLN A 282      19.573 -14.952 -14.932  1.00  0.00           C
ATOM   2180  OE1 GLN A 282      19.863 -15.434 -16.027  1.00  0.00           O
ATOM   2181  NE2 GLN A 282      18.320 -14.833 -14.508  1.00  0.00           N
ATOM   2182  C   GLN A 282      24.293 -15.571 -13.402  1.00  0.00           C
ATOM   2183  O   GLN A 282      24.425 -16.457 -12.560  1.00  0.00           O
ATOM   2184  N   LYS A 283      25.150 -15.432 -14.432  1.00  0.00           N
ATOM   2185  CA  LYS A 283      26.267 -16.315 -14.648  1.00  0.00           C
ATOM   2186  CB  LYS A 283      26.853 -16.106 -16.046  1.00  0.00           C
ATOM   2187  CG  LYS A 283      25.954 -16.587 -17.174  1.00  0.00           C
ATOM   2188  CD  LYS A 283      26.597 -16.354 -18.531  1.00  0.00           C
ATOM   2189  CE  LYS A 283      25.708 -16.854 -19.657  1.00  0.00           C
ATOM   2190  NZ  LYS A 283      26.304 -16.588 -20.995  1.00  0.00           N
ATOM   2191  C   LYS A 283      27.382 -16.169 -13.642  1.00  0.00           C
ATOM   2192  O   LYS A 283      28.022 -17.165 -13.310  1.00  0.00           O
ATOM   2193  N   LEU A 284      27.667 -14.947 -13.139  1.00  0.00           N
ATOM   2194  CA  LEU A 284      28.769 -14.747 -12.223  1.00  0.00           C
ATOM   2195  CB  LEU A 284      29.582 -13.515 -12.624  1.00  0.00           C
ATOM   2196  CG  LEU A 284      30.188 -13.530 -14.029  1.00  0.00           C
ATOM   2197  CD1 LEU A 284      30.893 -12.216 -14.325  1.00  0.00           C
ATOM   2198  CD2 LEU A 284      31.154 -14.695 -14.185  1.00  0.00           C
ATOM   2199  C   LEU A 284      28.286 -14.603 -10.806  1.00  0.00           C
ATOM   2200  O   LEU A 284      27.096 -14.438 -10.543  1.00  0.00           O
ATOM   2201  N   PRO A 285      29.225 -14.702  -9.884  1.00  0.00           N
ATOM   2202  CA  PRO A 285      28.975 -14.579  -8.468  1.00  0.00           C
ATOM   2203  CD  PRO A 285      30.667 -15.009 -10.181  1.00  0.00           C
ATOM   2204  CB  PRO A 285      30.278 -15.051  -7.820  1.00  0.00           C
ATOM   2205  CG  PRO A 285      31.325 -14.784  -8.849  1.00  0.00           C
ATOM   2206  C   PRO A 285      28.661 -13.150  -8.129  1.00  0.00           C
ATOM   2207  O   PRO A 285      29.153 -12.253  -8.808  1.00  0.00           O
ATOM   2208  N   GLU A 286      27.881 -12.926  -7.053  1.00  0.00           N
ATOM   2209  CA  GLU A 286      27.305 -11.657  -6.703  1.00  0.00           C
ATOM   2210  CB  GLU A 286      26.225 -11.835  -5.634  1.00  0.00           C
ATOM   2211  CG  GLU A 286      26.755 -12.300  -4.288  1.00  0.00           C
ATOM   2212  CD  GLU A 286      26.887 -13.808  -4.202  1.00  0.00           C
ATOM   2213  OE1 GLU A 286      26.902 -14.464  -5.265  1.00  0.00           O
ATOM   2214  OE2 GLU A 286      26.976 -14.333  -3.072  1.00  0.00           O
ATOM   2215  C   GLU A 286      28.260 -10.608  -6.201  1.00  0.00           C
ATOM   2216  O   GLU A 286      27.826  -9.487  -5.944  1.00  0.00           O
ATOM   2217  N   GLU A 287      29.508 -10.943  -5.831  1.00  0.00           N
ATOM   2218  CA  GLU A 287      30.400  -9.883  -5.435  1.00  0.00           C
ATOM   2219  CB  GLU A 287      31.456 -10.407  -4.460  1.00  0.00           C
ATOM   2220  CG  GLU A 287      30.900 -10.820  -3.106  1.00  0.00           C
ATOM   2221  CD  GLU A 287      31.970 -11.359  -2.177  1.00  0.00           C
ATOM   2222  OE1 GLU A 287      33.114 -11.554  -2.638  1.00  0.00           O
ATOM   2223  OE2 GLU A 287      31.664 -11.586  -0.988  1.00  0.00           O
ATOM   2224  C   GLU A 287      31.107  -9.209  -6.591  1.00  0.00           C
ATOM   2225  O   GLU A 287      31.611  -8.104  -6.412  1.00  0.00           O
ATOM   2226  N   LYS A 288      31.306  -9.906  -7.740  1.00  0.00           N
ATOM   2227  CA  LYS A 288      31.902  -9.376  -8.957  1.00  0.00           C
ATOM   2228  CB  LYS A 288      32.479 -10.509  -9.808  1.00  0.00           C
ATOM   2229  CG  LYS A 288      33.685 -11.197  -9.190  1.00  0.00           C
ATOM   2230  CD  LYS A 288      34.212 -12.302 -10.091  1.00  0.00           C
ATOM   2231  CE  LYS A 288      35.422 -12.986  -9.476  1.00  0.00           C
ATOM   2232  NZ  LYS A 288      35.932 -14.091 -10.335  1.00  0.00           N
ATOM   2233  C   LYS A 288      30.941  -8.573  -9.808  1.00  0.00           C
ATOM   2234  O   LYS A 288      31.352  -7.818 -10.687  1.00  0.00           O
ATOM   2235  N   THR A 289      29.634  -8.835  -9.651  1.00  0.00           N
ATOM   2236  CA  THR A 289      28.503  -8.287 -10.359  1.00  0.00           C
ATOM   2237  CB  THR A 289      27.302  -9.251 -10.336  1.00  0.00           C
ATOM   2238  OG1 THR A 289      26.914  -9.503  -8.980  1.00  0.00           O
ATOM   2239  CG2 THR A 289      27.668 -10.573 -10.992  1.00  0.00           C
ATOM   2240  C   THR A 289      28.016  -6.956  -9.848  1.00  0.00           C
ATOM   2241  O   THR A 289      26.917  -6.551 -10.210  1.00  0.00           O
ATOM   2242  N   GLN A 290      28.718  -6.299  -8.908  1.00  0.00           N
ATOM   2243  CA  GLN A 290      28.208  -5.137  -8.221  1.00  0.00           C
ATOM   2244  CB  GLN A 290      29.211  -4.652  -7.172  1.00  0.00           C
ATOM   2245  CG  GLN A 290      29.385  -5.598  -5.995  1.00  0.00           C
ATOM   2246  CD  GLN A 290      28.131  -5.716  -5.152  1.00  0.00           C
ATOM   2247  OE1 GLN A 290      27.586  -4.714  -4.689  1.00  0.00           O
ATOM   2248  NE2 GLN A 290      27.668  -6.945  -4.951  1.00  0.00           N
ATOM   2249  C   GLN A 290      27.868  -3.972  -9.128  1.00  0.00           C
ATOM   2250  O   GLN A 290      26.788  -3.397  -8.997  1.00  0.00           O
ATOM   2251  N   MET A 291      28.761  -3.573 -10.059  1.00  0.00           N
ATOM   2252  CA  MET A 291      28.482  -2.470 -10.944  1.00  0.00           C
ATOM   2253  CB  MET A 291      29.729  -2.102 -11.751  1.00  0.00           C
ATOM   2254  CG  MET A 291      30.848  -1.495 -10.922  1.00  0.00           C
ATOM   2255  SD  MET A 291      30.351   0.025 -10.088  1.00  0.00           S
ATOM   2256  CE  MET A 291      30.121   1.119 -11.487  1.00  0.00           C
ATOM   2257  C   MET A 291      27.347  -2.816 -11.856  1.00  0.00           C
ATOM   2258  O   MET A 291      26.475  -1.992 -12.126  1.00  0.00           O
ATOM   2259  N   TYR A 292      27.322  -4.069 -12.334  1.00  0.00           N
ATOM   2260  CA  TYR A 292      26.370  -4.525 -13.303  1.00  0.00           C
ATOM   2261  CB  TYR A 292      26.688  -5.958 -13.733  1.00  0.00           C
ATOM   2262  CG  TYR A 292      27.901  -6.075 -14.628  1.00  0.00           C
ATOM   2263  CD1 TYR A 292      28.572  -4.941 -15.067  1.00  0.00           C
ATOM   2264  CD2 TYR A 292      28.371  -7.318 -15.031  1.00  0.00           C
ATOM   2265  CE1 TYR A 292      29.682  -5.037 -15.885  1.00  0.00           C
ATOM   2266  CE2 TYR A 292      29.480  -7.434 -15.848  1.00  0.00           C
ATOM   2267  CZ  TYR A 292      30.135  -6.279 -16.274  1.00  0.00           C
ATOM   2268  OH  TYR A 292      31.239  -6.378 -17.089  1.00  0.00           O
ATOM   2269  C   TYR A 292      24.977  -4.439 -12.746  1.00  0.00           C
ATOM   2270  O   TYR A 292      24.033  -4.210 -13.499  1.00  0.00           O
ATOM   2271  N   HIS A 293      24.793  -4.697 -11.433  1.00  0.00           N
ATOM   2272  CA  HIS A 293      23.493  -4.596 -10.818  1.00  0.00           C
ATOM   2273  ND1 HIS A 293      21.174  -6.018  -9.092  1.00  0.00           N
ATOM   2274  CG  HIS A 293      22.193  -5.170  -8.718  1.00  0.00           C
ATOM   2275  CB  HIS A 293      23.528  -5.160  -9.396  1.00  0.00           C
ATOM   2276  NE2 HIS A 293      20.344  -4.846  -7.419  1.00  0.00           N
ATOM   2277  CD2 HIS A 293      21.581  -4.435  -7.620  1.00  0.00           C
ATOM   2278  CE1 HIS A 293      20.107  -5.795  -8.304  1.00  0.00           C
ATOM   2279  C   HIS A 293      22.994  -3.181 -10.786  1.00  0.00           C
ATOM   2280  O   HIS A 293      21.815  -2.937 -11.038  1.00  0.00           O
ATOM   2281  N   ALA A 294      23.864  -2.207 -10.459  1.00  0.00           N
ATOM   2282  CA  ALA A 294      23.452  -0.834 -10.351  1.00  0.00           C
ATOM   2283  CB  ALA A 294      24.597   0.024  -9.834  1.00  0.00           C
ATOM   2284  C   ALA A 294      22.979  -0.357 -11.689  1.00  0.00           C
ATOM   2285  O   ALA A 294      22.013   0.399 -11.782  1.00  0.00           O
ATOM   2286  N   LEU A 295      23.682  -0.767 -12.761  1.00  0.00           N
ATOM   2287  CA  LEU A 295      23.348  -0.406 -14.110  1.00  0.00           C
ATOM   2288  CB  LEU A 295      24.438  -0.875 -15.076  1.00  0.00           C
ATOM   2289  CG  LEU A 295      25.784  -0.153 -14.981  1.00  0.00           C
ATOM   2290  CD1 LEU A 295      26.822  -0.833 -15.860  1.00  0.00           C
ATOM   2291  CD2 LEU A 295      25.638   1.310 -15.369  1.00  0.00           C
ATOM   2292  C   LEU A 295      22.013  -0.997 -14.487  1.00  0.00           C
ATOM   2293  O   LEU A 295      21.186  -0.309 -15.084  1.00  0.00           O
ATOM   2294  N   LEU A 296      21.748  -2.279 -14.145  1.00  0.00           N
ATOM   2295  CA  LEU A 296      20.471  -2.854 -14.491  1.00  0.00           C
ATOM   2296  CB  LEU A 296      20.433  -4.337 -14.118  1.00  0.00           C
ATOM   2297  CG  LEU A 296      21.324  -5.267 -14.943  1.00  0.00           C
ATOM   2298  CD1 LEU A 296      21.329  -6.670 -14.355  1.00  0.00           C
ATOM   2299  CD2 LEU A 296      20.867  -5.303 -16.394  1.00  0.00           C
ATOM   2300  C   LEU A 296      19.377  -2.112 -13.808  1.00  0.00           C
ATOM   2301  O   LEU A 296      18.313  -1.906 -14.387  1.00  0.00           O
ATOM   2302  N   LYS A 297      19.607  -1.705 -12.549  1.00  0.00           N
ATOM   2303  CA  LYS A 297      18.577  -1.072 -11.780  1.00  0.00           C
ATOM   2304  CB  LYS A 297      19.086  -0.734 -10.377  1.00  0.00           C
ATOM   2305  CG  LYS A 297      18.050  -0.072  -9.483  1.00  0.00           C
ATOM   2306  CD  LYS A 297      18.607   0.190  -8.094  1.00  0.00           C
ATOM   2307  CE  LYS A 297      17.583   0.883  -7.210  1.00  0.00           C
ATOM   2308  NZ  LYS A 297      18.115   1.147  -5.845  1.00  0.00           N
ATOM   2309  C   LYS A 297      18.108   0.160 -12.490  1.00  0.00           C
ATOM   2310  O   LYS A 297      16.910   0.338 -12.707  1.00  0.00           O
ATOM   2311  N   HIS A 298      19.044   1.041 -12.885  1.00  0.00           N
ATOM   2312  CA  HIS A 298      18.680   2.271 -13.527  1.00  0.00           C
ATOM   2313  ND1 HIS A 298      21.048   4.879 -12.045  1.00  0.00           N
ATOM   2314  CG  HIS A 298      20.233   3.779 -12.207  1.00  0.00           C
ATOM   2315  CB  HIS A 298      19.868   3.234 -13.553  1.00  0.00           C
ATOM   2316  NE2 HIS A 298      20.524   4.261  -9.995  1.00  0.00           N
ATOM   2317  CD2 HIS A 298      19.929   3.429 -10.827  1.00  0.00           C
ATOM   2318  CE1 HIS A 298      21.193   5.127 -10.731  1.00  0.00           C
ATOM   2319  C   HIS A 298      18.179   2.069 -14.926  1.00  0.00           C
ATOM   2320  O   HIS A 298      17.386   2.872 -15.412  1.00  0.00           O
ATOM   2321  N   LEU A 299      18.665   1.030 -15.630  1.00  0.00           N
ATOM   2322  CA  LEU A 299      18.244   0.727 -16.976  1.00  0.00           C
ATOM   2323  CB  LEU A 299      19.132  -0.361 -17.583  1.00  0.00           C
ATOM   2324  CG  LEU A 299      20.586   0.026 -17.859  1.00  0.00           C
ATOM   2325  CD1 LEU A 299      21.387  -1.184 -18.315  1.00  0.00           C
ATOM   2326  CD2 LEU A 299      20.659   1.132 -18.901  1.00  0.00           C
ATOM   2327  C   LEU A 299      16.806   0.298 -17.002  1.00  0.00           C
ATOM   2328  O   LEU A 299      16.111   0.519 -17.993  1.00  0.00           O
ATOM   2329  N   GLY A 300      16.322  -0.365 -15.935  1.00  0.00           N
ATOM   2330  CA  GLY A 300      14.961  -0.830 -15.932  1.00  0.00           C
ATOM   2331  C   GLY A 300      14.021   0.340 -16.055  1.00  0.00           C
ATOM   2332  O   GLY A 300      13.010   0.256 -16.750  1.00  0.00           O
ATOM   2333  N   THR A 301      14.296   1.432 -15.317  1.00  0.00           N
ATOM   2334  CA  THR A 301      13.507   2.639 -15.284  1.00  0.00           C
ATOM   2335  CB  THR A 301      13.752   3.438 -13.991  1.00  0.00           C
ATOM   2336  OG1 THR A 301      15.135   3.805 -13.907  1.00  0.00           O
ATOM   2337  CG2 THR A 301      13.396   2.601 -12.772  1.00  0.00           C
ATOM   2338  C   THR A 301      13.739   3.577 -16.444  1.00  0.00           C
ATOM   2339  O   THR A 301      12.857   4.366 -16.779  1.00  0.00           O
ATOM   2340  N   LEU A 302      14.939   3.554 -17.056  1.00  0.00           N
ATOM   2341  CA  LEU A 302      15.351   4.537 -18.027  1.00  0.00           C
ATOM   2342  CB  LEU A 302      16.790   4.276 -18.476  1.00  0.00           C
ATOM   2343  CG  LEU A 302      17.424   5.342 -19.373  1.00  0.00           C
ATOM   2344  CD1 LEU A 302      18.912   5.080 -19.548  1.00  0.00           C
ATOM   2345  CD2 LEU A 302      16.732   5.386 -20.726  1.00  0.00           C
ATOM   2346  C   LEU A 302      14.448   4.567 -19.235  1.00  0.00           C
ATOM   2347  O   LEU A 302      14.369   3.603 -19.996  1.00  0.00           O
ATOM   2348  N   ALA A 303      13.737   5.711 -19.437  1.00  0.00           N
ATOM   2349  CA  ALA A 303      12.897   5.895 -20.595  1.00  0.00           C
ATOM   2350  CB  ALA A 303      13.745   6.004 -21.853  1.00  0.00           C
ATOM   2351  C   ALA A 303      11.937   4.744 -20.677  1.00  0.00           C
ATOM   2352  O   ALA A 303      11.429   4.269 -19.662  1.00  0.00           O
ATOM   2353  N   GLY A 304      11.601   4.333 -21.922  1.00  0.00           N
ATOM   2354  CA  GLY A 304      10.758   3.191 -22.172  1.00  0.00           C
ATOM   2355  C   GLY A 304      11.503   2.306 -23.134  1.00  0.00           C
ATOM   2356  O   GLY A 304      12.670   2.543 -23.439  1.00  0.00           O
ATOM   2357  N   SER A 305      10.822   1.262 -23.649  1.00  0.00           N
ATOM   2358  CA  SER A 305      11.420   0.249 -24.475  1.00  0.00           C
ATOM   2359  CB  SER A 305      10.425  -0.882 -24.741  1.00  0.00           C
ATOM   2360  OG  SER A 305      10.113  -1.579 -23.547  1.00  0.00           O
ATOM   2361  C   SER A 305      11.918   0.793 -25.790  1.00  0.00           C
ATOM   2362  O   SER A 305      12.965   0.369 -26.277  1.00  0.00           O
ATOM   2363  N   GLN A 306      11.181   1.732 -26.411  1.00  0.00           N
ATOM   2364  CA  GLN A 306      11.514   2.242 -27.715  1.00  0.00           C
ATOM   2365  CB  GLN A 306      10.390   3.135 -28.244  1.00  0.00           C
ATOM   2366  CG  GLN A 306       9.099   2.393 -28.548  1.00  0.00           C
ATOM   2367  CD  GLN A 306       8.233   2.203 -27.318  1.00  0.00           C
ATOM   2368  OE1 GLN A 306       8.738   2.108 -26.200  1.00  0.00           O
ATOM   2369  NE2 GLN A 306       6.922   2.148 -27.522  1.00  0.00           N
ATOM   2370  C   GLN A 306      12.810   3.008 -27.690  1.00  0.00           C
ATOM   2371  O   GLN A 306      13.685   2.787 -28.526  1.00  0.00           O
ATOM   2372  N   ILE A 307      12.969   3.928 -26.719  1.00  0.00           N
ATOM   2373  CA  ILE A 307      14.148   4.745 -26.607  1.00  0.00           C
ATOM   2374  CB  ILE A 307      13.966   5.858 -25.558  1.00  0.00           C
ATOM   2375  CG1 ILE A 307      12.895   6.850 -26.013  1.00  0.00           C
ATOM   2376  CG2 ILE A 307      15.293   6.545 -25.275  1.00  0.00           C
ATOM   2377  CD1 ILE A 307      13.218   7.541 -27.320  1.00  0.00           C
ATOM   2378  C   ILE A 307      15.331   3.889 -26.266  1.00  0.00           C
ATOM   2379  O   ILE A 307      16.426   4.100 -26.787  1.00  0.00           O
ATOM   2380  N   ARG A 308      15.150   2.896 -25.375  1.00  0.00           N
ATOM   2381  CA  ARG A 308      16.250   2.061 -24.976  1.00  0.00           C
ATOM   2382  CB  ARG A 308      15.811   1.080 -23.887  1.00  0.00           C
ATOM   2383  CG  ARG A 308      15.550   1.728 -22.537  1.00  0.00           C
ATOM   2384  CD  ARG A 308      15.417   0.684 -21.440  1.00  0.00           C
ATOM   2385  NE  ARG A 308      14.271  -0.196 -21.658  1.00  0.00           N
ATOM   2386  CZ  ARG A 308      13.040   0.059 -21.228  1.00  0.00           C
ATOM   2387  NH1 ARG A 308      12.060  -0.800 -21.473  1.00  0.00           N
ATOM   2388  NH2 ARG A 308      12.791   1.174 -20.554  1.00  0.00           N
ATOM   2389  C   ARG A 308      16.782   1.331 -26.174  1.00  0.00           C
ATOM   2390  O   ARG A 308      17.993   1.159 -26.312  1.00  0.00           O
ATOM   2391  N   ASN A 309      15.890   0.859 -27.064  1.00  0.00           N
ATOM   2392  CA  ASN A 309      16.301   0.144 -28.241  1.00  0.00           C
ATOM   2393  CB  ASN A 309      15.098  -0.527 -28.907  1.00  0.00           C
ATOM   2394  CG  ASN A 309      14.602  -1.733 -28.134  1.00  0.00           C
ATOM   2395  OD1 ASN A 309      13.623  -1.648 -27.394  1.00  0.00           O
ATOM   2396  ND2 ASN A 309      15.279  -2.863 -28.305  1.00  0.00           N
ATOM   2397  C   ASN A 309      17.005   1.047 -29.216  1.00  0.00           C
ATOM   2398  O   ASN A 309      17.823   0.576 -30.002  1.00  0.00           O
ATOM   2399  N   MET A 310      16.593   2.327 -29.313  1.00  0.00           N
ATOM   2400  CA  MET A 310      17.244   3.280 -30.178  1.00  0.00           C
ATOM   2401  CB  MET A 310      16.322   4.469 -30.456  1.00  0.00           C
ATOM   2402  CG  MET A 310      15.128   4.136 -31.335  1.00  0.00           C
ATOM   2403  SD  MET A 310      14.201   5.600 -31.835  1.00  0.00           S
ATOM   2404  CE  MET A 310      13.361   6.007 -30.306  1.00  0.00           C
ATOM   2405  C   MET A 310      18.555   3.807 -29.640  1.00  0.00           C
ATOM   2406  O   MET A 310      19.552   3.859 -30.360  1.00  0.00           O
ATOM   2407  N   ALA A 311      18.593   4.190 -28.341  1.00  0.00           N
ATOM   2408  CA  ALA A 311      19.732   4.876 -27.768  1.00  0.00           C
ATOM   2409  CB  ALA A 311      19.374   5.453 -26.407  1.00  0.00           C
ATOM   2410  C   ALA A 311      20.919   3.966 -27.640  1.00  0.00           C
ATOM   2411  O   ALA A 311      20.785   2.785 -27.322  1.00  0.00           O
ATOM   2412  N   SER A 312      22.129   4.522 -27.896  1.00  0.00           N
ATOM   2413  CA  SER A 312      23.361   3.779 -27.804  1.00  0.00           C
ATOM   2414  CB  SER A 312      24.248   4.059 -29.019  1.00  0.00           C
ATOM   2415  OG  SER A 312      24.676   5.410 -29.038  1.00  0.00           O
ATOM   2416  C   SER A 312      24.061   4.144 -26.527  1.00  0.00           C
ATOM   2417  O   SER A 312      23.774   5.167 -25.907  1.00  0.00           O
ATOM   2418  N   LEU A 313      24.993   3.268 -26.097  1.00  0.00           N
ATOM   2419  CA  LEU A 313      25.767   3.431 -24.898  1.00  0.00           C
ATOM   2420  CB  LEU A 313      26.522   2.142 -24.568  1.00  0.00           C
ATOM   2421  CG  LEU A 313      27.362   2.156 -23.290  1.00  0.00           C
ATOM   2422  CD1 LEU A 313      26.491   2.445 -22.077  1.00  0.00           C
ATOM   2423  CD2 LEU A 313      28.095   0.835 -23.113  1.00  0.00           C
ATOM   2424  C   LEU A 313      26.724   4.580 -25.053  1.00  0.00           C
ATOM   2425  O   LEU A 313      26.876   5.395 -24.144  1.00  0.00           O
ATOM   2426  N   GLY A 314      27.403   4.665 -26.218  1.00  0.00           N
ATOM   2427  CA  GLY A 314      28.360   5.707 -26.482  1.00  0.00           C
ATOM   2428  C   GLY A 314      27.644   7.024 -26.515  1.00  0.00           C
ATOM   2429  O   GLY A 314      28.158   8.030 -26.028  1.00  0.00           O
ATOM   2430  N   GLY A 315      26.433   7.051 -27.110  1.00  0.00           N
ATOM   2431  CA  GLY A 315      25.678   8.268 -27.217  1.00  0.00           C
ATOM   2432  C   GLY A 315      25.372   8.761 -25.839  1.00  0.00           C
ATOM   2433  O   GLY A 315      25.492   9.950 -25.551  1.00  0.00           O
ATOM   2434  N   HIS A 316      24.982   7.843 -24.940  1.00  0.00           N
ATOM   2435  CA  HIS A 316      24.600   8.204 -23.606  1.00  0.00           C
ATOM   2436  ND1 HIS A 316      22.125   7.427 -21.359  1.00  0.00           N
ATOM   2437  CG  HIS A 316      23.487   7.294 -21.517  1.00  0.00           C
ATOM   2438  CB  HIS A 316      24.122   6.973 -22.834  1.00  0.00           C
ATOM   2439  NE2 HIS A 316      22.960   7.786 -19.351  1.00  0.00           N
ATOM   2440  CD2 HIS A 316      23.969   7.542 -20.165  1.00  0.00           C
ATOM   2441  CE1 HIS A 316      21.859   7.715 -20.073  1.00  0.00           C
ATOM   2442  C   HIS A 316      25.754   8.858 -22.900  1.00  0.00           C
ATOM   2443  O   HIS A 316      25.603   9.924 -22.305  1.00  0.00           O
ATOM   2444  N   ILE A 317      26.949   8.237 -22.962  1.00  0.00           N
ATOM   2445  CA  ILE A 317      28.107   8.724 -22.256  1.00  0.00           C
ATOM   2446  CB  ILE A 317      29.274   7.721 -22.326  1.00  0.00           C
ATOM   2447  CG1 ILE A 317      28.929   6.446 -21.554  1.00  0.00           C
ATOM   2448  CG2 ILE A 317      30.557   8.361 -21.819  1.00  0.00           C
ATOM   2449  CD1 ILE A 317      29.892   5.305 -21.798  1.00  0.00           C
ATOM   2450  C   ILE A 317      28.551  10.059 -22.790  1.00  0.00           C
ATOM   2451  O   ILE A 317      28.846  10.969 -22.017  1.00  0.00           O
ATOM   2452  N   ILE A 318      28.625  10.211 -24.126  1.00  0.00           N
ATOM   2453  CA  ILE A 318      29.090  11.423 -24.754  1.00  0.00           C
ATOM   2454  CB  ILE A 318      29.322  11.223 -26.263  1.00  0.00           C
ATOM   2455  CG1 ILE A 318      30.402  10.166 -26.501  1.00  0.00           C
ATOM   2456  CG2 ILE A 318      29.668  12.547 -26.929  1.00  0.00           C
ATOM   2457  CD1 ILE A 318      31.745  10.518 -25.899  1.00  0.00           C
ATOM   2458  C   ILE A 318      28.119  12.555 -24.529  1.00  0.00           C
ATOM   2459  O   ILE A 318      28.537  13.698 -24.350  1.00  0.00           O
ATOM   2460  N   SER A 319      26.797  12.275 -24.544  1.00  0.00           N
ATOM   2461  CA  SER A 319      25.791  13.303 -24.418  1.00  0.00           C
ATOM   2462  CB  SER A 319      24.391  12.687 -24.435  1.00  0.00           C
ATOM   2463  OG  SER A 319      24.117  12.076 -25.683  1.00  0.00           O
ATOM   2464  C   SER A 319      26.021  14.078 -23.153  1.00  0.00           C
ATOM   2465  O   SER A 319      25.935  15.306 -23.151  1.00  0.00           O
ATOM   2466  N   ARG A 320      26.340  13.382 -22.045  1.00  0.00           N
ATOM   2467  CA  ARG A 320      26.619  14.022 -20.786  1.00  0.00           C
ATOM   2468  CB  ARG A 320      27.883  14.878 -20.888  1.00  0.00           C
ATOM   2469  CG  ARG A 320      29.142  14.089 -21.211  1.00  0.00           C
ATOM   2470  CD  ARG A 320      30.365  14.991 -21.245  1.00  0.00           C
ATOM   2471  NE  ARG A 320      31.595  14.237 -21.470  1.00  0.00           N
ATOM   2472  CZ  ARG A 320      32.013  13.829 -22.664  1.00  0.00           C
ATOM   2473  NH1 ARG A 320      33.146  13.147 -22.773  1.00  0.00           N
ATOM   2474  NH2 ARG A 320      31.298  14.102 -23.746  1.00  0.00           N
ATOM   2475  C   ARG A 320      25.482  14.877 -20.304  1.00  0.00           C
ATOM   2476  O   ARG A 320      25.681  16.033 -19.934  1.00  0.00           O
ATOM   2477  N   HIS A 321      24.250  14.319 -20.283  1.00  0.00           N
ATOM   2478  CA  HIS A 321      23.114  15.026 -19.748  1.00  0.00           C
ATOM   2479  ND1 HIS A 321      20.717  13.484 -22.285  1.00  0.00           N
ATOM   2480  CG  HIS A 321      21.605  14.337 -21.666  1.00  0.00           C
ATOM   2481  CB  HIS A 321      21.811  14.353 -20.183  1.00  0.00           C
ATOM   2482  NE2 HIS A 321      21.613  14.652 -23.927  1.00  0.00           N
ATOM   2483  CD2 HIS A 321      22.154  15.069 -22.799  1.00  0.00           C
ATOM   2484  CE1 HIS A 321      20.754  13.702 -23.612  1.00  0.00           C
ATOM   2485  C   HIS A 321      23.269  15.049 -18.246  1.00  0.00           C
ATOM   2486  O   HIS A 321      23.648  14.045 -17.645  1.00  0.00           O
ATOM   2487  N   PRO A 322      23.000  16.163 -17.607  1.00  0.00           N
ATOM   2488  CA  PRO A 322      23.129  16.300 -16.173  1.00  0.00           C
ATOM   2489  CD  PRO A 322      22.454  17.364 -18.251  1.00  0.00           C
ATOM   2490  CB  PRO A 322      22.649  17.726 -15.893  1.00  0.00           C
ATOM   2491  CG  PRO A 322      21.834  18.087 -17.089  1.00  0.00           C
ATOM   2492  C   PRO A 322      22.296  15.294 -15.419  1.00  0.00           C
ATOM   2493  O   PRO A 322      22.718  14.841 -14.356  1.00  0.00           O
ATOM   2494  N   ASP A 323      21.088  14.991 -15.927  1.00  0.00           N
ATOM   2495  CA  ASP A 323      20.122  14.069 -15.386  1.00  0.00           C
ATOM   2496  CB  ASP A 323      18.721  14.392 -15.910  1.00  0.00           C
ATOM   2497  CG  ASP A 323      18.182  15.699 -15.364  1.00  0.00           C
ATOM   2498  OD1 ASP A 323      18.641  16.126 -14.283  1.00  0.00           O
ATOM   2499  OD2 ASP A 323      17.301  16.297 -16.016  1.00  0.00           O
ATOM   2500  C   ASP A 323      20.422  12.613 -15.684  1.00  0.00           C
ATOM   2501  O   ASP A 323      19.726  11.728 -15.186  1.00  0.00           O
ATOM   2502  CB  SER A 324      23.158  11.000 -17.647  1.00  0.00           C
ATOM   2503  OG  SER A 324      23.732   9.705 -17.675  1.00  0.00           O
ATOM   2504  C   SER A 324      21.835  10.033 -15.777  1.00  0.00           C
ATOM   2505  O   SER A 324      22.444  10.307 -14.745  1.00  0.00           O
ATOM   2506  N   SER A 324      21.409  12.323 -16.558  1.00  0.00           N
ATOM   2507  CA  SER A 324      21.794  10.983 -16.954  1.00  0.00           C
ATOM   2508  N   ASP A 325      21.130   8.883 -15.916  1.00  0.00           N
ATOM   2509  CA  ASP A 325      21.025   7.840 -14.923  1.00  0.00           C
ATOM   2510  CB  ASP A 325      19.805   6.959 -15.198  1.00  0.00           C
ATOM   2511  CG  ASP A 325      18.500   7.639 -14.832  1.00  0.00           C
ATOM   2512  OD1 ASP A 325      18.444   8.279 -13.761  1.00  0.00           O
ATOM   2513  OD2 ASP A 325      17.534   7.532 -15.616  1.00  0.00           O
ATOM   2514  C   ASP A 325      22.240   6.946 -14.821  1.00  0.00           C
ATOM   2515  O   ASP A 325      22.496   6.365 -13.767  1.00  0.00           O
ATOM   2516  N   LEU A 326      22.911   6.674 -15.957  1.00  0.00           N
ATOM   2517  CA  LEU A 326      24.049   5.788 -16.044  1.00  0.00           C
ATOM   2518  CB  LEU A 326      24.176   5.216 -17.457  1.00  0.00           C
ATOM   2519  CG  LEU A 326      23.069   4.256 -17.902  1.00  0.00           C
ATOM   2520  CD1 LEU A 326      23.232   3.892 -19.369  1.00  0.00           C
ATOM   2521  CD2 LEU A 326      23.068   3.002 -17.042  1.00  0.00           C
ATOM   2522  C   LEU A 326      25.377   6.398 -15.678  1.00  0.00           C
ATOM   2523  O   LEU A 326      26.230   5.734 -15.092  1.00  0.00           O
ATOM   2524  N   ASN A 327      25.601   7.673 -16.051  1.00  0.00           N
ATOM   2525  CA  ASN A 327      26.882   8.319 -15.900  1.00  0.00           C
ATOM   2526  CB  ASN A 327      26.854   9.717 -16.522  1.00  0.00           C
ATOM   2527  CG  ASN A 327      26.854   9.680 -18.037  1.00  0.00           C
ATOM   2528  OD1 ASN A 327      27.227   8.676 -18.644  1.00  0.00           O
ATOM   2529  ND2 ASN A 327      26.435  10.779 -18.655  1.00  0.00           N
ATOM   2530  C   ASN A 327      27.320   8.410 -14.465  1.00  0.00           C
ATOM   2531  O   ASN A 327      28.499   8.178 -14.197  1.00  0.00           O
ATOM   2532  N   PRO A 328      26.491   8.748 -13.514  1.00  0.00           N
ATOM   2533  CA  PRO A 328      26.921   8.823 -12.146  1.00  0.00           C
ATOM   2534  CD  PRO A 328      25.090   9.318 -13.714  1.00  0.00           C
ATOM   2535  CB  PRO A 328      25.684   9.320 -11.396  1.00  0.00           C
ATOM   2536  CG  PRO A 328      24.897  10.063 -12.423  1.00  0.00           C
ATOM   2537  C   PRO A 328      27.366   7.487 -11.640  1.00  0.00           C
ATOM   2538  O   PRO A 328      28.227   7.444 -10.763  1.00  0.00           O
ATOM   2539  N   ILE A 329      26.751   6.392 -12.126  1.00  0.00           N
ATOM   2540  CA  ILE A 329      27.124   5.066 -11.724  1.00  0.00           C
ATOM   2541  CB  ILE A 329      26.057   4.032 -12.129  1.00  0.00           C
ATOM   2542  CG1 ILE A 329      24.767   4.259 -11.338  1.00  0.00           C
ATOM   2543  CG2 ILE A 329      26.590   2.619 -11.951  1.00  0.00           C
ATOM   2544  CD1 ILE A 329      23.586   3.467 -11.855  1.00  0.00           C
ATOM   2545  C   ILE A 329      28.457   4.707 -12.318  1.00  0.00           C
ATOM   2546  O   ILE A 329      29.325   4.164 -11.638  1.00  0.00           O
ATOM   2547  N   LEU A 330      28.651   5.012 -13.616  1.00  0.00           N
ATOM   2548  CA  LEU A 330      29.863   4.713 -14.328  1.00  0.00           C
ATOM   2549  CB  LEU A 330      29.706   5.039 -15.815  1.00  0.00           C
ATOM   2550  CG  LEU A 330      28.755   4.141 -16.609  1.00  0.00           C
ATOM   2551  CD1 LEU A 330      28.553   4.682 -18.016  1.00  0.00           C
ATOM   2552  CD2 LEU A 330      29.282   2.715 -16.661  1.00  0.00           C
ATOM   2553  C   LEU A 330      30.988   5.493 -13.714  1.00  0.00           C
ATOM   2554  O   LEU A 330      32.110   5.001 -13.609  1.00  0.00           O
ATOM   2555  N   ALA A 331      30.706   6.732 -13.270  1.00  0.00           N
ATOM   2556  CA  ALA A 331      31.721   7.612 -12.761  1.00  0.00           C
ATOM   2557  CB  ALA A 331      31.117   8.956 -12.384  1.00  0.00           C
ATOM   2558  C   ALA A 331      32.419   7.006 -11.572  1.00  0.00           C
ATOM   2559  O   ALA A 331      33.641   7.089 -11.463  1.00  0.00           O
ATOM   2560  N   VAL A 332      31.663   6.396 -10.641  1.00  0.00           N
ATOM   2561  CA  VAL A 332      32.176   5.826  -9.416  1.00  0.00           C
ATOM   2562  CB  VAL A 332      31.050   5.576  -8.395  1.00  0.00           C
ATOM   2563  CG1 VAL A 332      30.363   6.883  -8.029  1.00  0.00           C
ATOM   2564  CG2 VAL A 332      30.044   4.577  -8.945  1.00  0.00           C
ATOM   2565  C   VAL A 332      32.936   4.524  -9.610  1.00  0.00           C
ATOM   2566  O   VAL A 332      33.721   4.137  -8.745  1.00  0.00           O
ATOM   2567  N   GLY A 333      32.643   3.799 -10.709  1.00  0.00           N
ATOM   2568  CA  GLY A 333      33.046   2.470 -11.133  1.00  0.00           C
ATOM   2569  C   GLY A 333      34.482   2.244 -11.561  1.00  0.00           C
ATOM   2570  O   GLY A 333      34.858   1.091 -11.777  1.00  0.00           O
ATOM   2571  N   ASN A 334      35.294   3.289 -11.819  1.00  0.00           N
ATOM   2572  CA  ASN A 334      36.627   3.084 -12.342  1.00  0.00           C
ATOM   2573  CB  ASN A 334      37.401   2.098 -11.465  1.00  0.00           C
ATOM   2574  CG  ASN A 334      38.901   2.194 -11.664  1.00  0.00           C
ATOM   2575  OD1 ASN A 334      39.434   3.272 -11.927  1.00  0.00           O
ATOM   2576  ND2 ASN A 334      39.587   1.063 -11.539  1.00  0.00           N
ATOM   2577  C   ASN A 334      36.524   2.606 -13.763  1.00  0.00           C
ATOM   2578  O   ASN A 334      37.266   1.722 -14.189  1.00  0.00           O
ATOM   2579  N   CYS A 335      35.577   3.182 -14.532  1.00  0.00           N
ATOM   2580  CA  CYS A 335      35.394   2.821 -15.911  1.00  0.00           C
ATOM   2581  CB  CYS A 335      33.945   3.059 -16.339  1.00  0.00           C
ATOM   2582  SG  CYS A 335      32.735   2.015 -15.494  1.00  0.00           S
ATOM   2583  C   CYS A 335      36.336   3.601 -16.783  1.00  0.00           C
ATOM   2584  O   CYS A 335      36.695   4.737 -16.474  1.00  0.00           O
ATOM   2585  N   THR A 336      36.763   2.988 -17.912  1.00  0.00           N
ATOM   2586  CA  THR A 336      37.653   3.639 -18.836  1.00  0.00           C
ATOM   2587  CB  THR A 336      39.056   3.004 -18.811  1.00  0.00           C
ATOM   2588  OG1 THR A 336      38.974   1.640 -19.241  1.00  0.00           O
ATOM   2589  CG2 THR A 336      39.630   3.037 -17.403  1.00  0.00           C
ATOM   2590  C   THR A 336      37.061   3.561 -20.214  1.00  0.00           C
ATOM   2591  O   THR A 336      36.234   2.697 -20.508  1.00  0.00           O
ATOM   2592  N   LEU A 337      37.478   4.495 -21.097  1.00  0.00           N
ATOM   2593  CA  LEU A 337      36.928   4.599 -22.421  1.00  0.00           C
ATOM   2594  CB  LEU A 337      36.386   6.009 -22.667  1.00  0.00           C
ATOM   2595  CG  LEU A 337      35.286   6.487 -21.718  1.00  0.00           C
ATOM   2596  CD1 LEU A 337      34.905   7.928 -22.019  1.00  0.00           C
ATOM   2597  CD2 LEU A 337      34.064   5.586 -21.813  1.00  0.00           C
ATOM   2598  C   LEU A 337      37.991   4.243 -23.415  1.00  0.00           C
ATOM   2599  O   LEU A 337      39.145   4.648 -23.279  1.00  0.00           O
ATOM   2600  N   ASN A 338      37.616   3.465 -24.451  1.00  0.00           N
ATOM   2601  CA  ASN A 338      38.554   3.099 -25.474  1.00  0.00           C
ATOM   2602  CB  ASN A 338      38.404   1.620 -25.834  1.00  0.00           C
ATOM   2603  CG  ASN A 338      38.774   0.700 -24.686  1.00  0.00           C
ATOM   2604  OD1 ASN A 338      39.844   0.834 -24.092  1.00  0.00           O
ATOM   2605  ND2 ASN A 338      37.888  -0.237 -24.372  1.00  0.00           N
ATOM   2606  C   ASN A 338      38.314   4.006 -26.644  1.00  0.00           C
ATOM   2607  O   ASN A 338      37.351   3.839 -27.392  1.00  0.00           O
ATOM   2608  N   LEU A 339      39.197   5.012 -26.809  1.00  0.00           N
ATOM   2609  CA  LEU A 339      39.117   5.975 -27.872  1.00  0.00           C
ATOM   2610  CB  LEU A 339      39.632   7.337 -27.401  1.00  0.00           C
ATOM   2611  CG  LEU A 339      38.883   7.978 -26.232  1.00  0.00           C
ATOM   2612  CD1 LEU A 339      39.553   9.277 -25.811  1.00  0.00           C
ATOM   2613  CD2 LEU A 339      37.428   8.228 -26.599  1.00  0.00           C
ATOM   2614  C   LEU A 339      39.899   5.485 -29.050  1.00  0.00           C
ATOM   2615  O   LEU A 339      40.841   4.708 -28.905  1.00  0.00           O
ATOM   2616  N   LEU A 340      39.495   5.918 -30.265  1.00  0.00           N
ATOM   2617  CA  LEU A 340      40.204   5.525 -31.449  1.00  0.00           C
ATOM   2618  CB  LEU A 340      39.573   4.273 -32.061  1.00  0.00           C
ATOM   2619  CG  LEU A 340      40.197   3.765 -33.362  1.00  0.00           C
ATOM   2620  CD1 LEU A 340      41.620   3.284 -33.124  1.00  0.00           C
ATOM   2621  CD2 LEU A 340      39.356   2.650 -33.963  1.00  0.00           C
ATOM   2622  C   LEU A 340      40.184   6.683 -32.405  1.00  0.00           C
ATOM   2623  O   LEU A 340      39.141   7.291 -32.647  1.00  0.00           O
ATOM   2624  N   SER A 341      41.358   7.007 -32.982  1.00  0.00           N
ATOM   2625  CA  SER A 341      41.510   8.109 -33.888  1.00  0.00           C
ATOM   2626  CB  SER A 341      42.304   9.239 -33.229  1.00  0.00           C
ATOM   2627  OG  SER A 341      43.635   8.837 -32.958  1.00  0.00           O
ATOM   2628  C   SER A 341      42.187   7.580 -35.110  1.00  0.00           C
ATOM   2629  O   SER A 341      42.566   6.412 -35.174  1.00  0.00           O
ATOM   2630  N   LYS A 342      42.301   8.426 -36.147  1.00  0.00           N
ATOM   2631  CA  LYS A 342      43.011   8.038 -37.326  1.00  0.00           C
ATOM   2632  CB  LYS A 342      42.837   9.087 -38.426  1.00  0.00           C
ATOM   2633  CG  LYS A 342      43.507   8.724 -39.741  1.00  0.00           C
ATOM   2634  CD  LYS A 342      43.200   9.752 -40.819  1.00  0.00           C
ATOM   2635  CE  LYS A 342      43.870   9.389 -42.134  1.00  0.00           C
ATOM   2636  NZ  LYS A 342      43.579  10.387 -43.200  1.00  0.00           N
ATOM   2637  C   LYS A 342      44.439   7.866 -36.910  1.00  0.00           C
ATOM   2638  O   LYS A 342      45.144   6.984 -37.400  1.00  0.00           O
ATOM   2639  N   GLU A 343      44.895   8.738 -35.986  1.00  0.00           N
ATOM   2640  CA  GLU A 343      46.247   8.732 -35.503  1.00  0.00           C
ATOM   2641  CB  GLU A 343      46.517   9.974 -34.652  1.00  0.00           C
ATOM   2642  CG  GLU A 343      46.541  11.274 -35.440  1.00  0.00           C
ATOM   2643  CD  GLU A 343      46.751  12.488 -34.557  1.00  0.00           C
ATOM   2644  OE1 GLU A 343      46.687  12.339 -33.318  1.00  0.00           O
ATOM   2645  OE2 GLU A 343      46.980  13.587 -35.103  1.00  0.00           O
ATOM   2646  C   GLU A 343      46.502   7.477 -34.711  1.00  0.00           C
ATOM   2647  O   GLU A 343      47.549   6.853 -34.882  1.00  0.00           O
ATOM   2648  N   GLY A 344      45.566   7.053 -33.826  1.00  0.00           N
ATOM   2649  CA  GLY A 344      45.851   5.842 -33.095  1.00  0.00           C
ATOM   2650  C   GLY A 344      44.840   5.583 -32.010  1.00  0.00           C
ATOM   2651  O   GLY A 344      43.866   6.315 -31.839  1.00  0.00           O
ATOM   2652  N   LYS A 345      45.080   4.481 -31.261  1.00  0.00           N
ATOM   2653  CA  LYS A 345      44.292   4.008 -30.151  1.00  0.00           C
ATOM   2654  CB  LYS A 345      44.517   2.510 -29.934  1.00  0.00           C
ATOM   2655  CG  LYS A 345      44.003   1.635 -31.065  1.00  0.00           C
ATOM   2656  CD  LYS A 345      44.225   0.161 -30.768  1.00  0.00           C
ATOM   2657  CE  LYS A 345      43.717  -0.714 -31.903  1.00  0.00           C
ATOM   2658  NZ  LYS A 345      43.946  -2.160 -31.634  1.00  0.00           N
ATOM   2659  C   LYS A 345      44.672   4.809 -28.942  1.00  0.00           C
ATOM   2660  O   LYS A 345      45.796   5.299 -28.846  1.00  0.00           O
ATOM   2661  N   ARG A 346      43.725   4.985 -27.993  1.00  0.00           N
ATOM   2662  CA  ARG A 346      43.995   5.777 -26.823  1.00  0.00           C
ATOM   2663  CB  ARG A 346      43.987   7.267 -27.171  1.00  0.00           C
ATOM   2664  CG  ARG A 346      44.338   8.178 -26.006  1.00  0.00           C
ATOM   2665  CD  ARG A 346      44.577   9.605 -26.474  1.00  0.00           C
ATOM   2666  NE  ARG A 346      43.367  10.212 -27.021  1.00  0.00           N
ATOM   2667  CZ  ARG A 346      42.519  10.954 -26.316  1.00  0.00           C
ATOM   2668  NH1 ARG A 346      41.443  11.465 -26.898  1.00  0.00           N
ATOM   2669  NH2 ARG A 346      42.749  11.182 -25.030  1.00  0.00           N
ATOM   2670  C   ARG A 346      42.961   5.446 -25.780  1.00  0.00           C
ATOM   2671  O   ARG A 346      41.838   5.068 -26.112  1.00  0.00           O
ATOM   2672  N   GLN A 347      43.312   5.585 -24.478  1.00  0.00           N
ATOM   2673  CA  GLN A 347      42.378   5.236 -23.439  1.00  0.00           C
ATOM   2674  CB  GLN A 347      42.748   3.888 -22.816  1.00  0.00           C
ATOM   2675  CG  GLN A 347      41.771   3.404 -21.758  1.00  0.00           C
ATOM   2676  CD  GLN A 347      42.130   2.035 -21.216  1.00  0.00           C
ATOM   2677  OE1 GLN A 347      43.104   1.421 -21.650  1.00  0.00           O
ATOM   2678  NE2 GLN A 347      41.341   1.552 -20.262  1.00  0.00           N
ATOM   2679  C   GLN A 347      42.351   6.319 -22.393  1.00  0.00           C
ATOM   2680  O   GLN A 347      43.395   6.794 -21.949  1.00  0.00           O
ATOM   2681  N   ILE A 348      41.135   6.741 -21.971  1.00  0.00           N
ATOM   2682  CA  ILE A 348      40.992   7.765 -20.965  1.00  0.00           C
ATOM   2683  CB  ILE A 348      40.586   9.114 -21.587  1.00  0.00           C
ATOM   2684  CG1 ILE A 348      39.239   8.989 -22.301  1.00  0.00           C
ATOM   2685  CG2 ILE A 348      41.677   9.621 -22.518  1.00  0.00           C
ATOM   2686  CD1 ILE A 348      38.670  10.311 -22.767  1.00  0.00           C
ATOM   2687  C   ILE A 348      39.979   7.308 -19.951  1.00  0.00           C
ATOM   2688  O   ILE A 348      39.103   6.496 -20.247  1.00  0.00           O
ATOM   2689  N   PRO A 349      40.113   7.787 -18.737  1.00  0.00           N
ATOM   2690  CA  PRO A 349      39.216   7.441 -17.660  1.00  0.00           C
ATOM   2691  CD  PRO A 349      41.263   8.673 -18.237  1.00  0.00           C
ATOM   2692  CB  PRO A 349      39.988   7.826 -16.397  1.00  0.00           C
ATOM   2693  CG  PRO A 349      40.854   8.965 -16.821  1.00  0.00           C
ATOM   2694  C   PRO A 349      37.914   8.182 -17.740  1.00  0.00           C
ATOM   2695  O   PRO A 349      37.892   9.307 -18.238  1.00  0.00           O
ATOM   2696  N   LEU A 350      36.822   7.572 -17.235  1.00  0.00           N
ATOM   2697  CA  LEU A 350      35.529   8.201 -17.207  1.00  0.00           C
ATOM   2698  CB  LEU A 350      34.435   7.193 -17.564  1.00  0.00           C
ATOM   2699  CG  LEU A 350      32.999   7.720 -17.556  1.00  0.00           C
ATOM   2700  CD1 LEU A 350      32.820   8.811 -18.601  1.00  0.00           C
ATOM   2701  CD2 LEU A 350      32.010   6.590 -17.797  1.00  0.00           C
ATOM   2702  C   LEU A 350      35.359   8.767 -15.831  1.00  0.00           C
ATOM   2703  O   LEU A 350      34.933   8.082 -14.901  1.00  0.00           O
ATOM   2704  N   ASN A 351      35.666  10.074 -15.691  1.00  0.00           N
ATOM   2705  CA  ASN A 351      35.680  10.723 -14.411  1.00  0.00           C
ATOM   2706  CB  ASN A 351      37.118  10.964 -13.948  1.00  0.00           C
ATOM   2707  CG  ASN A 351      37.880  11.894 -14.871  1.00  0.00           C
ATOM   2708  OD1 ASN A 351      37.284  12.609 -15.677  1.00  0.00           O
ATOM   2709  ND2 ASN A 351      39.203  11.888 -14.756  1.00  0.00           N
ATOM   2710  C   ASN A 351      34.909  12.010 -14.475  1.00  0.00           C
ATOM   2711  O   ASN A 351      34.202  12.280 -15.444  1.00  0.00           O
ATOM   2712  N   GLU A 352      35.004  12.820 -13.399  1.00  0.00           N
ATOM   2713  CA  GLU A 352      34.266  14.049 -13.264  1.00  0.00           C
ATOM   2714  CB  GLU A 352      34.487  14.657 -11.878  1.00  0.00           C
ATOM   2715  CG  GLU A 352      33.697  15.931 -11.626  1.00  0.00           C
ATOM   2716  CD  GLU A 352      33.881  16.462 -10.217  1.00  0.00           C
ATOM   2717  OE1 GLU A 352      35.032  16.771  -9.844  1.00  0.00           O
ATOM   2718  OE2 GLU A 352      32.874  16.569  -9.487  1.00  0.00           O
ATOM   2719  C   GLU A 352      34.658  15.032 -14.327  1.00  0.00           C
ATOM   2720  O   GLU A 352      33.792  15.672 -14.922  1.00  0.00           O
ATOM   2721  N   GLN A 353      35.969  15.170 -14.612  1.00  0.00           N
ATOM   2722  CA  GLN A 353      36.405  16.151 -15.570  1.00  0.00           C
ATOM   2723  CB  GLN A 353      37.933  16.189 -15.641  1.00  0.00           C
ATOM   2724  CG  GLN A 353      38.597  16.771 -14.404  1.00  0.00           C
ATOM   2725  CD  GLN A 353      40.110  16.686 -14.461  1.00  0.00           C
ATOM   2726  OE1 GLN A 353      40.668  15.785 -15.088  1.00  0.00           O
ATOM   2727  NE2 GLN A 353      40.779  17.626 -13.804  1.00  0.00           N
ATOM   2728  C   GLN A 353      35.811  15.831 -16.905  1.00  0.00           C
ATOM   2729  O   GLN A 353      35.407  16.728 -17.643  1.00  0.00           O
ATOM   2730  N   PHE A 354      35.740  14.532 -17.246  1.00  0.00           N
ATOM   2731  CA  PHE A 354      35.186  14.090 -18.494  1.00  0.00           C
ATOM   2732  CB  PHE A 354      35.326  12.573 -18.635  1.00  0.00           C
ATOM   2733  CG  PHE A 354      34.718  12.022 -19.893  1.00  0.00           C
ATOM   2734  CD1 PHE A 354      35.387  12.115 -21.101  1.00  0.00           C
ATOM   2735  CD2 PHE A 354      33.476  11.412 -19.869  1.00  0.00           C
ATOM   2736  CE1 PHE A 354      34.827  11.608 -22.258  1.00  0.00           C
ATOM   2737  CE2 PHE A 354      32.916  10.906 -21.026  1.00  0.00           C
ATOM   2738  CZ  PHE A 354      33.586  11.002 -22.218  1.00  0.00           C
ATOM   2739  C   PHE A 354      33.747  14.514 -18.562  1.00  0.00           C
ATOM   2740  O   PHE A 354      33.293  15.049 -19.572  1.00  0.00           O
ATOM   2741  N   LEU A 355      32.995  14.294 -17.469  1.00  0.00           N
ATOM   2742  CA  LEU A 355      31.597  14.625 -17.388  1.00  0.00           C
ATOM   2743  CB  LEU A 355      30.984  14.053 -16.108  1.00  0.00           C
ATOM   2744  CG  LEU A 355      30.883  12.529 -16.027  1.00  0.00           C
ATOM   2745  CD1 LEU A 355      30.402  12.094 -14.651  1.00  0.00           C
ATOM   2746  CD2 LEU A 355      29.955  11.993 -17.106  1.00  0.00           C
ATOM   2747  C   LEU A 355      31.415  16.118 -17.442  1.00  0.00           C
ATOM   2748  O   LEU A 355      30.374  16.602 -17.887  1.00  0.00           O
ATOM   2749  N   SER A 356      32.398  16.878 -16.915  1.00  0.00           N
ATOM   2750  CA  SER A 356      32.403  18.321 -16.909  1.00  0.00           C
ATOM   2751  CB  SER A 356      33.370  18.849 -15.847  1.00  0.00           C
ATOM   2752  OG  SER A 356      34.713  18.549 -16.186  1.00  0.00           O
ATOM   2753  C   SER A 356      32.773  18.874 -18.264  1.00  0.00           C
ATOM   2754  O   SER A 356      32.634  20.074 -18.502  1.00  0.00           O
ATOM   2755  N   LYS A 357      33.245  18.016 -19.191  1.00  0.00           N
ATOM   2756  CA  LYS A 357      33.656  18.419 -20.513  1.00  0.00           C
ATOM   2757  CB  LYS A 357      32.511  19.131 -21.236  1.00  0.00           C
ATOM   2758  CG  LYS A 357      31.264  18.281 -21.414  1.00  0.00           C
ATOM   2759  CD  LYS A 357      30.200  19.020 -22.208  1.00  0.00           C
ATOM   2760  CE  LYS A 357      28.938  18.184 -22.352  1.00  0.00           C
ATOM   2761  NZ  LYS A 357      27.863  18.921 -23.072  1.00  0.00           N
ATOM   2762  C   LYS A 357      34.859  19.310 -20.503  1.00  0.00           C
ATOM   2763  O   LYS A 357      34.950  20.243 -21.300  1.00  0.00           O
ATOM   2764  N   CYS A 358      35.820  19.052 -19.595  1.00  0.00           N
ATOM   2765  CA  CYS A 358      37.059  19.771 -19.670  1.00  0.00           C
ATOM   2766  CB  CYS A 358      37.809  19.686 -18.339  1.00  0.00           C
ATOM   2767  SG  CYS A 358      39.378  20.584 -18.308  1.00  0.00           S
ATOM   2768  C   CYS A 358      37.804  19.143 -20.813  1.00  0.00           C
ATOM   2769  O   CYS A 358      37.919  17.920 -20.886  1.00  0.00           O
ATOM   2770  N   PRO A 359      38.323  19.941 -21.706  1.00  0.00           N
ATOM   2771  CA  PRO A 359      38.973  19.461 -22.899  1.00  0.00           C
ATOM   2772  CD  PRO A 359      38.237  21.462 -21.669  1.00  0.00           C
ATOM   2773  CB  PRO A 359      39.468  20.734 -23.588  1.00  0.00           C
ATOM   2774  CG  PRO A 359      38.552  21.805 -23.098  1.00  0.00           C
ATOM   2775  C   PRO A 359      40.117  18.535 -22.614  1.00  0.00           C
ATOM   2776  O   PRO A 359      40.440  17.720 -23.478  1.00  0.00           O
ATOM   2777  N   ASN A 360      40.782  18.666 -21.453  1.00  0.00           N
ATOM   2778  CA  ASN A 360      41.902  17.813 -21.176  1.00  0.00           C
ATOM   2779  CB  ASN A 360      42.618  18.265 -19.902  1.00  0.00           C
ATOM   2780  CG  ASN A 360      43.410  19.543 -20.101  1.00  0.00           C
ATOM   2781  OD1 ASN A 360      43.715  19.925 -21.230  1.00  0.00           O
ATOM   2782  ND2 ASN A 360      43.746  20.207 -19.001  1.00  0.00           N
ATOM   2783  C   ASN A 360      41.417  16.394 -21.072  1.00  0.00           C
ATOM   2784  O   ASN A 360      42.001  15.482 -21.657  1.00  0.00           O
ATOM   2785  N   ALA A 361      40.346  16.186 -20.282  1.00  0.00           N
ATOM   2786  CA  ALA A 361      39.690  14.930 -20.023  1.00  0.00           C
ATOM   2787  CB  ALA A 361      38.767  15.052 -18.821  1.00  0.00           C
ATOM   2788  C   ALA A 361      38.904  14.430 -21.201  1.00  0.00           C
ATOM   2789  O   ALA A 361      38.714  13.226 -21.356  1.00  0.00           O
ATOM   2790  N   ASP A 362      38.368  15.355 -22.019  1.00  0.00           N
ATOM   2791  CA  ASP A 362      37.455  15.070 -23.096  1.00  0.00           C
ATOM   2792  CB  ASP A 362      36.757  16.350 -23.559  1.00  0.00           C
ATOM   2793  CG  ASP A 362      35.517  16.071 -24.386  1.00  0.00           C
ATOM   2794  OD1 ASP A 362      35.241  14.884 -24.661  1.00  0.00           O
ATOM   2795  OD2 ASP A 362      34.821  17.039 -24.758  1.00  0.00           O
ATOM   2796  C   ASP A 362      38.161  14.422 -24.255  1.00  0.00           C
ATOM   2797  O   ASP A 362      39.387  14.326 -24.292  1.00  0.00           O
ATOM   2798  N   LEU A 363      37.359  13.905 -25.216  1.00  0.00           N
ATOM   2799  CA  LEU A 363      37.865  13.369 -26.448  1.00  0.00           C
ATOM   2800  CB  LEU A 363      36.790  12.539 -27.153  1.00  0.00           C
ATOM   2801  CG  LEU A 363      36.683  11.072 -26.733  1.00  0.00           C
ATOM   2802  CD1 LEU A 363      36.390  10.958 -25.245  1.00  0.00           C
ATOM   2803  CD2 LEU A 363      35.607  10.360 -27.540  1.00  0.00           C
ATOM   2804  C   LEU A 363      38.308  14.551 -27.247  1.00  0.00           C
ATOM   2805  O   LEU A 363      37.745  15.637 -27.121  1.00  0.00           O
ATOM   2806  N   LYS A 364      39.360  14.376 -28.069  1.00  0.00           N
ATOM   2807  CA  LYS A 364      39.764  15.424 -28.955  1.00  0.00           C
ATOM   2808  CB  LYS A 364      41.229  15.249 -29.359  1.00  0.00           C
ATOM   2809  CG  LYS A 364      42.213  15.407 -28.211  1.00  0.00           C
ATOM   2810  CD  LYS A 364      43.648  15.253 -28.688  1.00  0.00           C
ATOM   2811  CE  LYS A 364      44.632  15.421 -27.542  1.00  0.00           C
ATOM   2812  NZ  LYS A 364      46.041  15.253 -27.991  1.00  0.00           N
ATOM   2813  C   LYS A 364      38.816  15.345 -30.119  1.00  0.00           C
ATOM   2814  O   LYS A 364      38.202  14.305 -30.350  1.00  0.00           O
ATOM   2815  N   PRO A 365      38.667  16.408 -30.861  1.00  0.00           N
ATOM   2816  CA  PRO A 365      37.647  16.524 -31.874  1.00  0.00           C
ATOM   2817  CD  PRO A 365      39.494  17.681 -30.730  1.00  0.00           C
ATOM   2818  CB  PRO A 365      37.931  17.875 -32.533  1.00  0.00           C
ATOM   2819  CG  PRO A 365      38.638  18.662 -31.480  1.00  0.00           C
ATOM   2820  C   PRO A 365      37.634  15.450 -32.929  1.00  0.00           C
ATOM   2821  O   PRO A 365      36.556  15.131 -33.431  1.00  0.00           O
ATOM   2822  N   GLN A 366      38.811  14.927 -33.315  1.00  0.00           N
ATOM   2823  CA  GLN A 366      38.977  13.948 -34.359  1.00  0.00           C
ATOM   2824  CB  GLN A 366      40.422  13.941 -34.863  1.00  0.00           C
ATOM   2825  CG  GLN A 366      40.860  15.246 -35.508  1.00  0.00           C
ATOM   2826  CD  GLN A 366      40.031  15.601 -36.726  1.00  0.00           C
ATOM   2827  OE1 GLN A 366      38.844  15.281 -36.796  1.00  0.00           O
ATOM   2828  NE2 GLN A 366      40.655  16.266 -37.692  1.00  0.00           N
ATOM   2829  C   GLN A 366      38.612  12.529 -33.973  1.00  0.00           C
ATOM   2830  O   GLN A 366      38.539  11.666 -34.846  1.00  0.00           O
ATOM   2831  N   GLU A 367      38.476  12.193 -32.672  1.00  0.00           N
ATOM   2832  CA  GLU A 367      38.327  10.795 -32.321  1.00  0.00           C
ATOM   2833  CB  GLU A 367      39.299  10.417 -31.201  1.00  0.00           C
ATOM   2834  CG  GLU A 367      39.068  11.167 -29.900  1.00  0.00           C
ATOM   2835  CD  GLU A 367      40.080  10.805 -28.831  1.00  0.00           C
ATOM   2836  OE1 GLU A 367      40.891   9.885 -29.068  1.00  0.00           O
ATOM   2837  OE2 GLU A 367      40.061  11.440 -27.755  1.00  0.00           O
ATOM   2838  C   GLU A 367      36.938  10.399 -31.890  1.00  0.00           C
ATOM   2839  O   GLU A 367      36.078  11.239 -31.627  1.00  0.00           O
ATOM   2840  N   ILE A 368      36.702   9.059 -31.831  1.00  0.00           N
ATOM   2841  CA  ILE A 368      35.421   8.485 -31.502  1.00  0.00           C
ATOM   2842  CB  ILE A 368      34.729   7.898 -32.746  1.00  0.00           C
ATOM   2843  CG1 ILE A 368      35.579   6.777 -33.350  1.00  0.00           C
ATOM   2844  CG2 ILE A 368      34.434   8.993 -33.759  1.00  0.00           C
ATOM   2845  CD1 ILE A 368      35.508   5.476 -32.582  1.00  0.00           C
ATOM   2846  C   ILE A 368      35.552   7.420 -30.443  1.00  0.00           C
ATOM   2847  O   ILE A 368      36.601   6.801 -30.281  1.00  0.00           O
ATOM   2848  N   LEU A 369      34.452   7.187 -29.689  1.00  0.00           N
ATOM   2849  CA  LEU A 369      34.398   6.246 -28.597  1.00  0.00           C
ATOM   2850  CB  LEU A 369      33.386   6.704 -27.545  1.00  0.00           C
ATOM   2851  CG  LEU A 369      33.082   5.712 -26.420  1.00  0.00           C
ATOM   2852  CD1 LEU A 369      34.358   5.321 -25.689  1.00  0.00           C
ATOM   2853  CD2 LEU A 369      32.073   6.298 -25.445  1.00  0.00           C
ATOM   2854  C   LEU A 369      34.045   4.877 -29.116  1.00  0.00           C
ATOM   2855  O   LEU A 369      32.951   4.662 -29.633  1.00  0.00           O
ATOM   2856  N   VAL A 370      35.016   3.933 -29.062  1.00  0.00           N
ATOM   2857  CA  VAL A 370      34.837   2.566 -29.489  1.00  0.00           C
ATOM   2858  CB  VAL A 370      36.187   1.885 -29.781  1.00  0.00           C
ATOM   2859  CG1 VAL A 370      35.985   0.405 -30.071  1.00  0.00           C
ATOM   2860  CG2 VAL A 370      36.888   2.568 -30.945  1.00  0.00           C
ATOM   2861  C   VAL A 370      34.081   1.723 -28.494  1.00  0.00           C
ATOM   2862  O   VAL A 370      33.114   1.049 -28.853  1.00  0.00           O
ATOM   2863  N   SER A 371      34.508   1.736 -27.208  1.00  0.00           N
ATOM   2864  CA  SER A 371      33.899   0.879 -26.220  1.00  0.00           C
ATOM   2865  CB  SER A 371      34.320  -0.575 -26.440  1.00  0.00           C
ATOM   2866  OG  SER A 371      35.704  -0.750 -26.189  1.00  0.00           O
ATOM   2867  C   SER A 371      34.284   1.349 -24.846  1.00  0.00           C
ATOM   2868  O   SER A 371      35.213   2.138 -24.683  1.00  0.00           O
ATOM   2869  N   VAL A 372      33.558   0.860 -23.814  1.00  0.00           N
ATOM   2870  CA  VAL A 372      33.808   1.231 -22.447  1.00  0.00           C
ATOM   2871  CB  VAL A 372      32.628   2.022 -21.852  1.00  0.00           C
ATOM   2872  CG1 VAL A 372      31.368   1.171 -21.842  1.00  0.00           C
ATOM   2873  CG2 VAL A 372      32.962   2.501 -20.448  1.00  0.00           C
ATOM   2874  C   VAL A 372      34.079  -0.014 -21.657  1.00  0.00           C
ATOM   2875  O   VAL A 372      33.526  -1.077 -21.938  1.00  0.00           O
ATOM   2876  N   ASN A 373      34.961   0.095 -20.640  1.00  0.00           N
ATOM   2877  CA  ASN A 373      35.335  -1.035 -19.837  1.00  0.00           C
ATOM   2878  CB  ASN A 373      36.858  -1.165 -19.771  1.00  0.00           C
ATOM   2879  CG  ASN A 373      37.305  -2.401 -19.016  1.00  0.00           C
ATOM   2880  OD1 ASN A 373      37.645  -2.330 -17.835  1.00  0.00           O
ATOM   2881  ND2 ASN A 373      37.306  -3.541 -19.698  1.00  0.00           N
ATOM   2882  C   ASN A 373      34.713  -0.853 -18.482  1.00  0.00           C
ATOM   2883  O   ASN A 373      34.921   0.175 -17.838  1.00  0.00           O
ATOM   2884  N   ILE A 374      33.911  -1.839 -18.023  1.00  0.00           N
ATOM   2885  CA  ILE A 374      33.378  -1.802 -16.687  1.00  0.00           C
ATOM   2886  CB  ILE A 374      31.838  -1.823 -16.693  1.00  0.00           C
ATOM   2887  CG1 ILE A 374      31.291  -0.616 -17.457  1.00  0.00           C
ATOM   2888  CG2 ILE A 374      31.301  -1.885 -15.271  1.00  0.00           C
ATOM   2889  CD1 ILE A 374      29.798  -0.668 -17.693  1.00  0.00           C
ATOM   2890  C   ILE A 374      33.984  -2.991 -15.996  1.00  0.00           C
ATOM   2891  O   ILE A 374      33.738  -4.133 -16.383  1.00  0.00           O
ATOM   2892  N   PRO A 375      34.780  -2.758 -14.987  1.00  0.00           N
ATOM   2893  CA  PRO A 375      35.491  -3.797 -14.281  1.00  0.00           C
ATOM   2894  CD  PRO A 375      35.152  -1.361 -14.433  1.00  0.00           C
ATOM   2895  CB  PRO A 375      36.589  -3.046 -13.524  1.00  0.00           C
ATOM   2896  CG  PRO A 375      35.996  -1.707 -13.239  1.00  0.00           C
ATOM   2897  C   PRO A 375      34.628  -4.566 -13.328  1.00  0.00           C
ATOM   2898  O   PRO A 375      33.579  -4.065 -12.923  1.00  0.00           O
ATOM   2899  N   TYR A 376      35.066  -5.788 -12.951  1.00  0.00           N
ATOM   2900  CA  TYR A 376      34.352  -6.575 -11.983  1.00  0.00           C
ATOM   2901  CB  TYR A 376      34.759  -8.046 -12.083  1.00  0.00           C
ATOM   2902  CG  TYR A 376      34.276  -8.731 -13.342  1.00  0.00           C
ATOM   2903  CD1 TYR A 376      35.002  -9.771 -13.909  1.00  0.00           C
ATOM   2904  CD2 TYR A 376      33.096  -8.336 -13.958  1.00  0.00           C
ATOM   2905  CE1 TYR A 376      34.568 -10.402 -15.059  1.00  0.00           C
ATOM   2906  CE2 TYR A 376      32.646  -8.956 -15.109  1.00  0.00           C
ATOM   2907  CZ  TYR A 376      33.394  -9.997 -15.657  1.00  0.00           C
ATOM   2908  OH  TYR A 376      32.961 -10.624 -16.802  1.00  0.00           O
ATOM   2909  C   TYR A 376      34.661  -5.986 -10.646  1.00  0.00           C
ATOM   2910  O   TYR A 376      35.745  -5.452 -10.422  1.00  0.00           O
ATOM   2911  N   SER A 377      33.682  -6.024  -9.728  1.00  0.00           N
ATOM   2912  CA  SER A 377      33.903  -5.533  -8.403  1.00  0.00           C
ATOM   2913  CB  SER A 377      32.570  -5.239  -7.711  1.00  0.00           C
ATOM   2914  OG  SER A 377      32.770  -4.850  -6.364  1.00  0.00           O
ATOM   2915  C   SER A 377      34.702  -6.533  -7.619  1.00  0.00           C
ATOM   2916  O   SER A 377      34.642  -7.739  -7.855  1.00  0.00           O
ATOM   2917  N   ARG A 378      35.520  -6.017  -6.681  1.00  0.00           N
ATOM   2918  CA  ARG A 378      36.361  -6.809  -5.831  1.00  0.00           C
ATOM   2919  CB  ARG A 378      37.643  -6.049  -5.487  1.00  0.00           C
ATOM   2920  CG  ARG A 378      38.531  -5.754  -6.685  1.00  0.00           C
ATOM   2921  CD  ARG A 378      39.770  -4.975  -6.277  1.00  0.00           C
ATOM   2922  NE  ARG A 378      39.442  -3.631  -5.808  1.00  0.00           N
ATOM   2923  CZ  ARG A 378      40.335  -2.764  -5.342  1.00  0.00           C
ATOM   2924  NH1 ARG A 378      39.944  -1.563  -4.939  1.00  0.00           N
ATOM   2925  NH2 ARG A 378      41.616  -3.099  -5.281  1.00  0.00           N
ATOM   2926  C   ARG A 378      35.568  -7.152  -4.612  1.00  0.00           C
ATOM   2927  O   ARG A 378      34.534  -6.545  -4.337  1.00  0.00           O
ATOM   2928  N   LYS A 379      36.031  -8.164  -3.856  1.00  0.00           N
ATOM   2929  CA  LYS A 379      35.358  -8.546  -2.651  1.00  0.00           C
ATOM   2930  CB  LYS A 379      35.938  -9.852  -2.104  1.00  0.00           C
ATOM   2931  CG  LYS A 379      35.219 -10.384  -0.876  1.00  0.00           C
ATOM   2932  CD  LYS A 379      35.766 -11.740  -0.459  1.00  0.00           C
ATOM   2933  CE  LYS A 379      35.137 -12.214   0.840  1.00  0.00           C
ATOM   2934  NZ  LYS A 379      33.680 -12.484   0.686  1.00  0.00           N
ATOM   2935  C   LYS A 379      35.502  -7.415  -1.677  1.00  0.00           C
ATOM   2936  O   LYS A 379      36.555  -6.783  -1.592  1.00  0.00           O
ATOM   2937  N   TRP A 380      34.435  -7.167  -0.888  1.00  0.00           N
ATOM   2938  CA  TRP A 380      34.369  -6.083   0.053  1.00  0.00           C
ATOM   2939  CB  TRP A 380      35.610  -6.074   0.948  1.00  0.00           C
ATOM   2940  CG  TRP A 380      35.809  -7.350   1.709  1.00  0.00           C
ATOM   2941  CD2 TRP A 380      35.025  -7.824   2.811  1.00  0.00           C
ATOM   2942  CD1 TRP A 380      36.773  -8.291   1.491  1.00  0.00           C
ATOM   2943  NE1 TRP A 380      36.639  -9.323   2.388  1.00  0.00           N
ATOM   2944  CE2 TRP A 380      35.572  -9.057   3.209  1.00  0.00           C
ATOM   2945  CE3 TRP A 380      33.915  -7.325   3.498  1.00  0.00           C
ATOM   2946  CZ2 TRP A 380      35.046  -9.801   4.265  1.00  0.00           C
ATOM   2947  CZ3 TRP A 380      33.398  -8.065   4.544  1.00  0.00           C
ATOM   2948  CH2 TRP A 380      33.961  -9.290   4.920  1.00  0.00           C
ATOM   2949  C   TRP A 380      34.232  -4.774  -0.677  1.00  0.00           C
ATOM   2950  O   TRP A 380      34.537  -3.713  -0.129  1.00  0.00           O
ATOM   2951  N   GLU A 381      33.758  -4.816  -1.942  1.00  0.00           N
ATOM   2952  CA  GLU A 381      33.492  -3.608  -2.679  1.00  0.00           C
ATOM   2953  CB  GLU A 381      34.342  -3.558  -3.950  1.00  0.00           C
ATOM   2954  CG  GLU A 381      34.165  -2.287  -4.765  1.00  0.00           C
ATOM   2955  CD  GLU A 381      35.064  -2.247  -5.985  1.00  0.00           C
ATOM   2956  OE1 GLU A 381      35.502  -3.327  -6.436  1.00  0.00           O
ATOM   2957  OE2 GLU A 381      35.331  -1.137  -6.491  1.00  0.00           O
ATOM   2958  C   GLU A 381      32.017  -3.611  -2.966  1.00  0.00           C
ATOM   2959  O   GLU A 381      31.472  -4.629  -3.396  1.00  0.00           O
ATOM   2960  N   PHE A 382      31.326  -2.470  -2.723  1.00  0.00           N
ATOM   2961  CA  PHE A 382      29.895  -2.445  -2.882  1.00  0.00           C
ATOM   2962  CB  PHE A 382      29.203  -2.493  -1.518  1.00  0.00           C
ATOM   2963  CG  PHE A 382      29.493  -3.741  -0.735  1.00  0.00           C
ATOM   2964  CD1 PHE A 382      30.295  -3.698   0.392  1.00  0.00           C
ATOM   2965  CD2 PHE A 382      28.964  -4.959  -1.126  1.00  0.00           C
ATOM   2966  CE1 PHE A 382      30.561  -4.847   1.113  1.00  0.00           C
ATOM   2967  CE2 PHE A 382      29.231  -6.108  -0.405  1.00  0.00           C
ATOM   2968  CZ  PHE A 382      30.025  -6.056   0.710  1.00  0.00           C
ATOM   2969  C   PHE A 382      29.511  -1.204  -3.647  1.00  0.00           C
ATOM   2970  O   PHE A 382      30.141  -0.157  -3.504  1.00  0.00           O
ATOM   2971  N   VAL A 383      28.446  -1.293  -4.480  1.00  0.00           N
ATOM   2972  CA  VAL A 383      28.036  -0.187  -5.308  1.00  0.00           C
ATOM   2973  CB  VAL A 383      28.524  -0.357  -6.759  1.00  0.00           C
ATOM   2974  CG1 VAL A 383      28.048   0.803  -7.620  1.00  0.00           C
ATOM   2975  CG2 VAL A 383      30.041  -0.469  -6.801  1.00  0.00           C
ATOM   2976  C   VAL A 383      26.539  -0.066  -5.256  1.00  0.00           C
ATOM   2977  O   VAL A 383      25.831  -1.073  -5.265  1.00  0.00           O
ATOM   2978  N   SER A 384      26.016   1.185  -5.211  1.00  0.00           N
ATOM   2979  CA  SER A 384      24.588   1.359  -5.143  1.00  0.00           C
ATOM   2980  CB  SER A 384      24.126   1.430  -3.686  1.00  0.00           C
ATOM   2981  OG  SER A 384      22.722   1.608  -3.605  1.00  0.00           O
ATOM   2982  C   SER A 384      24.195   2.607  -5.894  1.00  0.00           C
ATOM   2983  O   SER A 384      24.943   3.584  -5.930  1.00  0.00           O
ATOM   2984  N   ALA A 385      22.993   2.598  -6.521  1.00  0.00           N
ATOM   2985  CA  ALA A 385      22.521   3.732  -7.280  1.00  0.00           C
ATOM   2986  CB  ALA A 385      22.659   3.466  -8.771  1.00  0.00           C
ATOM   2987  C   ALA A 385      21.090   4.014  -6.907  1.00  0.00           C
ATOM   2988  O   ALA A 385      20.299   3.092  -6.714  1.00  0.00           O
ATOM   2989  N   PHE A 386      20.718   5.314  -6.812  1.00  0.00           N
ATOM   2990  CA  PHE A 386      19.380   5.689  -6.420  1.00  0.00           C
ATOM   2991  CB  PHE A 386      19.359   6.154  -4.963  1.00  0.00           C
ATOM   2992  CD1 PHE A 386      20.931   5.289  -3.209  1.00  0.00           C
ATOM   2993  CD2 PHE A 386      19.083   3.929  -3.839  1.00  0.00           C
ATOM   2994  CE1 PHE A 386      21.337   4.322  -2.309  1.00  0.00           C
ATOM   2995  CE2 PHE A 386      19.489   2.962  -2.939  1.00  0.00           C
ATOM   2996  CZ  PHE A 386      20.610   3.154  -2.176  1.00  0.00           C
ATOM   2997  C   PHE A 386      18.886   6.771  -7.348  1.00  0.00           C
ATOM   2998  O   PHE A 386      19.684   7.437  -8.005  1.00  0.00           O
ATOM   2999  CG  PHE A 386      19.800   5.103  -3.984  1.00  0.00           C
ATOM   3000  C   ARG A 387      15.631   8.376  -7.866  1.00  0.00           C
ATOM   3001  O   ARG A 387      14.907   7.543  -7.322  1.00  0.00           O
ATOM   3002  N   ARG A 387      17.543   6.957  -7.453  1.00  0.00           N
ATOM   3003  CA  ARG A 387      17.035   8.028  -8.282  1.00  0.00           C
ATOM   3004  CB  ARG A 387      17.079   7.630  -9.759  1.00  0.00           C
ATOM   3005  CG  ARG A 387      16.138   6.493 -10.124  1.00  0.00           C
ATOM   3006  CD  ARG A 387      16.462   5.928 -11.497  1.00  0.00           C
ATOM   3007  NE  ARG A 387      16.553   6.975 -12.512  1.00  0.00           N
ATOM   3008  CZ  ARG A 387      15.526   7.398 -13.243  1.00  0.00           C
ATOM   3009  NH1 ARG A 387      15.703   8.355 -14.143  1.00  0.00           N
ATOM   3010  NH2 ARG A 387      14.325   6.862 -13.072  1.00  0.00           N
ATOM   3011  N   GLN A 388      15.215   9.644  -8.102  1.00  0.00           N
ATOM   3012  CA  GLN A 388      13.860  10.041  -7.822  1.00  0.00           C
ATOM   3013  CB  GLN A 388      13.776  10.738  -6.463  1.00  0.00           C
ATOM   3014  CG  GLN A 388      12.382  11.221  -6.098  1.00  0.00           C
ATOM   3015  CD  GLN A 388      11.415  10.079  -5.852  1.00  0.00           C
ATOM   3016  OE1 GLN A 388      11.658   9.219  -5.005  1.00  0.00           O
ATOM   3017  NE2 GLN A 388      10.314  10.067  -6.594  1.00  0.00           N
ATOM   3018  C   GLN A 388      13.388  10.939  -8.932  1.00  0.00           C
ATOM   3019  O   GLN A 388      14.052  11.914  -9.281  1.00  0.00           O
ATOM   3020  N   ALA A 389      12.196  10.629  -9.491  1.00  0.00           N
ATOM   3021  CA  ALA A 389      11.592  11.344 -10.587  1.00  0.00           C
ATOM   3022  CB  ALA A 389      11.687  10.530 -11.868  1.00  0.00           C
ATOM   3023  C   ALA A 389      10.164  11.627 -10.191  1.00  0.00           C
ATOM   3024  O   ALA A 389       9.795  11.453  -9.030  1.00  0.00           O
ATOM   3025  N   GLN A 390       9.356  12.172 -11.132  1.00  0.00           N
ATOM   3026  CA  GLN A 390       7.968  12.517 -10.922  1.00  0.00           C
ATOM   3027  CB  GLN A 390       7.451  13.384 -12.072  1.00  0.00           C
ATOM   3028  CG  GLN A 390       8.051  14.780 -12.115  1.00  0.00           C
ATOM   3029  CD  GLN A 390       7.577  15.581 -13.311  1.00  0.00           C
ATOM   3030  OE1 GLN A 390       7.663  15.124 -14.450  1.00  0.00           O
ATOM   3031  NE2 GLN A 390       7.073  16.783 -13.055  1.00  0.00           N
ATOM   3032  C   GLN A 390       7.126  11.276 -10.784  1.00  0.00           C
ATOM   3033  O   GLN A 390       6.172  11.244 -10.005  1.00  0.00           O
ATOM   3034  N   ARG A 391       7.434  10.241 -11.594  1.00  0.00           N
ATOM   3035  CA  ARG A 391       6.787   8.961 -11.527  1.00  0.00           C
ATOM   3036  CB  ARG A 391       5.745   8.828 -12.640  1.00  0.00           C
ATOM   3037  CG  ARG A 391       6.334   8.800 -14.041  1.00  0.00           C
ATOM   3038  CD  ARG A 391       5.242   8.782 -15.098  1.00  0.00           C
ATOM   3039  CZ  ARG A 391       5.065   8.798 -17.558  1.00  0.00           C
ATOM   3040  NH1 ARG A 391       5.650   8.707 -18.745  1.00  0.00           N
ATOM   3041  NH2 ARG A 391       3.755   8.992 -17.478  1.00  0.00           N
ATOM   3042  C   ARG A 391       7.901   7.959 -11.632  1.00  0.00           C
ATOM   3043  O   ARG A 391       9.048   8.328 -11.877  1.00  0.00           O
ATOM   3044  NE  ARG A 391       5.790   8.696 -16.450  1.00  0.00           N
ATOM   3045  N   GLN A 392       7.600   6.662 -11.430  1.00  0.00           N
ATOM   3046  CA  GLN A 392       8.614   5.645 -11.336  1.00  0.00           C
ATOM   3047  CB  GLN A 392       8.006   4.325 -10.857  1.00  0.00           C
ATOM   3048  CG  GLN A 392       7.534   4.348  -9.412  1.00  0.00           C
ATOM   3049  CD  GLN A 392       6.899   3.039  -8.986  1.00  0.00           C
ATOM   3050  OE1 GLN A 392       6.375   2.293  -9.815  1.00  0.00           O
ATOM   3051  NE2 GLN A 392       6.944   2.755  -7.690  1.00  0.00           N
ATOM   3052  C   GLN A 392       9.363   5.375 -12.615  1.00  0.00           C
ATOM   3053  O   GLN A 392      10.542   5.026 -12.551  1.00  0.00           O
ATOM   3054  OE2 GLU A 393      10.015   0.379 -14.183  1.00  0.00           O
ATOM   3055  O   GLU A 393       8.078   6.837 -16.020  1.00  0.00           O
ATOM   3056  N   GLU A 393       8.733   5.479 -13.805  1.00  0.00           N
ATOM   3057  CA  GLU A 393       9.500   5.213 -14.998  1.00  0.00           C
ATOM   3058  CB  GLU A 393       9.313   3.761 -15.442  1.00  0.00           C
ATOM   3059  CG  GLU A 393       9.810   2.735 -14.437  1.00  0.00           C
ATOM   3060  CD  GLU A 393       9.637   1.310 -14.924  1.00  0.00           C
ATOM   3061  OE1 GLU A 393       9.123   1.125 -16.047  1.00  0.00           O
ATOM   3062  C   GLU A 393       9.099   6.156 -16.098  1.00  0.00           C
ATOM   3063  CA  ASN A 394       9.715   7.061 -18.303  1.00  0.00           C
ATOM   3064  CG  ASN A 394       8.450   7.156 -20.497  1.00  0.00           C
ATOM   3065  ND2 ASN A 394       7.252   7.415 -21.008  1.00  0.00           N
ATOM   3066  O   ASN A 394       8.700   9.214 -18.263  1.00  0.00           O
ATOM   3067  N   ASN A 394       9.928   6.210 -17.164  1.00  0.00           N
ATOM   3068  CB  ASN A 394       8.475   6.615 -19.081  1.00  0.00           C
ATOM   3069  OD1 ASN A 394       9.495   7.338 -21.121  1.00  0.00           O
ATOM   3070  C   ASN A 394       9.597   8.485 -17.839  1.00  0.00           C
ATOM   3071  CA  ALA A 395      10.542  10.262 -16.450  1.00  0.00           C
ATOM   3072  C   ALA A 395      11.962  10.548 -16.047  1.00  0.00           C
ATOM   3073  N   ALA A 395      10.501   8.905 -16.928  1.00  0.00           N
ATOM   3074  CB  ALA A 395       9.568  10.447 -15.296  1.00  0.00           C
ATOM   3075  O   ALA A 395      12.655   9.678 -15.523  1.00  0.00           O
ATOM   3076  N   LEU A 396      12.423  11.797 -16.273  1.00  0.00           N
ATOM   3077  CA  LEU A 396      13.777  12.207 -15.997  1.00  0.00           C
ATOM   3078  CB  LEU A 396      14.125  13.471 -16.785  1.00  0.00           C
ATOM   3079  CG  LEU A 396      14.090  13.351 -18.310  1.00  0.00           C
ATOM   3080  CD1 LEU A 396      14.455  14.675 -18.963  1.00  0.00           C
ATOM   3081  CD2 LEU A 396      15.027  12.251 -18.785  1.00  0.00           C
ATOM   3082  C   LEU A 396      13.953  12.435 -14.523  1.00  0.00           C
ATOM   3083  O   LEU A 396      13.041  12.894 -13.838  1.00  0.00           O
ATOM   3084  N   ALA A 397      15.162  12.122 -14.002  1.00  0.00           N
ATOM   3085  CA  ALA A 397      15.432  12.192 -12.589  1.00  0.00           C
ATOM   3086  CB  ALA A 397      16.679  11.392 -12.247  1.00  0.00           C
ATOM   3087  C   ALA A 397      15.596  13.601 -12.112  1.00  0.00           C
ATOM   3088  O   ALA A 397      16.201  14.442 -12.776  1.00  0.00           O
ATOM   3089  N   ILE A 398      14.991  13.893 -10.940  1.00  0.00           N
ATOM   3090  CA  ILE A 398      15.162  15.144 -10.260  1.00  0.00           C
ATOM   3091  CB  ILE A 398      14.080  15.354  -9.184  1.00  0.00           C
ATOM   3092  CG1 ILE A 398      12.705  15.518  -9.836  1.00  0.00           C
ATOM   3093  CG2 ILE A 398      14.432  16.540  -8.299  1.00  0.00           C
ATOM   3094  CD1 ILE A 398      11.554  15.451  -8.856  1.00  0.00           C
ATOM   3095  C   ILE A 398      16.546  15.123  -9.685  1.00  0.00           C
ATOM   3096  O   ILE A 398      17.308  16.079  -9.819  1.00  0.00           O
ATOM   3097  N   VAL A 399      16.892  13.999  -9.017  1.00  0.00           N
ATOM   3098  CA  VAL A 399      18.211  13.781  -8.488  1.00  0.00           C
ATOM   3099  CB  VAL A 399      18.340  14.322  -7.052  1.00  0.00           C
ATOM   3100  CG1 VAL A 399      19.731  14.049  -6.503  1.00  0.00           C
ATOM   3101  CG2 VAL A 399      18.030  15.811  -7.014  1.00  0.00           C
ATOM   3102  C   VAL A 399      18.465  12.303  -8.563  1.00  0.00           C
ATOM   3103  O   VAL A 399      17.553  11.501  -8.365  1.00  0.00           O
ATOM   3104  N   ASN A 400      19.717  11.903  -8.873  1.00  0.00           N
ATOM   3105  CA  ASN A 400      20.073  10.508  -8.907  1.00  0.00           C
ATOM   3106  CG  ASN A 400      20.836  10.600 -11.322  1.00  0.00           C
ATOM   3107  OD1 ASN A 400      21.772  11.305 -10.945  1.00  0.00           O
ATOM   3108  ND2 ASN A 400      20.583  10.366 -12.604  1.00  0.00           N
ATOM   3109  CB  ASN A 400      19.905   9.946 -10.320  1.00  0.00           C
ATOM   3110  C   ASN A 400      21.482  10.374  -8.406  1.00  0.00           C
ATOM   3111  O   ASN A 400      22.141  11.380  -8.147  1.00  0.00           O
ATOM   3112  N   SER A 401      21.975   9.129  -8.197  1.00  0.00           N
ATOM   3113  CA  SER A 401      23.309   9.015  -7.670  1.00  0.00           C
ATOM   3114  CB  SER A 401      23.322   9.326  -6.172  1.00  0.00           C
ATOM   3115  OG  SER A 401      22.615   8.340  -5.440  1.00  0.00           O
ATOM   3116  C   SER A 401      23.893   7.654  -7.905  1.00  0.00           C
ATOM   3117  O   SER A 401      23.194   6.685  -8.197  1.00  0.00           O
ATOM   3118  N   GLY A 402      25.237   7.588  -7.780  1.00  0.00           N
ATOM   3119  CA  GLY A 402      26.013   6.382  -7.824  1.00  0.00           C
ATOM   3120  C   GLY A 402      26.957   6.525  -6.665  1.00  0.00           C
ATOM   3121  O   GLY A 402      27.478   7.616  -6.432  1.00  0.00           O
ATOM   3122  N   MET A 403      27.190   5.440  -5.892  1.00  0.00           N
ATOM   3123  CA  MET A 403      28.068   5.539  -4.754  1.00  0.00           C
ATOM   3124  CB  MET A 403      27.271   5.865  -3.489  1.00  0.00           C
ATOM   3125  CG  MET A 403      26.577   7.217  -3.525  1.00  0.00           C
ATOM   3126  SD  MET A 403      25.589   7.531  -2.049  1.00  0.00           S
ATOM   3127  CE  MET A 403      24.207   6.426  -2.326  1.00  0.00           C
ATOM   3128  C   MET A 403      28.813   4.240  -4.619  1.00  0.00           C
ATOM   3129  O   MET A 403      28.255   3.174  -4.876  1.00  0.00           O
ATOM   3130  N   ARG A 404      30.103   4.299  -4.206  1.00  0.00           N
ATOM   3131  CA  ARG A 404      30.897   3.104  -4.073  1.00  0.00           C
ATOM   3132  CB  ARG A 404      31.784   2.910  -5.305  1.00  0.00           C
ATOM   3133  CG  ARG A 404      32.618   1.640  -5.275  1.00  0.00           C
ATOM   3134  CD  ARG A 404      33.268   1.375  -6.623  1.00  0.00           C
ATOM   3135  NE  ARG A 404      34.238   2.409  -6.976  1.00  0.00           N
ATOM   3136  CZ  ARG A 404      35.530   2.357  -6.670  1.00  0.00           C
ATOM   3137  NH1 ARG A 404      36.338   3.344  -7.032  1.00  0.00           N
ATOM   3138  NH2 ARG A 404      36.012   1.317  -6.002  1.00  0.00           N
ATOM   3139  C   ARG A 404      31.731   3.180  -2.823  1.00  0.00           C
ATOM   3140  O   ARG A 404      32.134   4.263  -2.399  1.00  0.00           O
ATOM   3141  N   VAL A 405      31.985   2.010  -2.187  1.00  0.00           N
ATOM   3142  CA  VAL A 405      32.836   1.923  -1.026  1.00  0.00           C
ATOM   3143  CB  VAL A 405      32.013   1.865   0.274  1.00  0.00           C
ATOM   3144  CG1 VAL A 405      31.152   0.612   0.304  1.00  0.00           C
ATOM   3145  CG2 VAL A 405      32.929   1.915   1.487  1.00  0.00           C
ATOM   3146  C   VAL A 405      33.712   0.708  -1.175  1.00  0.00           C
ATOM   3147  O   VAL A 405      33.303  -0.288  -1.769  1.00  0.00           O
ATOM   3148  N   PHE A 406      34.965   0.778  -0.663  1.00  0.00           N
ATOM   3149  CA  PHE A 406      35.868  -0.349  -0.704  1.00  0.00           C
ATOM   3150  CB  PHE A 406      36.905  -0.165  -1.814  1.00  0.00           C
ATOM   3151  CG  PHE A 406      37.837  -1.332  -1.973  1.00  0.00           C
ATOM   3152  CD1 PHE A 406      37.385  -2.531  -2.497  1.00  0.00           C
ATOM   3153  CD2 PHE A 406      39.165  -1.232  -1.597  1.00  0.00           C
ATOM   3154  CE1 PHE A 406      38.243  -3.604  -2.643  1.00  0.00           C
ATOM   3155  CE2 PHE A 406      40.022  -2.305  -1.743  1.00  0.00           C
ATOM   3156  CZ  PHE A 406      39.567  -3.488  -2.264  1.00  0.00           C
ATOM   3157  C   PHE A 406      36.528  -0.491   0.646  1.00  0.00           C
ATOM   3158  O   PHE A 406      37.232   0.412   1.099  1.00  0.00           O
ATOM   3159  N   PHE A 407      36.226  -1.604   1.359  1.00  0.00           N
ATOM   3160  CA  PHE A 407      36.787  -1.925   2.652  1.00  0.00           C
ATOM   3161  CB  PHE A 407      35.843  -2.841   3.433  1.00  0.00           C
ATOM   3162  CG  PHE A 407      34.604  -2.153   3.930  1.00  0.00           C
ATOM   3163  CD1 PHE A 407      33.394  -2.318   3.277  1.00  0.00           C
ATOM   3164  CD2 PHE A 407      34.647  -1.341   5.049  1.00  0.00           C
ATOM   3165  CE1 PHE A 407      32.254  -1.685   3.734  1.00  0.00           C
ATOM   3166  CE2 PHE A 407      33.506  -0.708   5.506  1.00  0.00           C
ATOM   3167  CZ  PHE A 407      32.314  -0.877   4.853  1.00  0.00           C
ATOM   3168  C   PHE A 407      38.146  -2.582   2.616  1.00  0.00           C
ATOM   3169  O   PHE A 407      39.029  -2.218   3.393  1.00  0.00           O
ATOM   3170  N   GLY A 408      38.369  -3.565   1.715  1.00  0.00           N
ATOM   3171  CA  GLY A 408      39.648  -4.227   1.694  1.00  0.00           C
ATOM   3172  C   GLY A 408      39.851  -5.136   2.885  1.00  0.00           C
ATOM   3173  O   GLY A 408      40.352  -4.719   3.928  1.00  0.00           O
ATOM   3174  N   GLU A 409      39.458  -6.420   2.729  1.00  0.00           N
ATOM   3175  CA  GLU A 409      39.659  -7.514   3.650  1.00  0.00           C
ATOM   3176  CB  GLU A 409      41.084  -8.059   3.532  1.00  0.00           C
ATOM   3177  CG  GLU A 409      41.359  -9.272   4.406  1.00  0.00           C
ATOM   3178  CD  GLU A 409      42.763  -9.814   4.225  1.00  0.00           C
ATOM   3179  OE1 GLU A 409      43.536  -9.214   3.448  1.00  0.00           O
ATOM   3180  OE2 GLU A 409      43.091 -10.838   4.860  1.00  0.00           O
ATOM   3181  C   GLU A 409      39.420  -7.232   5.109  1.00  0.00           C
ATOM   3182  O   GLU A 409      40.278  -6.694   5.807  1.00  0.00           O
ATOM   3183  N   GLY A 410      38.196  -7.562   5.588  1.00  0.00           N
ATOM   3184  CA  GLY A 410      37.911  -7.580   7.001  1.00  0.00           C
ATOM   3185  C   GLY A 410      37.472  -6.270   7.575  1.00  0.00           C
ATOM   3186  O   GLY A 410      36.384  -5.781   7.278  1.00  0.00           O
ATOM   3187  N   ASP A 411      38.322  -5.691   8.448  1.00  0.00           N
ATOM   3188  CA  ASP A 411      37.992  -4.542   9.245  1.00  0.00           C
ATOM   3189  CB  ASP A 411      39.247  -3.974   9.912  1.00  0.00           C
ATOM   3190  CG  ASP A 411      39.776  -4.869  11.015  1.00  0.00           C
ATOM   3191  OD1 ASP A 411      39.057  -5.810  11.413  1.00  0.00           O
ATOM   3192  OD2 ASP A 411      40.909  -4.629  11.483  1.00  0.00           O
ATOM   3193  C   ASP A 411      37.323  -3.475   8.426  1.00  0.00           C
ATOM   3194  O   ASP A 411      37.589  -3.284   7.243  1.00  0.00           O
ATOM   3195  N   GLY A 412      36.426  -2.748   9.120  1.00  0.00           N
ATOM   3196  CA  GLY A 412      35.463  -1.751   8.729  1.00  0.00           C
ATOM   3197  C   GLY A 412      36.033  -0.484   8.152  1.00  0.00           C
ATOM   3198  O   GLY A 412      35.256   0.381   7.750  1.00  0.00           O
ATOM   3199  N   ILE A 413      37.357  -0.252   8.248  1.00  0.00           N
ATOM   3200  CA  ILE A 413      37.947   0.972   7.756  1.00  0.00           C
ATOM   3201  CB  ILE A 413      39.470   0.996   7.984  1.00  0.00           C
ATOM   3202  CG1 ILE A 413      39.785   1.004   9.481  1.00  0.00           C
ATOM   3203  CG2 ILE A 413      40.097   2.182   7.267  1.00  0.00           C
ATOM   3204  CD1 ILE A 413      41.249   0.794   9.798  1.00  0.00           C
ATOM   3205  C   ILE A 413      37.632   1.148   6.290  1.00  0.00           C
ATOM   3206  O   ILE A 413      37.751   0.207   5.507  1.00  0.00           O
ATOM   3207  CG2 ILE A 414      35.342   3.807   2.907  1.00  0.00           C
ATOM   3208  CD1 ILE A 414      33.290   3.925   5.230  1.00  0.00           C
ATOM   3209  C   ILE A 414      38.063   3.115   3.759  1.00  0.00           C
ATOM   3210  O   ILE A 414      38.606   4.170   4.079  1.00  0.00           O
ATOM   3211  N   ILE A 414      37.237   2.378   5.870  1.00  0.00           N
ATOM   3212  CA  ILE A 414      36.863   2.582   4.492  1.00  0.00           C
ATOM   3213  CB  ILE A 414      35.657   3.532   4.369  1.00  0.00           C
ATOM   3214  CG1 ILE A 414      34.449   2.960   5.114  1.00  0.00           C
ATOM   3215  N   ARG A 415      38.589   2.284   2.835  1.00  0.00           N
ATOM   3216  CA  ARG A 415      39.740   2.575   2.027  1.00  0.00           C
ATOM   3217  CB  ARG A 415      40.379   1.281   1.519  1.00  0.00           C
ATOM   3218  CG  ARG A 415      41.052   0.454   2.602  1.00  0.00           C
ATOM   3219  CD  ARG A 415      41.619  -0.838   2.038  1.00  0.00           C
ATOM   3220  NE  ARG A 415      42.278  -1.641   3.066  1.00  0.00           N
ATOM   3221  CZ  ARG A 415      42.760  -2.863   2.864  1.00  0.00           C
ATOM   3222  NH1 ARG A 415      43.344  -3.518   3.858  1.00  0.00           N
ATOM   3223  NH2 ARG A 415      42.657  -3.428   1.669  1.00  0.00           N
ATOM   3224  C   ARG A 415      39.450   3.462   0.843  1.00  0.00           C
ATOM   3225  O   ARG A 415      40.304   4.259   0.459  1.00  0.00           O
ATOM   3226  N   GLU A 416      38.265   3.328   0.200  1.00  0.00           N
ATOM   3227  CA  GLU A 416      37.967   4.131  -0.962  1.00  0.00           C
ATOM   3228  CB  GLU A 416      38.272   3.353  -2.244  1.00  0.00           C
ATOM   3229  CG  GLU A 416      39.737   2.985  -2.413  1.00  0.00           C
ATOM   3230  CD  GLU A 416      40.006   2.246  -3.708  1.00  0.00           C
ATOM   3231  OE1 GLU A 416      39.031   1.862  -4.387  1.00  0.00           O
ATOM   3232  OE2 GLU A 416      41.193   2.050  -4.045  1.00  0.00           O
ATOM   3233  C   GLU A 416      36.526   4.542  -0.898  1.00  0.00           C
ATOM   3234  O   GLU A 416      35.714   3.871  -0.262  1.00  0.00           O
ATOM   3235  N   LEU A 417      36.178   5.681  -1.544  1.00  0.00           N
ATOM   3236  CA  LEU A 417      34.821   6.160  -1.493  1.00  0.00           C
ATOM   3237  CB  LEU A 417      34.551   6.864  -0.162  1.00  0.00           C
ATOM   3238  CG  LEU A 417      33.144   7.434   0.031  1.00  0.00           C
ATOM   3239  CD1 LEU A 417      32.114   6.316   0.082  1.00  0.00           C
ATOM   3240  CD2 LEU A 417      33.073   8.276   1.295  1.00  0.00           C
ATOM   3241  C   LEU A 417      34.586   7.088  -2.662  1.00  0.00           C
ATOM   3242  O   LEU A 417      35.363   8.017  -2.882  1.00  0.00           O
ATOM   3243  N   CYS A 418      33.506   6.858  -3.449  1.00  0.00           N
ATOM   3244  CA  CYS A 418      33.170   7.731  -4.551  1.00  0.00           C
ATOM   3245  CB  CYS A 418      33.563   7.089  -5.883  1.00  0.00           C
ATOM   3246  SG  CYS A 418      35.328   6.734  -6.049  1.00  0.00           S
ATOM   3247  C   CYS A 418      31.697   8.011  -4.477  1.00  0.00           C
ATOM   3248  O   CYS A 418      30.889   7.089  -4.372  1.00  0.00           O
ATOM   3249  N   ILE A 419      31.313   9.306  -4.507  1.00  0.00           N
ATOM   3250  CA  ILE A 419      29.925   9.677  -4.440  1.00  0.00           C
ATOM   3251  CB  ILE A 419      29.568  10.283  -3.070  1.00  0.00           C
ATOM   3252  CG1 ILE A 419      29.862   9.282  -1.951  1.00  0.00           C
ATOM   3253  CG2 ILE A 419      28.119  10.744  -3.052  1.00  0.00           C
ATOM   3254  CD1 ILE A 419      29.729   9.864  -0.561  1.00  0.00           C
ATOM   3255  C   ILE A 419      29.640  10.640  -5.556  1.00  0.00           C
ATOM   3256  O   ILE A 419      30.167  11.753  -5.574  1.00  0.00           O
ATOM   3257  N   SER A 420      28.760  10.241  -6.503  1.00  0.00           N
ATOM   3258  CA  SER A 420      28.448  11.066  -7.642  1.00  0.00           C
ATOM   3259  CB  SER A 420      28.884  10.378  -8.937  1.00  0.00           C
ATOM   3260  OG  SER A 420      28.169   9.172  -9.140  1.00  0.00           O
ATOM   3261  C   SER A 420      26.973  11.351  -7.646  1.00  0.00           C
ATOM   3262  O   SER A 420      26.173  10.503  -7.254  1.00  0.00           O
ATOM   3263  N   TYR A 421      26.580  12.568  -8.096  1.00  0.00           N
ATOM   3264  CA  TYR A 421      25.192  12.958  -8.131  1.00  0.00           C
ATOM   3265  CB  TYR A 421      24.888  13.959  -7.014  1.00  0.00           C
ATOM   3266  CG  TYR A 421      25.108  13.409  -5.623  1.00  0.00           C
ATOM   3267  CD1 TYR A 421      26.338  13.540  -4.992  1.00  0.00           C
ATOM   3268  CD2 TYR A 421      24.083  12.762  -4.944  1.00  0.00           C
ATOM   3269  CE1 TYR A 421      26.548  13.041  -3.721  1.00  0.00           C
ATOM   3270  CE2 TYR A 421      24.274  12.256  -3.672  1.00  0.00           C
ATOM   3271  CZ  TYR A 421      25.520  12.401  -3.063  1.00  0.00           C
ATOM   3272  OH  TYR A 421      25.726  11.904  -1.797  1.00  0.00           O
ATOM   3273  C   TYR A 421      24.863  13.542  -9.476  1.00  0.00           C
ATOM   3274  O   TYR A 421      25.744  13.985 -10.210  1.00  0.00           O
ATOM   3275  N   GLY A 422      23.554  13.543  -9.825  1.00  0.00           N
ATOM   3276  CA  GLY A 422      23.074  14.101 -11.063  1.00  0.00           C
ATOM   3277  C   GLY A 422      21.852  14.922 -10.750  1.00  0.00           C
ATOM   3278  O   GLY A 422      21.191  14.707  -9.735  1.00  0.00           O
ATOM   3279  N   GLY A 423      21.537  15.903 -11.627  1.00  0.00           N
ATOM   3280  CA  GLY A 423      20.375  16.746 -11.492  1.00  0.00           C
ATOM   3281  C   GLY A 423      20.683  17.903 -10.579  1.00  0.00           C
ATOM   3282  O   GLY A 423      19.814  18.726 -10.294  1.00  0.00           O
ATOM   3283  N   VAL A 424      21.907  17.919 -10.021  1.00  0.00           N
ATOM   3284  CA  VAL A 424      22.459  18.897  -9.117  1.00  0.00           C
ATOM   3285  CB  VAL A 424      23.410  18.247  -8.095  1.00  0.00           C
ATOM   3286  CG1 VAL A 424      22.673  17.205  -7.269  1.00  0.00           C
ATOM   3287  CG2 VAL A 424      24.606  17.626  -8.801  1.00  0.00           C
ATOM   3288  C   VAL A 424      23.209  20.036  -9.752  1.00  0.00           C
ATOM   3289  O   VAL A 424      23.973  20.702  -9.057  1.00  0.00           O
ATOM   3290  N   GLY A 425      23.195  20.181 -11.089  1.00  0.00           N
ATOM   3291  CA  GLY A 425      23.922  21.254 -11.716  1.00  0.00           C
ATOM   3292  C   GLY A 425      23.969  20.928 -13.176  1.00  0.00           C
ATOM   3293  O   GLY A 425      23.313  19.993 -13.631  1.00  0.00           O
ATOM   3294  N   PRO A 426      24.734  21.671 -13.927  1.00  0.00           N
ATOM   3295  CA  PRO A 426      24.860  21.501 -15.349  1.00  0.00           C
ATOM   3296  CD  PRO A 426      25.434  22.919 -13.427  1.00  0.00           C
ATOM   3297  CB  PRO A 426      25.788  22.639 -15.777  1.00  0.00           C
ATOM   3298  CG  PRO A 426      25.628  23.673 -14.713  1.00  0.00           C
ATOM   3299  C   PRO A 426      25.440  20.174 -15.747  1.00  0.00           C
ATOM   3300  O   PRO A 426      25.233  19.776 -16.893  1.00  0.00           O
ATOM   3301  N   ALA A 427      26.187  19.484 -14.859  1.00  0.00           N
ATOM   3302  CA  ALA A 427      26.755  18.218 -15.241  1.00  0.00           C
ATOM   3303  CB  ALA A 427      28.150  18.414 -15.815  1.00  0.00           C
ATOM   3304  C   ALA A 427      26.780  17.315 -14.042  1.00  0.00           C
ATOM   3305  O   ALA A 427      26.540  17.749 -12.917  1.00  0.00           O
ATOM   3306  N   THR A 428      27.043  16.010 -14.273  1.00  0.00           N
ATOM   3307  CA  THR A 428      27.130  15.029 -13.221  1.00  0.00           C
ATOM   3308  CB  THR A 428      27.171  13.597 -13.786  1.00  0.00           C
ATOM   3309  OG1 THR A 428      25.980  13.344 -14.541  1.00  0.00           O
ATOM   3310  CG2 THR A 428      27.258  12.581 -12.658  1.00  0.00           C
ATOM   3311  C   THR A 428      28.365  15.344 -12.424  1.00  0.00           C
ATOM   3312  O   THR A 428      29.461  15.421 -12.978  1.00  0.00           O
ATOM   3313  N   ILE A 429      28.226  15.509 -11.089  1.00  0.00           N
ATOM   3314  CA  ILE A 429      29.353  15.919 -10.289  1.00  0.00           C
ATOM   3315  CB  ILE A 429      29.139  17.321  -9.689  1.00  0.00           C
ATOM   3316  CG1 ILE A 429      28.989  18.360 -10.801  1.00  0.00           C
ATOM   3317  CG2 ILE A 429      30.271  17.671  -8.735  1.00  0.00           C
ATOM   3318  CD1 ILE A 429      28.541  19.720 -10.311  1.00  0.00           C
ATOM   3319  C   ILE A 429      29.636  14.938  -9.187  1.00  0.00           C
ATOM   3320  O   ILE A 429      28.733  14.335  -8.611  1.00  0.00           O
ATOM   3321  N   CYS A 430      30.940  14.755  -8.879  1.00  0.00           N
ATOM   3322  CA  CYS A 430      31.373  13.823  -7.870  1.00  0.00           C
ATOM   3323  CB  CYS A 430      32.446  12.887  -8.430  1.00  0.00           C
ATOM   3324  SG  CYS A 430      31.896  11.865  -9.816  1.00  0.00           S
ATOM   3325  C   CYS A 430      31.882  14.599  -6.691  1.00  0.00           C
ATOM   3326  O   CYS A 430      32.611  15.577  -6.855  1.00  0.00           O
ATOM   3327  N   ALA A 431      31.508  14.181  -5.459  1.00  0.00           N
ATOM   3328  CA  ALA A 431      31.986  14.891  -4.302  1.00  0.00           C
ATOM   3329  CB  ALA A 431      30.931  14.891  -3.207  1.00  0.00           C
ATOM   3330  C   ALA A 431      33.257  14.234  -3.854  1.00  0.00           C
ATOM   3331  O   ALA A 431      33.268  13.415  -2.936  1.00  0.00           O
ATOM   3332  N   LYS A 432      34.373  14.611  -4.506  1.00  0.00           N
ATOM   3333  CA  LYS A 432      35.681  14.076  -4.250  1.00  0.00           C
ATOM   3334  CB  LYS A 432      36.629  14.403  -5.406  1.00  0.00           C
ATOM   3335  CG  LYS A 432      36.324  13.651  -6.691  1.00  0.00           C
ATOM   3336  CD  LYS A 432      37.294  14.031  -7.797  1.00  0.00           C
ATOM   3337  CE  LYS A 432      36.990  13.277  -9.081  1.00  0.00           C
ATOM   3338  NZ  LYS A 432      37.906  13.672 -10.187  1.00  0.00           N
ATOM   3339  C   LYS A 432      36.261  14.590  -2.965  1.00  0.00           C
ATOM   3340  O   LYS A 432      36.918  13.849  -2.235  1.00  0.00           O
ATOM   3341  N   ASN A 433      36.045  15.886  -2.665  1.00  0.00           N
ATOM   3342  CA  ASN A 433      36.644  16.515  -1.518  1.00  0.00           C
ATOM   3343  CB  ASN A 433      36.409  18.026  -1.552  1.00  0.00           C
ATOM   3344  CG  ASN A 433      37.255  18.724  -2.599  1.00  0.00           C
ATOM   3345  OD1 ASN A 433      38.272  18.193  -3.044  1.00  0.00           O
ATOM   3346  ND2 ASN A 433      36.836  19.920  -2.995  1.00  0.00           N
ATOM   3347  C   ASN A 433      36.107  15.916  -0.258  1.00  0.00           C
ATOM   3348  O   ASN A 433      36.861  15.623   0.668  1.00  0.00           O
ATOM   3349  N   SER A 434      34.776  15.725  -0.192  1.00  0.00           N
ATOM   3350  CA  SER A 434      34.164  15.151   0.968  1.00  0.00           C
ATOM   3351  CB  SER A 434      32.639  15.214   0.856  1.00  0.00           C
ATOM   3352  OG  SER A 434      32.173  14.404  -0.209  1.00  0.00           O
ATOM   3353  C   SER A 434      34.654  13.745   1.097  1.00  0.00           C
ATOM   3354  O   SER A 434      34.922  13.270   2.200  1.00  0.00           O
ATOM   3355  N   CYS A 435      34.804  13.050  -0.046  1.00  0.00           N
ATOM   3356  CA  CYS A 435      35.227  11.677  -0.050  1.00  0.00           C
ATOM   3357  CB  CYS A 435      35.170  11.103  -1.467  1.00  0.00           C
ATOM   3358  SG  CYS A 435      33.497  10.865  -2.110  1.00  0.00           S
ATOM   3359  C   CYS A 435      36.612  11.555   0.509  1.00  0.00           C
ATOM   3360  O   CYS A 435      36.912  10.581   1.199  1.00  0.00           O
ATOM   3361  N   GLN A 436      37.506  12.519   0.218  1.00  0.00           N
ATOM   3362  CA  GLN A 436      38.844  12.421   0.739  1.00  0.00           C
ATOM   3363  CB  GLN A 436      39.728  13.525   0.156  1.00  0.00           C
ATOM   3364  CG  GLN A 436      40.048  13.349  -1.320  1.00  0.00           C
ATOM   3365  CD  GLN A 436      40.827  14.518  -1.891  1.00  0.00           C
ATOM   3366  OE1 GLN A 436      40.698  15.649  -1.423  1.00  0.00           O
ATOM   3367  NE2 GLN A 436      41.640  14.247  -2.905  1.00  0.00           N
ATOM   3368  C   GLN A 436      38.829  12.498   2.236  1.00  0.00           C
ATOM   3369  O   GLN A 436      39.522  11.731   2.903  1.00  0.00           O
ATOM   3370  N   LYS A 437      38.020  13.407   2.812  1.00  0.00           N
ATOM   3371  CA  LYS A 437      38.027  13.594   4.237  1.00  0.00           C
ATOM   3372  CB  LYS A 437      37.175  14.805   4.623  1.00  0.00           C
ATOM   3373  CG  LYS A 437      37.771  16.140   4.209  1.00  0.00           C
ATOM   3374  CD  LYS A 437      36.877  17.297   4.627  1.00  0.00           C
ATOM   3375  CE  LYS A 437      37.484  18.634   4.232  1.00  0.00           C
ATOM   3376  NZ  LYS A 437      36.595  19.774   4.590  1.00  0.00           N
ATOM   3377  C   LYS A 437      37.532  12.373   4.961  1.00  0.00           C
ATOM   3378  O   LYS A 437      37.897  12.150   6.113  1.00  0.00           O
ATOM   3379  N   LEU A 438      36.628  11.597   4.336  1.00  0.00           N
ATOM   3380  CA  LEU A 438      36.032  10.407   4.895  1.00  0.00           C
ATOM   3381  CB  LEU A 438      34.808   9.986   4.079  1.00  0.00           C
ATOM   3382  CG  LEU A 438      33.599  10.922   4.140  1.00  0.00           C
ATOM   3383  CD1 LEU A 438      32.518  10.467   3.170  1.00  0.00           C
ATOM   3384  CD2 LEU A 438      33.045  10.993   5.554  1.00  0.00           C
ATOM   3385  C   LEU A 438      36.963   9.222   4.991  1.00  0.00           C
ATOM   3386  O   LEU A 438      36.756   8.344   5.827  1.00  0.00           O
ATOM   3387  N   ILE A 439      37.983   9.121   4.120  1.00  0.00           N
ATOM   3388  CA  ILE A 439      38.832   7.956   4.097  1.00  0.00           C
ATOM   3389  CB  ILE A 439      39.930   8.079   3.024  1.00  0.00           C
ATOM   3390  CG1 ILE A 439      39.307   8.124   1.627  1.00  0.00           C
ATOM   3391  CG2 ILE A 439      40.936   6.946   3.159  1.00  0.00           C
ATOM   3392  CD1 ILE A 439      40.290   8.473   0.531  1.00  0.00           C
ATOM   3393  C   ILE A 439      39.451   7.729   5.449  1.00  0.00           C
ATOM   3394  O   ILE A 439      39.942   8.661   6.086  1.00  0.00           O
ATOM   3395  N   GLY A 440      39.427   6.457   5.920  1.00  0.00           N
ATOM   3396  CA  GLY A 440      40.041   6.073   7.164  1.00  0.00           C
ATOM   3397  C   GLY A 440      39.009   5.826   8.231  1.00  0.00           C
ATOM   3398  O   GLY A 440      39.289   5.129   9.206  1.00  0.00           O
ATOM   3399  N   ARG A 441      37.784   6.363   8.076  1.00  0.00           N
ATOM   3400  CA  ARG A 441      36.784   6.232   9.104  1.00  0.00           C
ATOM   3401  CB  ARG A 441      35.776   7.380   9.021  1.00  0.00           C
ATOM   3402  CG  ARG A 441      36.366   8.747   9.332  1.00  0.00           C
ATOM   3403  CD  ARG A 441      35.309   9.836   9.248  1.00  0.00           C
ATOM   3404  NE  ARG A 441      35.866  11.161   9.510  1.00  0.00           N
ATOM   3405  CZ  ARG A 441      35.159  12.286   9.491  1.00  0.00           C
ATOM   3406  NH1 ARG A 441      35.751  13.445   9.742  1.00  0.00           N
ATOM   3407  NH2 ARG A 441      33.861  12.248   9.222  1.00  0.00           N
ATOM   3408  C   ARG A 441      36.064   4.919   9.015  1.00  0.00           C
ATOM   3409  O   ARG A 441      36.096   4.232   7.995  1.00  0.00           O
ATOM   3410  N   HIS A 442      35.416   4.541  10.142  1.00  0.00           N
ATOM   3411  CA  HIS A 442      34.599   3.366  10.279  1.00  0.00           C
ATOM   3412  ND1 HIS A 442      36.490   1.365  11.844  1.00  0.00           N
ATOM   3413  CG  HIS A 442      35.825   2.477  12.313  1.00  0.00           C
ATOM   3414  CB  HIS A 442      34.519   2.937  11.746  1.00  0.00           C
ATOM   3415  NE2 HIS A 442      37.770   2.144  13.461  1.00  0.00           N
ATOM   3416  CD2 HIS A 442      36.718   2.935  13.368  1.00  0.00           C
ATOM   3417  CE1 HIS A 442      37.626   1.206  12.546  1.00  0.00           C
ATOM   3418  C   HIS A 442      33.245   3.655   9.723  1.00  0.00           C
ATOM   3419  O   HIS A 442      32.917   4.797   9.405  1.00  0.00           O
ATOM   3420  N   TRP A 443      32.424   2.597   9.569  1.00  0.00           N
ATOM   3421  CA  TRP A 443      31.133   2.781   8.978  1.00  0.00           C
ATOM   3422  CB  TRP A 443      30.851   1.680   7.954  1.00  0.00           C
ATOM   3423  CG  TRP A 443      29.544   1.846   7.240  1.00  0.00           C
ATOM   3424  CD2 TRP A 443      29.344   2.398   5.933  1.00  0.00           C
ATOM   3425  CD1 TRP A 443      28.307   1.501   7.703  1.00  0.00           C
ATOM   3426  NE1 TRP A 443      27.349   1.804   6.767  1.00  0.00           N
ATOM   3427  CE2 TRP A 443      27.963   2.357   5.671  1.00  0.00           C
ATOM   3428  CE3 TRP A 443      30.199   2.924   4.960  1.00  0.00           C
ATOM   3429  CZ2 TRP A 443      27.415   2.821   4.476  1.00  0.00           C
ATOM   3430  CZ3 TRP A 443      29.652   3.383   3.777  1.00  0.00           C
ATOM   3431  CH2 TRP A 443      28.274   3.330   3.542  1.00  0.00           C
ATOM   3432  C   TRP A 443      30.105   2.791  10.071  1.00  0.00           C
ATOM   3433  O   TRP A 443      29.668   1.738  10.535  1.00  0.00           O
ATOM   3434  N   ASN A 444      29.699   4.002  10.518  1.00  0.00           N
ATOM   3435  CA  ASN A 444      28.661   4.088  11.507  1.00  0.00           C
ATOM   3436  CB  ASN A 444      29.207   3.724  12.889  1.00  0.00           C
ATOM   3437  CG  ASN A 444      30.336   4.636  13.328  1.00  0.00           C
ATOM   3438  OD1 ASN A 444      30.201   5.859  13.312  1.00  0.00           O
ATOM   3439  ND2 ASN A 444      31.456   4.040  13.722  1.00  0.00           N
ATOM   3440  C   ASN A 444      28.101   5.485  11.456  1.00  0.00           C
ATOM   3441  O   ASN A 444      28.538   6.315  10.660  1.00  0.00           O
ATOM   3442  N   GLU A 445      27.120   5.781  12.332  1.00  0.00           N
ATOM   3443  CA  GLU A 445      26.365   7.007  12.326  1.00  0.00           C
ATOM   3444  CB  GLU A 445      25.219   6.936  13.337  1.00  0.00           C
ATOM   3445  CG  GLU A 445      24.110   5.971  12.951  1.00  0.00           C
ATOM   3446  CD  GLU A 445      23.015   5.893  13.997  1.00  0.00           C
ATOM   3447  OE1 GLU A 445      23.278   6.264  15.160  1.00  0.00           O
ATOM   3448  OE2 GLU A 445      21.895   5.460  13.654  1.00  0.00           O
ATOM   3449  C   GLU A 445      27.197   8.216  12.621  1.00  0.00           C
ATOM   3450  O   GLU A 445      26.836   9.317  12.209  1.00  0.00           O
ATOM   3451  N   GLN A 446      28.316   8.074  13.351  1.00  0.00           N
ATOM   3452  CA  GLN A 446      29.081   9.250  13.654  1.00  0.00           C
ATOM   3453  CB  GLN A 446      30.285   8.895  14.529  1.00  0.00           C
ATOM   3454  CG  GLN A 446      29.923   8.490  15.948  1.00  0.00           C
ATOM   3455  CD  GLN A 446      31.127   8.035  16.749  1.00  0.00           C
ATOM   3456  OE1 GLN A 446      32.095   7.516  16.193  1.00  0.00           O
ATOM   3457  NE2 GLN A 446      31.071   8.230  18.062  1.00  0.00           N
ATOM   3458  C   GLN A 446      29.512   9.893  12.366  1.00  0.00           C
ATOM   3459  O   GLN A 446      29.473  11.116  12.239  1.00  0.00           O
ATOM   3460  N   MET A 447      29.943   9.084  11.379  1.00  0.00           N
ATOM   3461  CA  MET A 447      30.428   9.587  10.122  1.00  0.00           C
ATOM   3462  CB  MET A 447      31.131   8.478   9.337  1.00  0.00           C
ATOM   3463  CG  MET A 447      31.709   8.931   8.006  1.00  0.00           C
ATOM   3464  SD  MET A 447      32.536   7.598   7.117  1.00  0.00           S
ATOM   3465  CE  MET A 447      31.131   6.618   6.593  1.00  0.00           C
ATOM   3466  C   MET A 447      29.332  10.180   9.272  1.00  0.00           C
ATOM   3467  O   MET A 447      29.589  11.109   8.508  1.00  0.00           O
ATOM   3468  N   LEU A 448      28.088   9.658   9.355  1.00  0.00           N
ATOM   3469  CA  LEU A 448      27.014  10.161   8.530  1.00  0.00           C
ATOM   3470  CB  LEU A 448      25.746   9.330   8.735  1.00  0.00           C
ATOM   3471  CG  LEU A 448      24.525   9.739   7.909  1.00  0.00           C
ATOM   3472  CD1 LEU A 448      24.824   9.635   6.421  1.00  0.00           C
ATOM   3473  CD2 LEU A 448      23.321   8.883   8.268  1.00  0.00           C
ATOM   3474  C   LEU A 448      26.720  11.602   8.809  1.00  0.00           C
ATOM   3475  O   LEU A 448      26.564  12.391   7.878  1.00  0.00           O
ATOM   3476  N   ASP A 449      26.646  11.997  10.093  1.00  0.00           N
ATOM   3477  CA  ASP A 449      26.266  13.346  10.400  1.00  0.00           C
ATOM   3478  CB  ASP A 449      26.186  13.549  11.914  1.00  0.00           C
ATOM   3479  CG  ASP A 449      24.994  12.847  12.534  1.00  0.00           C
ATOM   3480  OD1 ASP A 449      24.089  12.434  11.779  1.00  0.00           O
ATOM   3481  OD2 ASP A 449      24.966  12.709  13.775  1.00  0.00           O
ATOM   3482  C   ASP A 449      27.254  14.284   9.779  1.00  0.00           C
ATOM   3483  O   ASP A 449      26.868  15.273   9.160  1.00  0.00           O
ATOM   3484  N   ILE A 450      28.561  14.000   9.935  1.00  0.00           N
ATOM   3485  CA  ILE A 450      29.583  14.842   9.380  1.00  0.00           C
ATOM   3486  CB  ILE A 450      30.975  14.475   9.927  1.00  0.00           C
ATOM   3487  CG1 ILE A 450      31.064  14.798  11.419  1.00  0.00           C
ATOM   3488  CG2 ILE A 450      32.063  15.177   9.128  1.00  0.00           C
ATOM   3489  CD1 ILE A 450      32.293  14.230  12.095  1.00  0.00           C
ATOM   3490  C   ILE A 450      29.583  14.764   7.879  1.00  0.00           C
ATOM   3491  O   ILE A 450      29.728  15.782   7.204  1.00  0.00           O
ATOM   3492  N   ALA A 451      29.408  13.555   7.308  1.00  0.00           N
ATOM   3493  CA  ALA A 451      29.453  13.388   5.880  1.00  0.00           C
ATOM   3494  CB  ALA A 451      29.306  11.919   5.513  1.00  0.00           C
ATOM   3495  C   ALA A 451      28.371  14.213   5.255  1.00  0.00           C
ATOM   3496  O   ALA A 451      28.589  14.856   4.228  1.00  0.00           O
ATOM   3497  N   CYS A 452      27.171  14.224   5.864  1.00  0.00           N
ATOM   3498  CA  CYS A 452      26.070  14.965   5.318  1.00  0.00           C
ATOM   3499  CB  CYS A 452      24.800  14.717   6.134  1.00  0.00           C
ATOM   3500  SG  CYS A 452      24.112  13.054   5.958  1.00  0.00           S
ATOM   3501  C   CYS A 452      26.424  16.419   5.296  1.00  0.00           C
ATOM   3502  O   CYS A 452      26.168  17.110   4.311  1.00  0.00           O
ATOM   3503  N   ARG A 453      27.030  16.927   6.386  1.00  0.00           N
ATOM   3504  CA  ARG A 453      27.359  18.322   6.447  1.00  0.00           C
ATOM   3505  CB  ARG A 453      27.934  18.677   7.820  1.00  0.00           C
ATOM   3506  CG  ARG A 453      28.283  20.148   7.985  1.00  0.00           C
ATOM   3507  CD  ARG A 453      28.948  20.410   9.326  1.00  0.00           C
ATOM   3508  NE  ARG A 453      30.230  19.720   9.445  1.00  0.00           N
ATOM   3509  CZ  ARG A 453      31.357  20.134   8.876  1.00  0.00           C
ATOM   3510  NH1 ARG A 453      32.476  19.441   9.040  1.00  0.00           N
ATOM   3511  NH2 ARG A 453      31.363  21.240   8.145  1.00  0.00           N
ATOM   3512  C   ARG A 453      28.333  18.673   5.361  1.00  0.00           C
ATOM   3513  O   ARG A 453      28.107  19.616   4.605  1.00  0.00           O
ATOM   3514  N   LEU A 454      29.435  17.906   5.233  1.00  0.00           N
ATOM   3515  CA  LEU A 454      30.458  18.268   4.292  1.00  0.00           C
ATOM   3516  CB  LEU A 454      31.722  17.440   4.530  1.00  0.00           C
ATOM   3517  CG  LEU A 454      32.476  17.714   5.834  1.00  0.00           C
ATOM   3518  CD1 LEU A 454      33.617  16.724   6.013  1.00  0.00           C
ATOM   3519  CD2 LEU A 454      33.004  19.140   5.860  1.00  0.00           C
ATOM   3520  C   LEU A 454      30.049  18.111   2.854  1.00  0.00           C
ATOM   3521  O   LEU A 454      30.642  18.754   1.989  1.00  0.00           O
ATOM   3522  N   ILE A 455      29.129  17.181   2.522  1.00  0.00           N
ATOM   3523  CA  ILE A 455      28.652  17.125   1.160  1.00  0.00           C
ATOM   3524  CB  ILE A 455      27.953  15.785   0.861  1.00  0.00           C
ATOM   3525  CG1 ILE A 455      28.964  14.637   0.898  1.00  0.00           C
ATOM   3526  CG2 ILE A 455      27.220  15.852  -0.469  1.00  0.00           C
ATOM   3527  CD1 ILE A 455      28.329  13.264   0.879  1.00  0.00           C
ATOM   3528  C   ILE A 455      27.712  18.269   0.862  1.00  0.00           C
ATOM   3529  O   ILE A 455      27.745  18.843  -0.226  1.00  0.00           O
ATOM   3530  N   LEU A 456      26.851  18.649   1.830  1.00  0.00           N
ATOM   3531  CA  LEU A 456      25.832  19.641   1.597  1.00  0.00           C
ATOM   3532  CB  LEU A 456      24.996  19.857   2.860  1.00  0.00           C
ATOM   3533  CG  LEU A 456      24.086  18.700   3.277  1.00  0.00           C
ATOM   3534  CD1 LEU A 456      23.456  18.973   4.634  1.00  0.00           C
ATOM   3535  CD2 LEU A 456      23.007  18.460   2.232  1.00  0.00           C
ATOM   3536  C   LEU A 456      26.431  20.937   1.151  1.00  0.00           C
ATOM   3537  O   LEU A 456      25.832  21.634   0.333  1.00  0.00           O
ATOM   3538  N   ASN A 457      27.568  21.350   1.735  1.00  0.00           N
ATOM   3539  CA  ASN A 457      28.231  22.535   1.271  1.00  0.00           C
ATOM   3540  CB  ASN A 457      29.162  23.086   2.353  1.00  0.00           C
ATOM   3541  CG  ASN A 457      28.407  23.726   3.501  1.00  0.00           C
ATOM   3542  OD1 ASN A 457      27.246  24.108   3.356  1.00  0.00           O
ATOM   3543  ND2 ASN A 457      29.065  23.843   4.648  1.00  0.00           N
ATOM   3544  C   ASN A 457      29.011  22.314  -0.005  1.00  0.00           C
ATOM   3545  O   ASN A 457      29.071  23.212  -0.843  1.00  0.00           O
ATOM   3546  N   GLU A 458      29.650  21.136  -0.194  1.00  0.00           N
ATOM   3547  CA  GLU A 458      30.421  20.908  -1.394  1.00  0.00           C
ATOM   3548  CB  GLU A 458      31.229  19.615  -1.274  1.00  0.00           C
ATOM   3549  CG  GLU A 458      32.116  19.323  -2.474  1.00  0.00           C
ATOM   3550  CD  GLU A 458      32.948  18.069  -2.292  1.00  0.00           C
ATOM   3551  OE1 GLU A 458      32.825  17.423  -1.230  1.00  0.00           O
ATOM   3552  OE2 GLU A 458      33.723  17.732  -3.212  1.00  0.00           O
ATOM   3553  C   GLU A 458      29.522  20.853  -2.597  1.00  0.00           C
ATOM   3554  O   GLU A 458      29.743  21.571  -3.572  1.00  0.00           O
ATOM   3555  N   VAL A 459      28.469  20.005  -2.553  1.00  0.00           N
ATOM   3556  CA  VAL A 459      27.552  19.902  -3.655  1.00  0.00           C
ATOM   3557  CB  VAL A 459      27.224  18.433  -3.981  1.00  0.00           C
ATOM   3558  CG1 VAL A 459      26.255  18.350  -5.150  1.00  0.00           C
ATOM   3559  CG2 VAL A 459      28.496  17.657  -4.283  1.00  0.00           C
ATOM   3560  C   VAL A 459      26.328  20.682  -3.280  1.00  0.00           C
ATOM   3561  O   VAL A 459      25.283  20.123  -2.947  1.00  0.00           O
ATOM   3562  N   SER A 460      26.425  22.023  -3.365  1.00  0.00           N
ATOM   3563  CA  SER A 460      25.330  22.860  -2.972  1.00  0.00           C
ATOM   3564  CB  SER A 460      25.825  24.016  -2.101  1.00  0.00           C
ATOM   3565  OG  SER A 460      26.670  24.884  -2.837  1.00  0.00           O
ATOM   3566  C   SER A 460      24.635  23.366  -4.192  1.00  0.00           C
ATOM   3567  O   SER A 460      25.168  23.303  -5.299  1.00  0.00           O
ATOM   3568  N   LEU A 461      23.399  23.872  -4.002  1.00  0.00           N
ATOM   3569  CA  LEU A 461      22.641  24.439  -5.078  1.00  0.00           C
ATOM   3570  CB  LEU A 461      21.432  23.559  -5.404  1.00  0.00           C
ATOM   3571  CG  LEU A 461      21.738  22.139  -5.883  1.00  0.00           C
ATOM   3572  CD1 LEU A 461      20.458  21.325  -6.002  1.00  0.00           C
ATOM   3573  CD2 LEU A 461      22.472  22.166  -7.214  1.00  0.00           C
ATOM   3574  C   LEU A 461      22.240  25.815  -4.657  1.00  0.00           C
ATOM   3575  O   LEU A 461      21.965  26.063  -3.484  1.00  0.00           O
ATOM   3576  N   LEU A 462      22.226  26.755  -5.621  1.00  0.00           N
ATOM   3577  CA  LEU A 462      21.766  28.086  -5.365  1.00  0.00           C
ATOM   3578  CB  LEU A 462      22.327  29.056  -6.407  1.00  0.00           C
ATOM   3579  CG  LEU A 462      23.849  29.207  -6.443  1.00  0.00           C
ATOM   3580  CD1 LEU A 462      24.273  30.111  -7.590  1.00  0.00           C
ATOM   3581  CD2 LEU A 462      24.367  29.752  -5.121  1.00  0.00           C
ATOM   3582  C   LEU A 462      20.271  28.007  -5.385  1.00  0.00           C
ATOM   3583  O   LEU A 462      19.699  27.139  -6.041  1.00  0.00           O
ATOM   3584  N   GLY A 463      19.599  28.921  -4.664  1.00  0.00           N
ATOM   3585  CA  GLY A 463      18.166  28.911  -4.568  1.00  0.00           C
ATOM   3586  C   GLY A 463      17.570  29.080  -5.934  1.00  0.00           C
ATOM   3587  O   GLY A 463      16.473  28.596  -6.204  1.00  0.00           O
ATOM   3588  N   SER A 464      18.247  29.856  -6.799  1.00  0.00           N
ATOM   3589  CA  SER A 464      17.817  30.144  -8.141  1.00  0.00           C
ATOM   3590  CB  SER A 464      18.418  31.465  -8.624  1.00  0.00           C
ATOM   3591  OG  SER A 464      19.828  31.375  -8.730  1.00  0.00           O
ATOM   3592  C   SER A 464      18.178  29.047  -9.111  1.00  0.00           C
ATOM   3593  O   SER A 464      18.090  29.251 -10.321  1.00  0.00           O
ATOM   3594  N   ALA A 465      18.612  27.863  -8.637  1.00  0.00           N
ATOM   3595  CA  ALA A 465      19.068  26.834  -9.542  1.00  0.00           C
ATOM   3596  CB  ALA A 465      19.588  25.635  -8.763  1.00  0.00           C
ATOM   3597  C   ALA A 465      17.975  26.404 -10.477  1.00  0.00           C
ATOM   3598  O   ALA A 465      16.799  26.345 -10.125  1.00  0.00           O
ATOM   3599  N   PRO A 466      18.361  26.103 -11.694  1.00  0.00           N
ATOM   3600  CA  PRO A 466      17.463  25.645 -12.718  1.00  0.00           C
ATOM   3601  CD  PRO A 466      19.783  26.147 -12.154  1.00  0.00           C
ATOM   3602  CB  PRO A 466      18.334  25.586 -13.975  1.00  0.00           C
ATOM   3603  CG  PRO A 466      19.722  25.404 -13.459  1.00  0.00           C
ATOM   3604  C   PRO A 466      16.923  24.302 -12.339  1.00  0.00           C
ATOM   3605  O   PRO A 466      17.660  23.504 -11.761  1.00  0.00           O
ATOM   3606  N   GLY A 467      15.643  24.034 -12.669  1.00  0.00           N
ATOM   3607  CA  GLY A 467      15.024  22.785 -12.336  1.00  0.00           C
ATOM   3608  C   GLY A 467      14.147  22.989 -11.134  1.00  0.00           C
ATOM   3609  O   GLY A 467      13.171  22.264 -10.947  1.00  0.00           O
ATOM   3610  N   GLY A 468      14.470  23.991 -10.291  1.00  0.00           N
ATOM   3611  CA  GLY A 468      13.686  24.281  -9.120  1.00  0.00           C
ATOM   3612  C   GLY A 468      13.889  23.181  -8.117  1.00  0.00           C
ATOM   3613  O   GLY A 468      14.850  22.418  -8.198  1.00  0.00           O
ATOM   3614  N   LYS A 469      12.968  23.095  -7.131  1.00  0.00           N
ATOM   3615  CA  LYS A 469      12.931  22.075  -6.111  1.00  0.00           C
ATOM   3616  CB  LYS A 469      12.602  20.713  -6.727  1.00  0.00           C
ATOM   3617  CG  LYS A 469      11.253  20.657  -7.424  1.00  0.00           C
ATOM   3618  CD  LYS A 469      10.958  19.259  -7.943  1.00  0.00           C
ATOM   3619  CE  LYS A 469       9.619  19.208  -8.662  1.00  0.00           C
ATOM   3620  NZ  LYS A 469       9.344  17.859  -9.227  1.00  0.00           N
ATOM   3621  C   LYS A 469      14.228  21.990  -5.358  1.00  0.00           C
ATOM   3622  O   LYS A 469      14.654  20.896  -4.989  1.00  0.00           O
ATOM   3623  N   VAL A 470      14.855  23.137  -5.038  1.00  0.00           N
ATOM   3624  CA  VAL A 470      16.163  23.113  -4.435  1.00  0.00           C
ATOM   3625  CB  VAL A 470      16.729  24.534  -4.257  1.00  0.00           C
ATOM   3626  CG1 VAL A 470      18.006  24.500  -3.433  1.00  0.00           C
ATOM   3627  CG2 VAL A 470      16.981  25.180  -5.611  1.00  0.00           C
ATOM   3628  C   VAL A 470      16.180  22.414  -3.101  1.00  0.00           C
ATOM   3629  O   VAL A 470      17.090  21.633  -2.828  1.00  0.00           O
ATOM   3630  N   GLU A 471      15.191  22.674  -2.227  1.00  0.00           N
ATOM   3631  CA  GLU A 471      15.171  22.099  -0.907  1.00  0.00           C
ATOM   3632  CB  GLU A 471      14.105  22.777  -0.043  1.00  0.00           C
ATOM   3633  CG  GLU A 471      14.419  24.222   0.308  1.00  0.00           C
ATOM   3634  CD  GLU A 471      13.331  24.867   1.146  1.00  0.00           C
ATOM   3635  OE1 GLU A 471      12.261  24.245   1.309  1.00  0.00           O
ATOM   3636  OE2 GLU A 471      13.550  25.993   1.638  1.00  0.00           O
ATOM   3637  C   GLU A 471      14.922  20.619  -0.977  1.00  0.00           C
ATOM   3638  O   GLU A 471      15.387  19.861  -0.125  1.00  0.00           O
ATOM   3639  N   PHE A 472      14.126  20.171  -1.965  1.00  0.00           N
ATOM   3640  CA  PHE A 472      13.851  18.774  -2.154  1.00  0.00           C
ATOM   3641  CB  PHE A 472      12.711  18.583  -3.156  1.00  0.00           C
ATOM   3642  CG  PHE A 472      12.325  17.147  -3.369  1.00  0.00           C
ATOM   3643  CD1 PHE A 472      12.093  16.311  -2.291  1.00  0.00           C
ATOM   3644  CD2 PHE A 472      12.193  16.633  -4.646  1.00  0.00           C
ATOM   3645  CE1 PHE A 472      11.737  14.990  -2.486  1.00  0.00           C
ATOM   3646  CE2 PHE A 472      11.838  15.312  -4.842  1.00  0.00           C
ATOM   3647  CZ  PHE A 472      11.610  14.491  -3.769  1.00  0.00           C
ATOM   3648  C   PHE A 472      15.107  18.083  -2.620  1.00  0.00           C
ATOM   3649  O   PHE A 472      15.459  17.014  -2.120  1.00  0.00           O
ATOM   3650  N   LYS A 473      15.836  18.701  -3.575  1.00  0.00           N
ATOM   3651  CA  LYS A 473      17.054  18.143  -4.104  1.00  0.00           C
ATOM   3652  CB  LYS A 473      17.573  18.994  -5.265  1.00  0.00           C
ATOM   3653  CG  LYS A 473      16.730  18.903  -6.526  1.00  0.00           C
ATOM   3654  CD  LYS A 473      17.291  19.786  -7.630  1.00  0.00           C
ATOM   3655  CE  LYS A 473      16.440  19.707  -8.886  1.00  0.00           C
ATOM   3656  NZ  LYS A 473      16.953  20.599  -9.962  1.00  0.00           N
ATOM   3657  C   LYS A 473      18.075  18.047  -3.009  1.00  0.00           C
ATOM   3658  O   LYS A 473      18.808  17.064  -2.921  1.00  0.00           O
ATOM   3659  N   ARG A 474      18.145  19.071  -2.139  1.00  0.00           N
ATOM   3660  CA  ARG A 474      19.107  19.086  -1.070  1.00  0.00           C
ATOM   3661  CB  ARG A 474      19.015  20.396  -0.285  1.00  0.00           C
ATOM   3662  CG  ARG A 474      19.524  21.611  -1.042  1.00  0.00           C
ATOM   3663  CD  ARG A 474      19.340  22.884  -0.232  1.00  0.00           C
ATOM   3664  NE  ARG A 474      19.833  24.061  -0.943  1.00  0.00           N
ATOM   3665  CZ  ARG A 474      19.640  25.313  -0.539  1.00  0.00           C
ATOM   3666  NH1 ARG A 474      20.126  26.321  -1.250  1.00  0.00           N
ATOM   3667  NH2 ARG A 474      18.962  25.553   0.575  1.00  0.00           N
ATOM   3668  C   ARG A 474      18.864  17.901  -0.184  1.00  0.00           C
ATOM   3669  O   ARG A 474      19.807  17.250   0.266  1.00  0.00           O
ATOM   3670  N   THR A 475      17.583  17.601   0.098  1.00  0.00           N
ATOM   3671  CA  THR A 475      17.209  16.517   0.968  1.00  0.00           C
ATOM   3672  CB  THR A 475      15.704  16.549   1.295  1.00  0.00           C
ATOM   3673  OG1 THR A 475      15.385  17.772   1.969  1.00  0.00           O
ATOM   3674  CG2 THR A 475      15.331  15.384   2.198  1.00  0.00           C
ATOM   3675  C   THR A 475      17.558  15.186   0.361  1.00  0.00           C
ATOM   3676  O   THR A 475      18.096  14.312   1.039  1.00  0.00           O
ATOM   3677  N   LEU A 476      17.287  15.004  -0.946  1.00  0.00           N
ATOM   3678  CA  LEU A 476      17.508  13.750  -1.618  1.00  0.00           C
ATOM   3679  CB  LEU A 476      17.012  13.822  -3.064  1.00  0.00           C
ATOM   3680  CG  LEU A 476      15.497  13.912  -3.257  1.00  0.00           C
ATOM   3681  CD1 LEU A 476      15.155  14.160  -4.718  1.00  0.00           C
ATOM   3682  CD2 LEU A 476      14.815  12.646  -2.761  1.00  0.00           C
ATOM   3683  C   LEU A 476      18.966  13.401  -1.571  1.00  0.00           C
ATOM   3684  O   LEU A 476      19.320  12.230  -1.433  1.00  0.00           O
ATOM   3685  N   ILE A 477      19.854  14.409  -1.677  1.00  0.00           N
ATOM   3686  CA  ILE A 477      21.271  14.165  -1.701  1.00  0.00           C
ATOM   3687  CB  ILE A 477      22.065  15.470  -1.892  1.00  0.00           C
ATOM   3688  CG1 ILE A 477      21.826  16.040  -3.292  1.00  0.00           C
ATOM   3689  CG2 ILE A 477      23.544  15.239  -1.619  1.00  0.00           C
ATOM   3690  CD1 ILE A 477      22.322  17.459  -3.466  1.00  0.00           C
ATOM   3691  C   ILE A 477      21.691  13.473  -0.436  1.00  0.00           C
ATOM   3692  O   ILE A 477      22.413  12.478  -0.483  1.00  0.00           O
ATOM   3693  N   ILE A 478      21.277  13.990   0.733  1.00  0.00           N
ATOM   3694  CA  ILE A 478      21.605  13.371   1.989  1.00  0.00           C
ATOM   3695  CB  ILE A 478      21.379  14.334   3.169  1.00  0.00           C
ATOM   3696  CG1 ILE A 478      22.304  15.547   3.053  1.00  0.00           C
ATOM   3697  CG2 ILE A 478      21.561  13.607   4.493  1.00  0.00           C
ATOM   3698  CD1 ILE A 478      23.775  15.193   3.044  1.00  0.00           C
ATOM   3699  C   ILE A 478      20.815  12.110   2.211  1.00  0.00           C
ATOM   3700  O   ILE A 478      21.320  11.166   2.816  1.00  0.00           O
ATOM   3701  N   SER A 479      19.540  12.070   1.765  1.00  0.00           N
ATOM   3702  CA  SER A 479      18.682  10.930   1.976  1.00  0.00           C
ATOM   3703  CB  SER A 479      17.261  11.233   1.498  1.00  0.00           C
ATOM   3704  OG  SER A 479      16.660  12.243   2.290  1.00  0.00           O
ATOM   3705  C   SER A 479      19.221   9.716   1.269  1.00  0.00           C
ATOM   3706  O   SER A 479      19.134   8.608   1.799  1.00  0.00           O
ATOM   3707  N   PHE A 480      19.776   9.878   0.049  1.00  0.00           N
ATOM   3708  CA  PHE A 480      20.332   8.761  -0.674  1.00  0.00           C
ATOM   3709  CB  PHE A 480      20.666   9.166  -2.111  1.00  0.00           C
ATOM   3710  CG  PHE A 480      19.459   9.353  -2.984  1.00  0.00           C
ATOM   3711  CD1 PHE A 480      19.417  10.367  -3.925  1.00  0.00           C
ATOM   3712  CD2 PHE A 480      18.364   8.515  -2.865  1.00  0.00           C
ATOM   3713  CE1 PHE A 480      18.306  10.539  -4.729  1.00  0.00           C
ATOM   3714  CE2 PHE A 480      17.253   8.687  -3.669  1.00  0.00           C
ATOM   3715  CZ  PHE A 480      17.221   9.694  -4.598  1.00  0.00           C
ATOM   3716  C   PHE A 480      21.546   8.281   0.057  1.00  0.00           C
ATOM   3717  O   PHE A 480      21.872   7.095   0.040  1.00  0.00           O
ATOM   3718  N   LEU A 481      22.273   9.223   0.682  1.00  0.00           N
ATOM   3719  CA  LEU A 481      23.472   8.948   1.419  1.00  0.00           C
ATOM   3720  CB  LEU A 481      24.114  10.250   1.902  1.00  0.00           C
ATOM   3721  CG  LEU A 481      25.417  10.110   2.693  1.00  0.00           C
ATOM   3722  CD1 LEU A 481      26.488   9.437   1.849  1.00  0.00           C
ATOM   3723  CD2 LEU A 481      25.901  11.469   3.176  1.00  0.00           C
ATOM   3724  C   LEU A 481      23.104   8.042   2.565  1.00  0.00           C
ATOM   3725  O   LEU A 481      23.830   7.103   2.887  1.00  0.00           O
ATOM   3726  N   PHE A 482      21.950   8.311   3.208  1.00  0.00           N
ATOM   3727  CA  PHE A 482      21.454   7.542   4.319  1.00  0.00           C
ATOM   3728  CB  PHE A 482      20.223   8.215   4.929  1.00  0.00           C
ATOM   3729  CG  PHE A 482      19.651   7.479   6.107  1.00  0.00           C
ATOM   3730  CD1 PHE A 482      20.238   7.580   7.356  1.00  0.00           C
ATOM   3731  CD2 PHE A 482      18.527   6.685   5.967  1.00  0.00           C
ATOM   3732  CE1 PHE A 482      19.713   6.903   8.440  1.00  0.00           C
ATOM   3733  CE2 PHE A 482      18.001   6.008   7.051  1.00  0.00           C
ATOM   3734  CZ  PHE A 482      18.589   6.115   8.283  1.00  0.00           C
ATOM   3735  C   PHE A 482      21.130   6.147   3.871  1.00  0.00           C
ATOM   3736  O   PHE A 482      21.487   5.175   4.534  1.00  0.00           O
ATOM   3737  N   LYS A 483      20.454   6.011   2.715  1.00  0.00           N
ATOM   3738  CA  LYS A 483      20.049   4.730   2.209  1.00  0.00           C
ATOM   3739  CB  LYS A 483      19.175   4.897   0.965  1.00  0.00           C
ATOM   3740  CG  LYS A 483      18.671   3.588   0.379  1.00  0.00           C
ATOM   3741  CD  LYS A 483      17.734   3.832  -0.793  1.00  0.00           C
ATOM   3742  CE  LYS A 483      17.339   2.526  -1.464  1.00  0.00           C
ATOM   3743  NZ  LYS A 483      16.559   1.646  -0.551  1.00  0.00           N
ATOM   3744  C   LYS A 483      21.258   3.894   1.899  1.00  0.00           C
ATOM   3745  O   LYS A 483      21.248   2.683   2.108  1.00  0.00           O
ATOM   3746  N   PHE A 484      22.331   4.520   1.380  1.00  0.00           N
ATOM   3747  CA  PHE A 484      23.548   3.838   1.025  1.00  0.00           C
ATOM   3748  CB  PHE A 484      24.497   4.784   0.287  1.00  0.00           C
ATOM   3749  CG  PHE A 484      25.771   4.132  -0.167  1.00  0.00           C
ATOM   3750  CD1 PHE A 484      25.776   3.267  -1.247  1.00  0.00           C
ATOM   3751  CD2 PHE A 484      26.965   4.384   0.485  1.00  0.00           C
ATOM   3752  CE1 PHE A 484      26.949   2.667  -1.665  1.00  0.00           C
ATOM   3753  CE2 PHE A 484      28.138   3.784   0.067  1.00  0.00           C
ATOM   3754  CZ  PHE A 484      28.133   2.929  -1.003  1.00  0.00           C
ATOM   3755  C   PHE A 484      24.181   3.295   2.273  1.00  0.00           C
ATOM   3756  O   PHE A 484      24.699   2.179   2.281  1.00  0.00           O
ATOM   3757  N   TYR A 485      24.146   4.074   3.369  1.00  0.00           N
ATOM   3758  CA  TYR A 485      24.718   3.665   4.622  1.00  0.00           C
ATOM   3759  CB  TYR A 485      24.577   4.777   5.664  1.00  0.00           C
ATOM   3760  CG  TYR A 485      25.108   4.407   7.030  1.00  0.00           C
ATOM   3761  CD1 TYR A 485      26.368   4.824   7.440  1.00  0.00           C
ATOM   3762  CD2 TYR A 485      24.348   3.642   7.905  1.00  0.00           C
ATOM   3763  CE1 TYR A 485      26.862   4.491   8.687  1.00  0.00           C
ATOM   3764  CE2 TYR A 485      24.826   3.299   9.156  1.00  0.00           C
ATOM   3765  CZ  TYR A 485      26.094   3.731   9.543  1.00  0.00           C
ATOM   3766  OH  TYR A 485      26.584   3.398  10.785  1.00  0.00           O
ATOM   3767  C   TYR A 485      24.041   2.404   5.075  1.00  0.00           C
ATOM   3768  O   TYR A 485      24.706   1.426   5.411  1.00  0.00           O
ATOM   3769  N   LEU A 486      22.694   2.381   5.053  1.00  0.00           N
ATOM   3770  CA  LEU A 486      21.931   1.246   5.492  1.00  0.00           C
ATOM   3771  CB  LEU A 486      20.437   1.574   5.496  1.00  0.00           C
ATOM   3772  CG  LEU A 486      19.964   2.569   6.558  1.00  0.00           C
ATOM   3773  CD1 LEU A 486      18.513   2.958   6.322  1.00  0.00           C
ATOM   3774  CD2 LEU A 486      20.136   1.988   7.953  1.00  0.00           C
ATOM   3775  C   LEU A 486      22.188   0.049   4.631  1.00  0.00           C
ATOM   3776  O   LEU A 486      22.404  -1.050   5.139  1.00  0.00           O
ATOM   3777  N   GLU A 487      22.186   0.235   3.300  1.00  0.00           N
ATOM   3778  CA  GLU A 487      22.272  -0.875   2.394  1.00  0.00           C
ATOM   3779  CB  GLU A 487      22.102  -0.402   0.949  1.00  0.00           C
ATOM   3780  CG  GLU A 487      22.143  -1.520  -0.079  1.00  0.00           C
ATOM   3781  CD  GLU A 487      21.940  -1.018  -1.495  1.00  0.00           C
ATOM   3782  OE1 GLU A 487      21.790   0.209  -1.674  1.00  0.00           O
ATOM   3783  OE2 GLU A 487      21.932  -1.851  -2.426  1.00  0.00           O
ATOM   3784  C   GLU A 487      23.574  -1.600   2.546  1.00  0.00           C
ATOM   3785  O   GLU A 487      23.596  -2.821   2.699  1.00  0.00           O
ATOM   3786  N   VAL A 488      24.696  -0.860   2.521  1.00  0.00           N
ATOM   3787  CA  VAL A 488      25.995  -1.468   2.595  1.00  0.00           C
ATOM   3788  CB  VAL A 488      27.106  -0.474   2.208  1.00  0.00           C
ATOM   3789  CG1 VAL A 488      28.477  -1.080   2.467  1.00  0.00           C
ATOM   3790  CG2 VAL A 488      26.969  -0.063   0.750  1.00  0.00           C
ATOM   3791  C   VAL A 488      26.234  -2.004   3.969  1.00  0.00           C
ATOM   3792  O   VAL A 488      26.964  -2.976   4.145  1.00  0.00           O
ATOM   3793  N   SER A 489      25.661  -1.348   4.991  1.00  0.00           N
ATOM   3794  CA  SER A 489      25.835  -1.782   6.345  1.00  0.00           C
ATOM   3795  CB  SER A 489      25.499  -0.650   7.318  1.00  0.00           C
ATOM   3796  OG  SER A 489      24.127  -0.305   7.244  1.00  0.00           O
ATOM   3797  C   SER A 489      24.980  -2.982   6.619  1.00  0.00           C
ATOM   3798  O   SER A 489      24.634  -3.200   7.774  1.00  0.00           O
ATOM   3799  N   GLN A 490      24.361  -3.596   5.587  1.00  0.00           N
ATOM   3800  CA  GLN A 490      23.691  -4.868   5.709  1.00  0.00           C
ATOM   3801  CB  GLN A 490      22.338  -4.832   4.996  1.00  0.00           C
ATOM   3802  CG  GLN A 490      21.522  -6.105   5.146  1.00  0.00           C
ATOM   3803  CD  GLN A 490      20.158  -6.004   4.493  1.00  0.00           C
ATOM   3804  OE1 GLN A 490      20.006  -6.288   3.304  1.00  0.00           O
ATOM   3805  NE2 GLN A 490      19.160  -5.599   5.269  1.00  0.00           N
ATOM   3806  C   GLN A 490      24.500  -6.016   5.167  1.00  0.00           C
ATOM   3807  O   GLN A 490      24.537  -7.102   5.743  1.00  0.00           O
ATOM   3808  N   ILE A 491      25.151  -5.789   4.001  1.00  0.00           N
ATOM   3809  CA  ILE A 491      25.917  -6.792   3.312  1.00  0.00           C
ATOM   3810  CB  ILE A 491      26.388  -6.294   1.933  1.00  0.00           C
ATOM   3811  CG1 ILE A 491      25.195  -6.125   0.991  1.00  0.00           C
ATOM   3812  CG2 ILE A 491      27.437  -7.233   1.357  1.00  0.00           C
ATOM   3813  CD1 ILE A 491      25.524  -5.377  -0.283  1.00  0.00           C
ATOM   3814  C   ILE A 491      27.057  -7.153   4.195  1.00  0.00           C
ATOM   3815  O   ILE A 491      27.480  -8.307   4.243  1.00  0.00           O
ATOM   3816  N   LEU A 492      27.603  -6.144   4.894  1.00  0.00           N
ATOM   3817  CA  LEU A 492      28.655  -6.364   5.842  1.00  0.00           C
ATOM   3818  CB  LEU A 492      29.151  -5.033   6.411  1.00  0.00           C
ATOM   3819  CG  LEU A 492      29.912  -4.124   5.443  1.00  0.00           C
ATOM   3820  CD1 LEU A 492      30.185  -2.770   6.080  1.00  0.00           C
ATOM   3821  CD2 LEU A 492      31.215  -4.775   5.006  1.00  0.00           C
ATOM   3822  C   LEU A 492      28.137  -7.265   6.922  1.00  0.00           C
ATOM   3823  O   LEU A 492      28.818  -8.201   7.337  1.00  0.00           O
ATOM   3824  N   LYS A 493      26.906  -7.013   7.403  1.00  0.00           N
ATOM   3825  CA  LYS A 493      26.319  -7.811   8.444  1.00  0.00           C
ATOM   3826  CB  LYS A 493      24.974  -7.223   8.876  1.00  0.00           C
ATOM   3827  CG  LYS A 493      24.291  -7.993   9.994  1.00  0.00           C
ATOM   3828  CD  LYS A 493      25.077  -7.897  11.292  1.00  0.00           C
ATOM   3829  CE  LYS A 493      24.333  -8.560  12.439  1.00  0.00           C
ATOM   3830  NZ  LYS A 493      25.118  -8.526  13.704  1.00  0.00           N
ATOM   3831  C   LYS A 493      26.168  -9.211   7.941  1.00  0.00           C
ATOM   3832  O   LYS A 493      26.465 -10.172   8.648  1.00  0.00           O
ATOM   3833  N   LYS A 494      25.710  -9.355   6.685  1.00  0.00           N
ATOM   3834  CA  LYS A 494      25.491 -10.644   6.100  1.00  0.00           C
ATOM   3835  CB  LYS A 494      24.891 -10.502   4.700  1.00  0.00           C
ATOM   3836  CG  LYS A 494      24.609 -11.826   4.008  1.00  0.00           C
ATOM   3837  CD  LYS A 494      23.971 -11.612   2.645  1.00  0.00           C
ATOM   3838  CE  LYS A 494      23.720 -12.934   1.939  1.00  0.00           C
ATOM   3839  NZ  LYS A 494      23.094 -12.740   0.602  1.00  0.00           N
ATOM   3840  C   LYS A 494      26.785 -11.398   6.055  1.00  0.00           C
ATOM   3841  O   LYS A 494      26.872 -12.528   6.532  1.00  0.00           O
ATOM   3842  N   MET A 495      27.831 -10.772   5.485  1.00  0.00           N
ATOM   3843  CA  MET A 495      29.116 -11.384   5.306  1.00  0.00           C
ATOM   3844  CB  MET A 495      30.002 -10.518   4.408  1.00  0.00           C
ATOM   3845  CG  MET A 495      29.543 -10.454   2.960  1.00  0.00           C
ATOM   3846  SD  MET A 495      30.546  -9.337   1.962  1.00  0.00           S
ATOM   3847  CE  MET A 495      32.075 -10.263   1.849  1.00  0.00           C
ATOM   3848  C   MET A 495      29.829 -11.636   6.607  1.00  0.00           C
ATOM   3849  O   MET A 495      30.464 -12.677   6.762  1.00  0.00           O
ATOM   3850  N   ASP A 496      29.762 -10.693   7.572  1.00  0.00           N
ATOM   3851  CA  ASP A 496      30.518 -10.825   8.794  1.00  0.00           C
ATOM   3852  CB  ASP A 496      31.716  -9.873   8.789  1.00  0.00           C
ATOM   3853  CG  ASP A 496      32.613 -10.059   9.996  1.00  0.00           C
ATOM   3854  OD1 ASP A 496      32.298 -10.921  10.843  1.00  0.00           O
ATOM   3855  OD2 ASP A 496      33.632  -9.343  10.095  1.00  0.00           O
ATOM   3856  C   ASP A 496      29.595 -10.549   9.952  1.00  0.00           C
ATOM   3857  O   ASP A 496      29.552  -9.431  10.463  1.00  0.00           O
ATOM   3858  N   PRO A 497      28.865 -11.542  10.396  1.00  0.00           N
ATOM   3859  CA  PRO A 497      27.865 -11.360  11.419  1.00  0.00           C
ATOM   3860  CD  PRO A 497      28.756 -12.955   9.736  1.00  0.00           C
ATOM   3861  CB  PRO A 497      27.241 -12.748  11.578  1.00  0.00           C
ATOM   3862  CG  PRO A 497      27.407 -13.388  10.240  1.00  0.00           C
ATOM   3863  C   PRO A 497      28.306 -10.886  12.772  1.00  0.00           C
ATOM   3864  O   PRO A 497      27.673  -9.983  13.318  1.00  0.00           O
ATOM   3865  N   VAL A 498      29.372 -11.481  13.336  1.00  0.00           N
ATOM   3866  CA  VAL A 498      29.781 -11.174  14.678  1.00  0.00           C
ATOM   3867  CB  VAL A 498      30.840 -12.169  15.187  1.00  0.00           C
ATOM   3868  CG1 VAL A 498      31.386 -11.724  16.535  1.00  0.00           C
ATOM   3869  CG2 VAL A 498      30.253 -13.569  15.282  1.00  0.00           C
ATOM   3870  C   VAL A 498      30.315  -9.777  14.789  1.00  0.00           C
ATOM   3871  O   VAL A 498      30.037  -9.073  15.758  1.00  0.00           O
ATOM   3872  N   HIS A 499      31.113  -9.353  13.794  1.00  0.00           N
ATOM   3873  CA  HIS A 499      31.802  -8.093  13.795  1.00  0.00           C
ATOM   3874  ND1 HIS A 499      33.992 -10.353  12.879  1.00  0.00           N
ATOM   3875  CG  HIS A 499      34.053  -8.986  13.042  1.00  0.00           C
ATOM   3876  CB  HIS A 499      32.901  -8.082  12.730  1.00  0.00           C
ATOM   3877  NE2 HIS A 499      36.027  -9.967  13.634  1.00  0.00           N
ATOM   3878  CD2 HIS A 499      35.410  -8.805  13.538  1.00  0.00           C
ATOM   3879  CE1 HIS A 499      35.172 -10.890  13.238  1.00  0.00           C
ATOM   3880  C   HIS A 499      30.913  -6.896  13.569  1.00  0.00           C
ATOM   3881  O   HIS A 499      31.288  -5.786  13.944  1.00  0.00           O
ATOM   3882  N   TYR A 500      29.738  -7.050  12.920  1.00  0.00           N
ATOM   3883  CA  TYR A 500      28.925  -5.888  12.633  1.00  0.00           C
ATOM   3884  CB  TYR A 500      28.789  -5.689  11.122  1.00  0.00           C
ATOM   3885  CG  TYR A 500      30.096  -5.386  10.424  1.00  0.00           C
ATOM   3886  CD1 TYR A 500      30.922  -6.413   9.985  1.00  0.00           C
ATOM   3887  CD2 TYR A 500      30.500  -4.075  10.208  1.00  0.00           C
ATOM   3888  CE1 TYR A 500      32.118  -6.146   9.346  1.00  0.00           C
ATOM   3889  CE2 TYR A 500      31.693  -3.789   9.571  1.00  0.00           C
ATOM   3890  CZ  TYR A 500      32.503  -4.839   9.140  1.00  0.00           C
ATOM   3891  OH  TYR A 500      33.693  -4.571   8.504  1.00  0.00           O
ATOM   3892  C   TYR A 500      27.561  -6.019  13.268  1.00  0.00           C
ATOM   3893  O   TYR A 500      27.048  -7.116  13.481  1.00  0.00           O
ATOM   3894  N   PRO A 501      26.986  -4.881  13.602  1.00  0.00           N
ATOM   3895  CA  PRO A 501      25.693  -4.762  14.239  1.00  0.00           C
ATOM   3896  CD  PRO A 501      27.637  -3.504  13.414  1.00  0.00           C
ATOM   3897  CB  PRO A 501      25.673  -3.327  14.771  1.00  0.00           C
ATOM   3898  CG  PRO A 501      26.536  -2.565  13.822  1.00  0.00           C
ATOM   3899  C   PRO A 501      24.540  -4.991  13.306  1.00  0.00           C
ATOM   3900  O   PRO A 501      24.678  -4.749  12.107  1.00  0.00           O
ATOM   3901  N   SER A 502      23.383  -5.439  13.843  1.00  0.00           N
ATOM   3902  CA  SER A 502      22.220  -5.660  13.030  1.00  0.00           C
ATOM   3903  CB  SER A 502      21.358  -6.778  13.620  1.00  0.00           C
ATOM   3904  OG  SER A 502      20.796  -6.388  14.861  1.00  0.00           O
ATOM   3905  C   SER A 502      21.465  -4.364  12.939  1.00  0.00           C
ATOM   3906  O   SER A 502      21.640  -3.472  13.769  1.00  0.00           O
ATOM   3907  N   LEU A 503      20.597  -4.228  11.912  1.00  0.00           N
ATOM   3908  CA  LEU A 503      19.844  -3.019  11.704  1.00  0.00           C
ATOM   3909  CB  LEU A 503      19.324  -2.952  10.267  1.00  0.00           C
ATOM   3910  CG  LEU A 503      20.384  -2.905   9.164  1.00  0.00           C
ATOM   3911  CD1 LEU A 503      19.733  -2.953   7.790  1.00  0.00           C
ATOM   3912  CD2 LEU A 503      21.245  -1.659   9.299  1.00  0.00           C
ATOM   3913  C   LEU A 503      18.713  -2.953  12.682  1.00  0.00           C
ATOM   3914  O   LEU A 503      18.240  -3.970  13.187  1.00  0.00           O
ATOM   3915  N   ALA A 504      18.259  -1.718  12.978  1.00  0.00           N
ATOM   3916  CA  ALA A 504      17.146  -1.527  13.863  1.00  0.00           C
ATOM   3917  CB  ALA A 504      16.980  -0.052  14.195  1.00  0.00           C
ATOM   3918  C   ALA A 504      15.945  -2.098  13.172  1.00  0.00           C
ATOM   3919  O   ALA A 504      15.816  -2.025  11.952  1.00  0.00           O
ATOM   3920  N   ASP A 505      15.017  -2.671  13.957  1.00  0.00           N
ATOM   3921  CA  ASP A 505      13.891  -3.384  13.421  1.00  0.00           C
ATOM   3922  CB  ASP A 505      13.072  -4.017  14.548  1.00  0.00           C
ATOM   3923  CG  ASP A 505      13.778  -5.196  15.189  1.00  0.00           C
ATOM   3924  OD1 ASP A 505      14.759  -5.694  14.598  1.00  0.00           O
ATOM   3925  OD2 ASP A 505      13.350  -5.621  16.283  1.00  0.00           O
ATOM   3926  C   ASP A 505      13.002  -2.503  12.591  1.00  0.00           C
ATOM   3927  O   ASP A 505      12.508  -2.933  11.552  1.00  0.00           O
ATOM   3928  N   LYS A 506      12.749  -1.258  13.027  1.00  0.00           N
ATOM   3929  CA  LYS A 506      11.855  -0.379  12.319  1.00  0.00           C
ATOM   3930  CB  LYS A 506      11.479   0.819  13.193  1.00  0.00           C
ATOM   3931  CG  LYS A 506      10.601   0.468  14.383  1.00  0.00           C
ATOM   3932  CD  LYS A 506      10.264   1.703  15.204  1.00  0.00           C
ATOM   3933  CE  LYS A 506       9.366   1.355  16.380  1.00  0.00           C
ATOM   3934  NZ  LYS A 506       9.047   2.552  17.207  1.00  0.00           N
ATOM   3935  C   LYS A 506      12.426   0.127  11.011  1.00  0.00           C
ATOM   3936  O   LYS A 506      11.673   0.580  10.152  1.00  0.00           O
ATOM   3937  N   TYR A 507      13.768   0.128  10.863  1.00  0.00           N
ATOM   3938  CA  TYR A 507      14.565   0.605   9.748  1.00  0.00           C
ATOM   3939  CB  TYR A 507      16.038   0.712  10.149  1.00  0.00           C
ATOM   3940  CG  TYR A 507      16.332   1.847  11.103  1.00  0.00           C
ATOM   3941  CD1 TYR A 507      15.311   2.450  11.827  1.00  0.00           C
ATOM   3942  CD2 TYR A 507      17.629   2.312  11.277  1.00  0.00           C
ATOM   3943  CE1 TYR A 507      15.571   3.489  12.702  1.00  0.00           C
ATOM   3944  CE2 TYR A 507      17.907   3.349  12.147  1.00  0.00           C
ATOM   3945  CZ  TYR A 507      16.864   3.937  12.861  1.00  0.00           C
ATOM   3946  OH  TYR A 507      17.125   4.971  13.731  1.00  0.00           O
ATOM   3947  C   TYR A 507      14.545  -0.182   8.445  1.00  0.00           C
ATOM   3948  O   TYR A 507      14.654   0.422   7.378  1.00  0.00           O
ATOM   3949  N   GLU A 508      14.415  -1.526   8.460  1.00  0.00           N
ATOM   3950  CA  GLU A 508      14.638  -2.360   7.294  1.00  0.00           C
ATOM   3951  CB  GLU A 508      14.327  -3.823   7.615  1.00  0.00           C
ATOM   3952  CG  GLU A 508      14.578  -4.779   6.459  1.00  0.00           C
ATOM   3953  CD  GLU A 508      16.046  -4.882   6.096  1.00  0.00           C
ATOM   3954  OE1 GLU A 508      16.894  -4.534   6.945  1.00  0.00           O
ATOM   3955  OE2 GLU A 508      16.349  -5.310   4.963  1.00  0.00           O
ATOM   3956  C   GLU A 508      13.851  -1.989   6.059  1.00  0.00           C
ATOM   3957  O   GLU A 508      14.367  -2.131   4.950  1.00  0.00           O
ATOM   3958  N   SER A 509      12.599  -1.515   6.176  1.00  0.00           N
ATOM   3959  CA  SER A 509      11.782  -1.285   5.009  1.00  0.00           C
ATOM   3960  CB  SER A 509      10.368  -0.868   5.419  1.00  0.00           C
ATOM   3961  OG  SER A 509      10.372   0.407   6.037  1.00  0.00           O
ATOM   3962  C   SER A 509      12.368  -0.239   4.096  1.00  0.00           C
ATOM   3963  O   SER A 509      11.954  -0.124   2.943  1.00  0.00           O
ATOM   3964  N   ALA A 510      13.340   0.557   4.574  1.00  0.00           N
ATOM   3965  CA  ALA A 510      13.964   1.588   3.787  1.00  0.00           C
ATOM   3966  CB  ALA A 510      14.927   2.398   4.642  1.00  0.00           C
ATOM   3967  C   ALA A 510      14.690   1.004   2.599  1.00  0.00           C
ATOM   3968  O   ALA A 510      14.789   1.651   1.557  1.00  0.00           O
ATOM   3969  N   LEU A 511      15.294  -0.195   2.740  1.00  0.00           N
ATOM   3970  CA  LEU A 511      16.073  -0.769   1.669  1.00  0.00           C
ATOM   3971  CB  LEU A 511      16.856  -1.985   2.168  1.00  0.00           C
ATOM   3972  CG  LEU A 511      17.720  -2.707   1.132  1.00  0.00           C
ATOM   3973  CD1 LEU A 511      18.773  -1.769   0.563  1.00  0.00           C
ATOM   3974  CD2 LEU A 511      18.379  -3.934   1.743  1.00  0.00           C
ATOM   3975  C   LEU A 511      15.278  -1.194   0.457  1.00  0.00           C
ATOM   3976  O   LEU A 511      15.602  -0.786  -0.658  1.00  0.00           O
ATOM   3977  N   GLU A 512      14.212  -2.009   0.621  1.00  0.00           N
ATOM   3978  CA  GLU A 512      13.485  -2.491  -0.530  1.00  0.00           C
ATOM   3979  CB  GLU A 512      12.716  -3.767  -0.182  1.00  0.00           C
ATOM   3980  CG  GLU A 512      12.008  -4.407  -1.365  1.00  0.00           C
ATOM   3981  CD  GLU A 512      11.306  -5.698  -0.995  1.00  0.00           C
ATOM   3982  OE1 GLU A 512      11.337  -6.071   0.197  1.00  0.00           O
ATOM   3983  OE2 GLU A 512      10.724  -6.338  -1.896  1.00  0.00           O
ATOM   3984  C   GLU A 512      12.573  -1.397  -0.984  1.00  0.00           C
ATOM   3985  O   GLU A 512      12.020  -0.672  -0.160  1.00  0.00           O
ATOM   3986  N   ASP A 513      12.403  -1.245  -2.316  1.00  0.00           N
ATOM   3987  CA  ASP A 513      11.593  -0.174  -2.824  1.00  0.00           C
ATOM   3988  CB  ASP A 513      12.300   0.528  -3.985  1.00  0.00           C
ATOM   3989  CG  ASP A 513      12.466  -0.370  -5.195  1.00  0.00           C
ATOM   3990  OD1 ASP A 513      11.772  -1.406  -5.266  1.00  0.00           O
ATOM   3991  OD2 ASP A 513      13.290  -0.038  -6.073  1.00  0.00           O
ATOM   3992  C   ASP A 513      10.251  -0.697  -3.262  1.00  0.00           C
ATOM   3993  O   ASP A 513       9.929  -1.869  -3.062  1.00  0.00           O
ATOM   3994  N   LEU A 514       9.442   0.182  -3.902  1.00  0.00           N
ATOM   3995  CA  LEU A 514       8.076  -0.113  -4.248  1.00  0.00           C
ATOM   3996  CB  LEU A 514       7.165   1.059  -3.879  1.00  0.00           C
ATOM   3997  CG  LEU A 514       7.141   1.460  -2.402  1.00  0.00           C
ATOM   3998  CD1 LEU A 514       6.265   2.686  -2.192  1.00  0.00           C
ATOM   3999  CD2 LEU A 514       6.652   0.307  -1.539  1.00  0.00           C
ATOM   4000  C   LEU A 514       7.986  -0.421  -5.712  1.00  0.00           C
ATOM   4001  O   LEU A 514       8.110   0.475  -6.548  1.00  0.00           O
ATOM   4002  N   HIS A 515       7.738  -1.701  -6.065  1.00  0.00           N
ATOM   4003  CA  HIS A 515       7.661  -2.031  -7.457  1.00  0.00           C
ATOM   4004  ND1 HIS A 515       8.952  -1.737 -10.325  1.00  0.00           N
ATOM   4005  CG  HIS A 515       9.061  -2.782  -9.433  1.00  0.00           C
ATOM   4006  CB  HIS A 515       8.997  -2.589  -7.950  1.00  0.00           C
ATOM   4007  NE2 HIS A 515       9.214  -3.527 -11.585  1.00  0.00           N
ATOM   4008  CD2 HIS A 515       9.230  -3.919 -10.326  1.00  0.00           C
ATOM   4009  CE1 HIS A 515       9.046  -2.219 -11.577  1.00  0.00           C
ATOM   4010  C   HIS A 515       6.561  -3.018  -7.708  1.00  0.00           C
ATOM   4011  O   HIS A 515       6.797  -4.212  -7.891  1.00  0.00           O
ATOM   4012  N   SER A 516       5.315  -2.513  -7.723  1.00  0.00           N
ATOM   4013  CA  SER A 516       4.165  -3.259  -8.146  1.00  0.00           C
ATOM   4014  CB  SER A 516       4.278  -3.624  -9.627  1.00  0.00           C
ATOM   4015  OG  SER A 516       3.050  -4.125 -10.125  1.00  0.00           O
ATOM   4016  C   SER A 516       3.953  -4.497  -7.359  1.00  0.00           C
ATOM   4017  O   SER A 516       4.286  -4.616  -6.186  1.00  0.00           O
ATOM   4018  CA  LYS A 517       2.990  -6.740  -7.564  1.00  0.00           C
ATOM   4019  CB  LYS A 517       2.457  -6.751  -6.130  1.00  0.00           C
ATOM   4020  CG  LYS A 517       2.214  -8.143  -5.569  1.00  0.00           C
ATOM   4021  CD  LYS A 517       3.522  -8.882  -5.338  1.00  0.00           C
ATOM   4022  CE  LYS A 517       3.284 -10.237  -4.691  1.00  0.00           C
ATOM   4023  NZ  LYS A 517       4.551 -11.000  -4.520  1.00  0.00           N
ATOM   4024  C   LYS A 517       2.046  -7.191  -8.599  1.00  0.00           C
ATOM   4025  O   LYS A 517       1.054  -7.857  -8.298  1.00  0.00           O
ATOM   4026  N   LYS A 517       3.220  -5.407  -7.999  1.00  0.00           N
ATOM   4027  N   HIS A 518       2.356  -6.743  -9.846  1.00  0.00           N
ATOM   4028  CA  HIS A 518       1.611  -7.098 -11.004  1.00  0.00           C
ATOM   4029  ND1 HIS A 518       3.100  -9.831 -11.941  1.00  0.00           N
ATOM   4030  CG  HIS A 518       2.305  -9.533 -10.856  1.00  0.00           C
ATOM   4031  CB  HIS A 518       1.169  -8.561 -10.929  1.00  0.00           C
ATOM   4032  NE2 HIS A 518       3.909 -11.057 -10.296  1.00  0.00           N
ATOM   4033  CD2 HIS A 518       2.891 -10.369  -9.818  1.00  0.00           C
ATOM   4034  CE1 HIS A 518       4.029 -10.730 -11.569  1.00  0.00           C
ATOM   4035  C   HIS A 518       0.447  -6.150 -11.076  1.00  0.00           C
ATOM   4036  O   HIS A 518       0.412  -5.146 -10.364  1.00  0.00           O
ATOM   4037  N   HIS A 519      -0.521  -6.409 -11.977  1.00  0.00           N
ATOM   4038  CA  HIS A 519      -1.664  -5.547 -12.058  1.00  0.00           C
ATOM   4039  ND1 HIS A 519      -0.295  -2.600 -12.524  1.00  0.00           N
ATOM   4040  CG  HIS A 519      -0.367  -3.747 -13.285  1.00  0.00           C
ATOM   4041  CB  HIS A 519      -1.567  -4.642 -13.288  1.00  0.00           C
ATOM   4042  NE2 HIS A 519       1.635  -2.691 -13.587  1.00  0.00           N
ATOM   4043  CD2 HIS A 519       0.927  -3.743 -13.953  1.00  0.00           C
ATOM   4044  CE1 HIS A 519       0.896  -2.011 -12.731  1.00  0.00           C
ATOM   4045  C   HIS A 519      -2.874  -6.429 -12.096  1.00  0.00           C
ATOM   4046  O   HIS A 519      -3.099  -7.143 -13.072  1.00  0.00           O
ATOM   4047  N   CYS A 520      -3.692  -6.385 -11.022  1.00  0.00           N
ATOM   4048  CA  CYS A 520      -4.836  -7.244 -10.906  1.00  0.00           C
ATOM   4049  CB  CYS A 520      -4.732  -8.108  -9.648  1.00  0.00           C
ATOM   4050  SG  CYS A 520      -3.285  -9.193  -9.605  1.00  0.00           S
ATOM   4051  C   CYS A 520      -6.082  -6.420 -10.884  1.00  0.00           C
ATOM   4052  O   CYS A 520      -6.061  -5.235 -10.550  1.00  0.00           O
ATOM   4053  N   SER A 521      -7.211  -7.043 -11.279  1.00  0.00           N
ATOM   4054  CA  SER A 521      -8.445  -6.333 -11.198  1.00  0.00           C
ATOM   4055  CB  SER A 521      -8.586  -5.367 -12.376  1.00  0.00           C
ATOM   4056  OG  SER A 521      -8.714  -6.071 -13.600  1.00  0.00           O
ATOM   4057  C   SER A 521      -9.602  -7.279 -11.164  1.00  0.00           C
ATOM   4058  O   SER A 521      -9.515  -8.439 -11.575  1.00  0.00           O
ATOM   4059  N   THR A 522     -10.709  -6.775 -10.576  1.00  0.00           N
ATOM   4060  CA  THR A 522     -11.972  -7.455 -10.628  1.00  0.00           C
ATOM   4061  CB  THR A 522     -12.203  -8.314  -9.371  1.00  0.00           C
ATOM   4062  OG1 THR A 522     -12.250  -7.470  -8.214  1.00  0.00           O
ATOM   4063  CG2 THR A 522     -11.072  -9.316  -9.195  1.00  0.00           C
ATOM   4064  C   THR A 522     -13.058  -6.393 -10.783  1.00  0.00           C
ATOM   4065  O   THR A 522     -12.890  -5.259 -10.339  1.00  0.00           O
ATOM   4066  N   LEU A 523     -14.212  -6.767 -11.402  1.00  0.00           N
ATOM   4067  CA  LEU A 523     -15.325  -5.900 -11.693  1.00  0.00           C
ATOM   4068  CB  LEU A 523     -15.518  -5.765 -13.205  1.00  0.00           C
ATOM   4069  CG  LEU A 523     -14.332  -5.202 -13.992  1.00  0.00           C
ATOM   4070  CD1 LEU A 523     -14.611  -5.244 -15.486  1.00  0.00           C
ATOM   4071  CD2 LEU A 523     -14.021  -3.780 -13.551  1.00  0.00           C
ATOM   4072  C   LEU A 523     -16.578  -6.445 -11.033  1.00  0.00           C
ATOM   4073  O   LEU A 523     -16.476  -7.435 -10.287  1.00  0.00           O
ATOM   4074  N   LYS A 524     -17.761  -5.806 -11.128  1.00  0.00           N
ATOM   4075  CA  LYS A 524     -18.922  -6.598 -10.773  1.00  0.00           C
ATOM   4076  CB  LYS A 524     -19.045  -6.716  -9.253  1.00  0.00           C
ATOM   4077  CG  LYS A 524     -20.192  -7.601  -8.790  1.00  0.00           C
ATOM   4078  CD  LYS A 524     -20.092  -7.901  -7.303  1.00  0.00           C
ATOM   4079  CE  LYS A 524     -20.371  -6.660  -6.470  1.00  0.00           C
ATOM   4080  NZ  LYS A 524     -20.476  -6.978  -5.019  1.00  0.00           N
ATOM   4081  C   LYS A 524     -20.064  -5.932 -11.380  1.00  0.00           C
ATOM   4082  O   LYS A 524     -20.196  -4.734 -11.168  1.00  0.00           O
ATOM   4083  N   TYR A 525     -20.883  -6.688 -12.135  1.00  0.00           N
ATOM   4084  CA  TYR A 525     -22.033  -6.073 -12.719  1.00  0.00           C
ATOM   4085  CB  TYR A 525     -21.687  -5.479 -14.086  1.00  0.00           C
ATOM   4086  CG  TYR A 525     -21.274  -6.508 -15.114  1.00  0.00           C
ATOM   4087  CD1 TYR A 525     -22.204  -7.049 -15.992  1.00  0.00           C
ATOM   4088  CD2 TYR A 525     -19.955  -6.935 -15.203  1.00  0.00           C
ATOM   4089  CE1 TYR A 525     -21.836  -7.990 -16.935  1.00  0.00           C
ATOM   4090  CE2 TYR A 525     -19.568  -7.875 -16.139  1.00  0.00           C
ATOM   4091  CZ  TYR A 525     -20.523  -8.402 -17.009  1.00  0.00           C
ATOM   4092  OH  TYR A 525     -20.153  -9.338 -17.947  1.00  0.00           O
ATOM   4093  C   TYR A 525     -23.128  -7.076 -12.836  1.00  0.00           C
ATOM   4094  O   TYR A 525     -23.006  -8.202 -12.347  1.00  0.00           O
ATOM   4095  N   GLN A 526     -24.254  -6.640 -13.441  1.00  0.00           N
ATOM   4096  CA  GLN A 526     -25.467  -7.403 -13.581  1.00  0.00           C
ATOM   4097  CB  GLN A 526     -26.664  -6.607 -13.057  1.00  0.00           C
ATOM   4098  CG  GLN A 526     -26.542  -6.190 -11.600  1.00  0.00           C
ATOM   4099  OE1 GLN A 526     -27.446  -8.190 -10.648  1.00  0.00           O
ATOM   4100  NE2 GLN A 526     -25.472  -7.472  -9.850  1.00  0.00           N
ATOM   4101  C   GLN A 526     -25.647  -7.770 -15.031  1.00  0.00           C
ATOM   4102  O   GLN A 526     -24.943  -7.245 -15.885  1.00  0.00           O
ATOM   4103  CD  GLN A 526     -26.524  -7.374 -10.654  1.00  0.00           C
ATOM   4104  N   ASN A 527     -26.567  -8.720 -15.348  1.00  0.00           N
ATOM   4105  CA  ASN A 527     -26.794  -9.089 -16.731  1.00  0.00           C
ATOM   4106  CB  ASN A 527     -25.813 -10.181 -17.162  1.00  0.00           C
ATOM   4107  CG  ASN A 527     -25.986 -11.464 -16.373  1.00  0.00           C
ATOM   4108  OD1 ASN A 527     -27.081 -12.022 -16.309  1.00  0.00           O
ATOM   4109  ND2 ASN A 527     -24.902 -11.936 -15.768  1.00  0.00           N
ATOM   4110  C   ASN A 527     -28.205  -9.545 -16.995  1.00  0.00           C
ATOM   4111  O   ASN A 527     -29.033  -9.615 -16.091  1.00  0.00           O
ATOM   4112  N   ILE A 528     -28.569  -9.789 -18.274  1.00  0.00           N
ATOM   4113  CA  ILE A 528     -29.913 -10.263 -18.492  1.00  0.00           C
ATOM   4114  CB  ILE A 528     -30.920  -9.099 -18.546  1.00  0.00           C
ATOM   4115  CG1 ILE A 528     -30.589  -8.161 -19.709  1.00  0.00           C
ATOM   4116  CG2 ILE A 528     -30.955  -8.363 -17.216  1.00  0.00           C
ATOM   4117  CD1 ILE A 528     -31.645  -7.108 -19.963  1.00  0.00           C
ATOM   4118  C   ILE A 528     -29.982 -11.077 -19.766  1.00  0.00           C
ATOM   4119  O   ILE A 528     -28.968 -11.516 -20.305  1.00  0.00           O
ATOM   4120  N   GLY A 529     -31.192 -11.248 -20.329  1.00  0.00           N
ATOM   4121  CA  GLY A 529     -31.453 -12.165 -21.387  1.00  0.00           C
ATOM   4122  C   GLY A 529     -32.686 -12.914 -20.989  1.00  0.00           C
ATOM   4123  O   GLY A 529     -33.360 -13.452 -21.870  1.00  0.00           O
ATOM   4124  N   PRO A 530     -33.041 -13.014 -19.722  1.00  0.00           N
ATOM   4125  CA  PRO A 530     -34.302 -13.632 -19.499  1.00  0.00           C
ATOM   4126  CD  PRO A 530     -32.265 -12.755 -18.392  1.00  0.00           C
ATOM   4127  CB  PRO A 530     -34.465 -13.602 -17.978  1.00  0.00           C
ATOM   4128  CG  PRO A 530     -33.069 -13.609 -17.452  1.00  0.00           C
ATOM   4129  C   PRO A 530     -35.475 -12.960 -20.141  1.00  0.00           C
ATOM   4130  O   PRO A 530     -36.020 -13.516 -21.093  1.00  0.00           O
ATOM   4131  N   LYS A 531     -35.884 -11.773 -19.649  1.00  0.00           N
ATOM   4132  CA  LYS A 531     -37.022 -11.095 -20.207  1.00  0.00           C
ATOM   4133  CB  LYS A 531     -37.577 -10.073 -19.213  1.00  0.00           C
ATOM   4134  CG  LYS A 531     -38.823  -9.349 -19.698  1.00  0.00           C
ATOM   4135  CD  LYS A 531     -39.387  -8.438 -18.620  1.00  0.00           C
ATOM   4136  CE  LYS A 531     -40.632  -7.714 -19.105  1.00  0.00           C
ATOM   4137  NZ  LYS A 531     -41.196  -6.817 -18.058  1.00  0.00           N
ATOM   4138  C   LYS A 531     -36.683 -10.415 -21.496  1.00  0.00           C
ATOM   4139  O   LYS A 531     -37.488 -10.393 -22.425  1.00  0.00           O
ATOM   4140  N   GLN A 532     -35.472  -9.832 -21.578  1.00  0.00           N
ATOM   4141  CA  GLN A 532     -35.098  -9.053 -22.723  1.00  0.00           C
ATOM   4142  CB  GLN A 532     -33.903  -8.156 -22.394  1.00  0.00           C
ATOM   4143  CG  GLN A 532     -33.513  -7.206 -23.514  1.00  0.00           C
ATOM   4144  CD  GLN A 532     -32.391  -6.267 -23.117  1.00  0.00           C
ATOM   4145  OE1 GLN A 532     -32.518  -5.502 -22.161  1.00  0.00           O
ATOM   4146  NE2 GLN A 532     -31.286  -6.322 -23.852  1.00  0.00           N
ATOM   4147  C   GLN A 532     -34.781  -9.957 -23.873  1.00  0.00           C
ATOM   4148  O   GLN A 532     -34.297 -11.073 -23.692  1.00  0.00           O
ATOM   4149  N   HIS A 533     -35.073  -9.478 -25.101  1.00  0.00           N
ATOM   4150  CA  HIS A 533     -34.839 -10.225 -26.306  1.00  0.00           C
ATOM   4151  ND1 HIS A 533     -37.739 -10.824 -27.407  1.00  0.00           N
ATOM   4152  CG  HIS A 533     -37.044  -9.634 -27.409  1.00  0.00           C
ATOM   4153  CB  HIS A 533     -35.551  -9.568 -27.490  1.00  0.00           C
ATOM   4154  NE2 HIS A 533     -39.293  -9.267 -27.273  1.00  0.00           N
ATOM   4155  CD2 HIS A 533     -38.123  -8.660 -27.319  1.00  0.00           C
ATOM   4156  CE1 HIS A 533     -39.055 -10.563 -27.326  1.00  0.00           C
ATOM   4157  C   HIS A 533     -33.360 -10.304 -26.524  1.00  0.00           C
ATOM   4158  O   HIS A 533     -32.612  -9.397 -26.161  1.00  0.00           O
ATOM   4159  N   PRO A 534     -32.920 -11.400 -27.083  1.00  0.00           N
ATOM   4160  CA  PRO A 534     -31.532 -11.631 -27.389  1.00  0.00           C
ATOM   4161  CD  PRO A 534     -33.790 -12.545 -27.444  1.00  0.00           C
ATOM   4162  CB  PRO A 534     -31.499 -13.075 -27.892  1.00  0.00           C
ATOM   4163  CG  PRO A 534     -32.894 -13.344 -28.349  1.00  0.00           C
ATOM   4164  C   PRO A 534     -31.019 -10.684 -28.433  1.00  0.00           C
ATOM   4165  O   PRO A 534     -29.820 -10.407 -28.451  1.00  0.00           O
ATOM   4166  N   GLU A 535     -31.902 -10.210 -29.328  1.00  0.00           N
ATOM   4167  CA  GLU A 535     -31.565  -9.318 -30.400  1.00  0.00           C
ATOM   4168  CB  GLU A 535     -32.692  -9.272 -31.434  1.00  0.00           C
ATOM   4169  CG  GLU A 535     -32.881 -10.569 -32.203  1.00  0.00           C
ATOM   4170  CD  GLU A 535     -34.007 -10.487 -33.215  1.00  0.00           C
ATOM   4171  OE1 GLU A 535     -34.675  -9.434 -33.276  1.00  0.00           O
ATOM   4172  OE2 GLU A 535     -34.221 -11.477 -33.947  1.00  0.00           O
ATOM   4173  C   GLU A 535     -31.279  -7.926 -29.885  1.00  0.00           C
ATOM   4174  O   GLU A 535     -30.633  -7.130 -30.566  1.00  0.00           O
ATOM   4175  N   ASP A 536     -31.795  -7.585 -28.683  1.00  0.00           N
ATOM   4176  CA  ASP A 536     -31.696  -6.277 -28.077  1.00  0.00           C
ATOM   4177  CB  ASP A 536     -32.826  -6.067 -27.067  1.00  0.00           C
ATOM   4178  CG  ASP A 536     -32.822  -4.674 -26.469  1.00  0.00           C
ATOM   4179  OD1 ASP A 536     -31.799  -3.971 -26.608  1.00  0.00           O
ATOM   4180  OD2 ASP A 536     -33.842  -4.286 -25.861  1.00  0.00           O
ATOM   4181  C   ASP A 536     -30.346  -6.096 -27.401  1.00  0.00           C
ATOM   4182  O   ASP A 536     -29.989  -6.811 -26.469  1.00  0.00           O
ATOM   4183  N   PRO A 537     -29.573  -5.152 -27.888  1.00  0.00           N
ATOM   4184  CA  PRO A 537     -28.206  -4.860 -27.443  1.00  0.00           C
ATOM   4185  CD  PRO A 537     -29.957  -4.228 -29.061  1.00  0.00           C
ATOM   4186  CB  PRO A 537     -27.626  -4.000 -28.568  1.00  0.00           C
ATOM   4187  CG  PRO A 537     -28.802  -3.268 -29.123  1.00  0.00           C
ATOM   4188  C   PRO A 537     -27.962  -4.124 -26.145  1.00  0.00           C
ATOM   4189  O   PRO A 537     -26.807  -4.045 -25.717  1.00  0.00           O
ATOM   4190  N   ILE A 538     -28.995  -3.562 -25.502  1.00  0.00           N
ATOM   4191  CA  ILE A 538     -28.809  -2.713 -24.347  1.00  0.00           C
ATOM   4192  CB  ILE A 538     -30.052  -1.845 -24.079  1.00  0.00           C
ATOM   4193  CG1 ILE A 538     -30.367  -0.973 -25.296  1.00  0.00           C
ATOM   4194  CG2 ILE A 538     -29.859  -1.012 -22.821  1.00  0.00           C
ATOM   4195  CD1 ILE A 538     -29.253  -0.021 -25.670  1.00  0.00           C
ATOM   4196  C   ILE A 538     -28.464  -3.570 -23.066  1.00  0.00           C
ATOM   4197  O   ILE A 538     -29.218  -4.502 -22.801  1.00  0.00           O
ATOM   4198  N   GLY A 539     -27.342  -3.314 -22.254  1.00  0.00           N
ATOM   4199  CA  GLY A 539     -26.928  -3.931 -20.919  1.00  0.00           C
ATOM   4200  C   GLY A 539     -25.748  -4.918 -20.849  1.00  0.00           C
ATOM   4201  O   GLY A 539     -25.217  -5.256 -19.767  1.00  0.00           O
ATOM   4202  N   HIS A 540     -25.313  -5.418 -22.012  1.00  0.00           N
ATOM   4203  CA  HIS A 540     -24.291  -6.424 -22.146  1.00  0.00           C
ATOM   4204  ND1 HIS A 540     -22.216  -8.266 -23.914  1.00  0.00           N
ATOM   4205  CG  HIS A 540     -23.553  -8.367 -23.599  1.00  0.00           C
ATOM   4206  CB  HIS A 540     -24.447  -7.173 -23.471  1.00  0.00           C
ATOM   4207  NE2 HIS A 540     -22.577 -10.429 -23.688  1.00  0.00           N
ATOM   4208  CD2 HIS A 540     -23.719  -9.807 -23.466  1.00  0.00           C
ATOM   4209  CE1 HIS A 540     -21.681  -9.499 -23.956  1.00  0.00           C
ATOM   4210  C   HIS A 540     -22.922  -5.764 -22.047  1.00  0.00           C
ATOM   4211  O   HIS A 540     -22.801  -4.663 -22.584  1.00  0.00           O
ATOM   4212  N   PRO A 541     -21.898  -6.328 -21.362  1.00  0.00           N
ATOM   4213  CA  PRO A 541     -20.596  -5.673 -21.448  1.00  0.00           C
ATOM   4214  CD  PRO A 541     -21.738  -7.750 -20.766  1.00  0.00           C
ATOM   4215  CB  PRO A 541     -19.695  -6.522 -20.549  1.00  0.00           C
ATOM   4216  CG  PRO A 541     -20.246  -7.903 -20.665  1.00  0.00           C
ATOM   4217  C   PRO A 541     -20.068  -5.642 -22.914  1.00  0.00           C
ATOM   4218  O   PRO A 541     -19.042  -6.334 -23.010  1.00  0.00           O
ATOM   4219  CB  ILE A 542     -21.638  -4.097 -26.115  1.00  0.00           C
ATOM   4220  CG1 ILE A 542     -22.842  -5.011 -25.881  1.00  0.00           C
ATOM   4221  CG2 ILE A 542     -21.370  -3.879 -27.596  1.00  0.00           C
ATOM   4222  CD1 ILE A 542     -22.654  -6.416 -26.410  1.00  0.00           C
ATOM   4223  C   ILE A 542     -19.186  -3.788 -25.750  1.00  0.00           C
ATOM   4224  O   ILE A 542     -19.004  -2.729 -25.158  1.00  0.00           O
ATOM   4225  N   ILE A 542     -20.602  -4.813 -23.922  1.00  0.00           N
ATOM   4226  CA  ILE A 542     -20.388  -4.667 -25.419  1.00  0.00           C
ATOM   4227  N   MET A 543     -18.356  -4.214 -26.740  1.00  0.00           N
ATOM   4228  CA  MET A 543     -17.245  -3.486 -27.396  1.00  0.00           C
ATOM   4229  CB  MET A 543     -16.447  -4.428 -28.300  1.00  0.00           C
ATOM   4230  CG  MET A 543     -17.220  -4.932 -29.508  1.00  0.00           C
ATOM   4231  SD  MET A 543     -16.245  -6.035 -30.548  1.00  0.00           S
ATOM   4232  CE  MET A 543     -17.445  -6.462 -31.807  1.00  0.00           C
ATOM   4233  C   MET A 543     -17.609  -2.231 -28.272  1.00  0.00           C
ATOM   4234  O   MET A 543     -18.644  -2.150 -28.940  1.00  0.00           O
ATOM   4235  CA  HIS A 544     -16.765   0.042 -29.105  1.00  0.00           C
ATOM   4236  ND1 HIS A 544     -15.385   2.573 -30.694  1.00  0.00           N
ATOM   4237  NE2 HIS A 544     -16.023   4.531 -29.908  1.00  0.00           N
ATOM   4238  CE1 HIS A 544     -15.582   3.876 -30.964  1.00  0.00           C
ATOM   4239  C   HIS A 544     -16.759  -0.256 -30.624  1.00  0.00           C
ATOM   4240  N   HIS A 544     -16.685  -1.211 -28.307  1.00  0.00           N
ATOM   4241  CG  HIS A 544     -15.713   2.333 -29.377  1.00  0.00           C
ATOM   4242  CB  HIS A 544     -15.607   0.977 -28.752  1.00  0.00           C
ATOM   4243  CD2 HIS A 544     -16.121   3.656 -28.926  1.00  0.00           C
ATOM   4244  O   HIS A 544     -16.054  -1.161 -31.067  1.00  0.00           O
ATOM   4245  N   LEU A 545     -17.512   0.532 -31.460  1.00  0.00           N
ATOM   4246  CB  LEU A 545     -18.675   1.392 -33.456  1.00  0.00           C
ATOM   4247  CG  LEU A 545     -18.911   1.372 -34.968  1.00  0.00           C
ATOM   4248  CD1 LEU A 545     -19.476   0.029 -35.405  1.00  0.00           C
ATOM   4249  CA  LEU A 545     -17.674   0.371 -32.912  1.00  0.00           C
ATOM   4250  CD2 LEU A 545     -19.844   2.499 -35.381  1.00  0.00           C
ATOM   4251  C   LEU A 545     -16.384   0.499 -33.704  1.00  0.00           C
ATOM   4252  O   LEU A 545     -16.148  -0.275 -34.633  1.00  0.00           O
ATOM   4253  O   SER A 546     -12.029   1.120 -33.808  1.00  0.00           O
ATOM   4254  N   SER A 546     -15.564   1.533 -33.428  1.00  0.00           N
ATOM   4255  CA  SER A 546     -14.301   1.749 -34.090  1.00  0.00           C
ATOM   4256  CB  SER A 546     -13.948   3.238 -34.098  1.00  0.00           C
ATOM   4257  OG  SER A 546     -14.894   3.982 -34.846  1.00  0.00           O
ATOM   4258  C   SER A 546     -13.190   0.960 -33.433  1.00  0.00           C
ATOM   4259  N   GLY A 547     -13.505   0.057 -32.465  1.00  0.00           N
ATOM   4260  CA  GLY A 547     -12.502  -0.607 -31.654  1.00  0.00           C
ATOM   4261  C   GLY A 547     -11.472  -1.261 -32.540  1.00  0.00           C
ATOM   4262  O   GLY A 547     -10.277  -1.135 -32.276  1.00  0.00           O
ATOM   4263  C   VAL A 548     -10.244  -1.641 -35.351  1.00  0.00           C
ATOM   4264  N   VAL A 548     -11.896  -2.008 -33.579  1.00  0.00           N
ATOM   4265  CA  VAL A 548     -10.972  -2.651 -34.487  1.00  0.00           C
ATOM   4266  CB  VAL A 548     -11.686  -3.676 -35.387  1.00  0.00           C
ATOM   4267  CG1 VAL A 548     -10.735  -4.208 -36.448  1.00  0.00           C
ATOM   4268  CG2 VAL A 548     -12.250  -4.816 -34.552  1.00  0.00           C
ATOM   4269  O   VAL A 548      -9.038  -1.765 -35.560  1.00  0.00           O
ATOM   4270  CA  LYS A 549     -10.329   0.330 -36.770  1.00  0.00           C
ATOM   4271  CB  LYS A 549     -11.366   1.308 -37.326  1.00  0.00           C
ATOM   4272  CG  LYS A 549     -12.374   0.673 -38.271  1.00  0.00           C
ATOM   4273  CE  LYS A 549     -12.725  -0.359 -40.531  1.00  0.00           C
ATOM   4274  NZ  LYS A 549     -12.083  -0.841 -41.785  1.00  0.00           N
ATOM   4275  C   LYS A 549      -9.255   1.047 -36.029  1.00  0.00           C
ATOM   4276  O   LYS A 549      -8.271   1.498 -36.619  1.00  0.00           O
ATOM   4277  N   LYS A 549     -10.955  -0.621 -35.885  1.00  0.00           N
ATOM   4278  CD  LYS A 549     -11.704   0.188 -39.546  1.00  0.00           C
ATOM   4279  N   HIS A 550      -9.457   1.224 -34.711  1.00  0.00           N
ATOM   4280  CA  HIS A 550      -8.438   1.836 -33.916  1.00  0.00           C
ATOM   4281  ND1 HIS A 550     -10.608   3.538 -31.251  1.00  0.00           N
ATOM   4282  CG  HIS A 550      -9.942   3.220 -32.415  1.00  0.00           C
ATOM   4283  CB  HIS A 550      -8.951   2.101 -32.499  1.00  0.00           C
ATOM   4284  NE2 HIS A 550     -11.352   4.985 -32.739  1.00  0.00           N
ATOM   4285  C   HIS A 550      -7.248   0.933 -33.913  1.00  0.00           C
ATOM   4286  O   HIS A 550      -6.120   1.364 -34.143  1.00  0.00           O
ATOM   4287  CD2 HIS A 550     -10.477   4.205 -33.343  1.00  0.00           C
ATOM   4288  CE1 HIS A 550     -11.425   4.580 -31.486  1.00  0.00           C
ATOM   4289  CA  ALA A 551      -6.418  -1.323 -33.599  1.00  0.00           C
ATOM   4290  C   ALA A 551      -5.640  -1.371 -34.902  1.00  0.00           C
ATOM   4291  CB  ALA A 551      -6.962  -2.700 -33.253  1.00  0.00           C
ATOM   4292  N   ALA A 551      -7.487  -0.371 -33.689  1.00  0.00           N
ATOM   4293  O   ALA A 551      -4.420  -1.515 -34.879  1.00  0.00           O
ATOM   4294  N   THR A 552      -6.328  -1.332 -36.066  1.00  0.00           N
ATOM   4295  CB  THR A 552      -6.735  -1.866 -38.449  1.00  0.00           C
ATOM   4296  CG2 THR A 552      -7.319  -3.222 -38.083  1.00  0.00           C
ATOM   4297  O   THR A 552      -4.255  -0.178 -38.805  1.00  0.00           O
ATOM   4298  CA  THR A 552      -5.719  -1.411 -37.385  1.00  0.00           C
ATOM   4299  OG1 THR A 552      -7.803  -0.915 -38.533  1.00  0.00           O
ATOM   4300  C   THR A 552      -5.091  -0.131 -37.901  1.00  0.00           C
ATOM   4301  CA  GLY A 553      -4.976   2.297 -37.894  1.00  0.00           C
ATOM   4302  O   GLY A 553      -5.359   3.753 -39.747  1.00  0.00           O
ATOM   4303  N   GLY A 553      -5.535   1.051 -37.428  1.00  0.00           N
ATOM   4304  C   GLY A 553      -5.765   2.808 -39.069  1.00  0.00           C
ATOM   4305  CA  GLU A 554      -7.786   2.516 -40.428  1.00  0.00           C
ATOM   4306  CG  GLU A 554      -7.952   0.168 -41.432  1.00  0.00           C
ATOM   4307  CD  GLU A 554      -8.877  -0.983 -41.779  1.00  0.00           C
ATOM   4308  OE1 GLU A 554      -9.478  -1.562 -40.850  1.00  0.00           O
ATOM   4309  C   GLU A 554      -8.628   3.704 -40.064  1.00  0.00           C
ATOM   4310  O   GLU A 554      -9.146   4.387 -40.944  1.00  0.00           O
ATOM   4311  N   GLU A 554      -6.898   2.146 -39.365  1.00  0.00           N
ATOM   4312  CB  GLU A 554      -8.689   1.340 -40.805  1.00  0.00           C
ATOM   4313  OE2 GLU A 554      -8.999  -1.305 -42.979  1.00  0.00           O
ATOM   4314  N   ALA A 555      -8.843   3.959 -38.756  1.00  0.00           N
ATOM   4315  CB  ALA A 555      -9.850   5.080 -36.847  1.00  0.00           C
ATOM   4316  C   ALA A 555      -8.983   6.350 -38.820  1.00  0.00           C
ATOM   4317  CA  ALA A 555      -9.651   5.082 -38.355  1.00  0.00           C
ATOM   4318  O   ALA A 555      -7.783   6.539 -38.630  1.00  0.00           O
ATOM   4319  N   ILE A 556      -9.769   7.280 -39.406  1.00  0.00           N
ATOM   4320  CA  ILE A 556      -9.229   8.507 -39.931  1.00  0.00           C
ATOM   4321  CB  ILE A 556      -9.818   8.836 -41.315  1.00  0.00           C
ATOM   4322  CG1 ILE A 556      -9.464   7.738 -42.320  1.00  0.00           C
ATOM   4323  CG2 ILE A 556      -9.347  10.205 -41.783  1.00  0.00           C
ATOM   4324  CD1 ILE A 556     -10.214   7.844 -43.630  1.00  0.00           C
ATOM   4325  C   ILE A 556      -9.502   9.605 -38.949  1.00  0.00           C
ATOM   4326  O   ILE A 556     -10.640   9.836 -38.544  1.00  0.00           O
ATOM   4327  N   TYR A 557      -8.432  10.320 -38.547  1.00  0.00           N
ATOM   4328  CA  TYR A 557      -8.528  11.445 -37.661  1.00  0.00           C
ATOM   4329  CG  TYR A 557      -7.863  10.123 -35.585  1.00  0.00           C
ATOM   4330  CD2 TYR A 557      -8.671  10.286 -34.467  1.00  0.00           C
ATOM   4331  OH  TYR A 557      -8.707   6.900 -33.097  1.00  0.00           O
ATOM   4332  C   TYR A 557      -8.236  12.621 -38.554  1.00  0.00           C
ATOM   4333  O   TYR A 557      -7.800  12.442 -39.690  1.00  0.00           O
ATOM   4334  CB  TYR A 557      -7.552  11.292 -36.493  1.00  0.00           C
ATOM   4335  CD1 TYR A 557      -7.347   8.861 -35.849  1.00  0.00           C
ATOM   4336  CE1 TYR A 557      -7.625   7.787 -35.024  1.00  0.00           C
ATOM   4337  CE2 TYR A 557      -8.960   9.224 -33.631  1.00  0.00           C
ATOM   4338  CZ  TYR A 557      -8.429   7.967 -33.919  1.00  0.00           C
ATOM   4339  N   CYS A 558      -8.444  13.859 -38.066  1.00  0.00           N
ATOM   4340  CA  CYS A 558      -8.437  15.017 -38.924  1.00  0.00           C
ATOM   4341  CB  CYS A 558      -8.624  16.294 -38.102  1.00  0.00           C
ATOM   4342  SG  CYS A 558     -10.267  16.478 -37.370  1.00  0.00           S
ATOM   4343  C   CYS A 558      -7.172  15.138 -39.743  1.00  0.00           C
ATOM   4344  O   CYS A 558      -7.247  15.422 -40.937  1.00  0.00           O
ATOM   4345  N   ASP A 559      -5.983  14.944 -39.140  1.00  0.00           N
ATOM   4346  CA  ASP A 559      -4.715  15.073 -39.825  1.00  0.00           C
ATOM   4347  CB  ASP A 559      -3.562  15.083 -38.820  1.00  0.00           C
ATOM   4348  CG  ASP A 559      -2.241  15.477 -39.452  1.00  0.00           C
ATOM   4349  OD1 ASP A 559      -2.144  16.612 -39.964  1.00  0.00           O
ATOM   4350  OD2 ASP A 559      -1.304  14.652 -39.435  1.00  0.00           O
ATOM   4351  C   ASP A 559      -4.523  13.961 -40.823  1.00  0.00           C
ATOM   4352  O   ASP A 559      -3.747  14.084 -41.770  1.00  0.00           O
ATOM   4353  N   ASP A 560      -5.188  12.815 -40.598  1.00  0.00           N
ATOM   4354  CA  ASP A 560      -5.064  11.642 -41.421  1.00  0.00           C
ATOM   4355  CB  ASP A 560      -5.793  10.459 -40.781  1.00  0.00           C
ATOM   4356  CG  ASP A 560      -5.084   9.936 -39.547  1.00  0.00           C
ATOM   4357  OD1 ASP A 560      -3.906  10.296 -39.342  1.00  0.00           O
ATOM   4358  OD2 ASP A 560      -5.707   9.167 -38.785  1.00  0.00           O
ATOM   4359  C   ASP A 560      -5.602  11.909 -42.794  1.00  0.00           C
ATOM   4360  O   ASP A 560      -5.222  11.232 -43.746  1.00  0.00           O
ATOM   4361  N   MET A 561      -6.528  12.876 -42.939  1.00  0.00           N
ATOM   4362  CA  MET A 561      -7.117  13.119 -44.228  1.00  0.00           C
ATOM   4363  CB  MET A 561      -8.117  14.274 -44.151  1.00  0.00           C
ATOM   4364  SD  MET A 561     -10.495  15.362 -43.234  1.00  0.00           S
ATOM   4365  CE  MET A 561     -11.046  15.522 -44.930  1.00  0.00           C
ATOM   4366  C   MET A 561      -6.024  13.410 -45.216  1.00  0.00           C
ATOM   4367  O   MET A 561      -4.993  13.996 -44.891  1.00  0.00           O
ATOM   4368  CG  MET A 561      -9.380  13.951 -43.370  1.00  0.00           C
ATOM   4369  N   PRO A 562      -6.256  13.003 -46.439  1.00  0.00           N
ATOM   4370  CA  PRO A 562      -5.275  13.144 -47.481  1.00  0.00           C
ATOM   4371  CD  PRO A 562      -7.559  12.409 -46.958  1.00  0.00           C
ATOM   4372  CB  PRO A 562      -5.879  12.384 -48.664  1.00  0.00           C
ATOM   4373  CG  PRO A 562      -7.353  12.465 -48.446  1.00  0.00           C
ATOM   4374  C   PRO A 562      -5.015  14.571 -47.845  1.00  0.00           C
ATOM   4375  O   PRO A 562      -5.863  15.427 -47.601  1.00  0.00           O
ATOM   4376  N   LEU A 563      -3.828  14.833 -48.426  1.00  0.00           N
ATOM   4377  CA  LEU A 563      -3.411  16.140 -48.841  1.00  0.00           C
ATOM   4378  CB  LEU A 563      -1.966  16.108 -49.341  1.00  0.00           C
ATOM   4379  CG  LEU A 563      -0.893  15.791 -48.297  1.00  0.00           C
ATOM   4380  CD1 LEU A 563       0.471  15.646 -48.953  1.00  0.00           C
ATOM   4381  CD2 LEU A 563      -0.853  16.870 -47.225  1.00  0.00           C
ATOM   4382  C   LEU A 563      -4.374  16.579 -49.900  1.00  0.00           C
ATOM   4383  O   LEU A 563      -4.608  15.854 -50.867  1.00  0.00           O
ATOM   4384  N   VAL A 564      -4.977  17.776 -49.736  1.00  0.00           N
ATOM   4385  CA  VAL A 564      -5.874  18.253 -50.750  1.00  0.00           C
ATOM   4386  CB  VAL A 564      -7.045  19.046 -50.140  1.00  0.00           C
ATOM   4387  CG1 VAL A 564      -7.927  19.621 -51.237  1.00  0.00           C
ATOM   4388  C   VAL A 564      -5.039  19.078 -51.674  1.00  0.00           C
ATOM   4389  O   VAL A 564      -4.060  19.696 -51.256  1.00  0.00           O
ATOM   4390  CG2 VAL A 564      -7.858  18.162 -49.207  1.00  0.00           C
ATOM   4391  N   ASP A 565      -5.431  19.125 -52.959  1.00  0.00           N
ATOM   4392  CA  ASP A 565      -4.665  19.777 -53.980  1.00  0.00           C
ATOM   4393  CB  ASP A 565      -5.439  19.798 -55.299  1.00  0.00           C
ATOM   4394  CG  ASP A 565      -5.553  18.425 -55.931  1.00  0.00           C
ATOM   4395  OD1 ASP A 565      -4.862  17.496 -55.461  1.00  0.00           O
ATOM   4396  C   ASP A 565      -4.310  21.176 -53.555  1.00  0.00           C
ATOM   4397  O   ASP A 565      -5.174  21.977 -53.203  1.00  0.00           O
ATOM   4398  OD2 ASP A 565      -6.332  18.277 -56.895  1.00  0.00           O
ATOM   4399  N   GLN A 566      -2.993  21.479 -53.580  1.00  0.00           N
ATOM   4400  CA  GLN A 566      -2.397  22.767 -53.326  1.00  0.00           C
ATOM   4401  CB  GLN A 566      -2.833  23.778 -54.389  1.00  0.00           C
ATOM   4402  CG  GLN A 566      -2.403  23.418 -55.801  1.00  0.00           C
ATOM   4403  CD  GLN A 566      -0.899  23.477 -55.985  1.00  0.00           C
ATOM   4404  OE1 GLN A 566      -0.286  24.533 -55.829  1.00  0.00           O
ATOM   4405  NE2 GLN A 566      -0.300  22.340 -56.319  1.00  0.00           N
ATOM   4406  C   GLN A 566      -2.717  23.333 -51.969  1.00  0.00           C
ATOM   4407  O   GLN A 566      -2.808  24.551 -51.823  1.00  0.00           O
ATOM   4408  CA  GLU A 567      -3.146  23.031 -49.618  1.00  0.00           C
ATOM   4409  CB  GLU A 567      -3.687  21.933 -48.700  1.00  0.00           C
ATOM   4410  CG  GLU A 567      -2.662  20.873 -48.330  1.00  0.00           C
ATOM   4411  CD  GLU A 567      -3.236  19.798 -47.428  1.00  0.00           C
ATOM   4412  OE1 GLU A 567      -3.809  18.822 -47.958  1.00  0.00           O
ATOM   4413  OE2 GLU A 567      -3.113  19.930 -46.193  1.00  0.00           O
ATOM   4414  C   GLU A 567      -1.920  23.662 -49.024  1.00  0.00           C
ATOM   4415  N   GLU A 567      -2.843  22.496 -50.921  1.00  0.00           N
ATOM   4416  O   GLU A 567      -0.790  23.299 -49.349  1.00  0.00           O
ATOM   4417  N   LEU A 568      -2.145  24.651 -48.131  1.00  0.00           N
ATOM   4418  CA  LEU A 568      -1.114  25.396 -47.459  1.00  0.00           C
ATOM   4419  CB  LEU A 568      -1.331  26.899 -47.646  1.00  0.00           C
ATOM   4420  CG  LEU A 568      -1.363  27.405 -49.090  1.00  0.00           C
ATOM   4421  CD1 LEU A 568      -1.689  28.890 -49.132  1.00  0.00           C
ATOM   4422  CD2 LEU A 568      -0.037  27.134 -49.784  1.00  0.00           C
ATOM   4423  C   LEU A 568      -1.138  25.002 -46.009  1.00  0.00           C
ATOM   4424  O   LEU A 568      -2.065  24.335 -45.551  1.00  0.00           O
ATOM   4425  N   PHE A 569      -0.092  25.394 -45.251  1.00  0.00           N
ATOM   4426  CA  PHE A 569      -0.000  25.049 -43.857  1.00  0.00           C
ATOM   4427  CB  PHE A 569       1.212  24.149 -43.607  1.00  0.00           C
ATOM   4428  CG  PHE A 569       1.124  22.812 -44.285  1.00  0.00           C
ATOM   4429  CD1 PHE A 569       1.543  22.655 -45.595  1.00  0.00           C
ATOM   4430  CD2 PHE A 569       0.624  21.711 -43.613  1.00  0.00           C
ATOM   4431  CE1 PHE A 569       1.462  21.425 -46.219  1.00  0.00           C
ATOM   4432  CE2 PHE A 569       0.543  20.480 -44.237  1.00  0.00           C
ATOM   4433  CZ  PHE A 569       0.960  20.334 -45.534  1.00  0.00           C
ATOM   4434  C   PHE A 569       0.081  26.331 -43.074  1.00  0.00           C
ATOM   4435  O   PHE A 569       0.741  27.283 -43.492  1.00  0.00           O
ATOM   4436  N   LEU A 570      -0.603  26.388 -41.908  1.00  0.00           N
ATOM   4437  CA  LEU A 570      -0.627  27.588 -41.113  1.00  0.00           C
ATOM   4438  CB  LEU A 570      -2.055  28.126 -40.998  1.00  0.00           C
ATOM   4439  CG  LEU A 570      -2.241  29.375 -40.134  1.00  0.00           C
ATOM   4440  CD1 LEU A 570      -1.540  30.571 -40.760  1.00  0.00           C
ATOM   4441  CD2 LEU A 570      -3.718  29.674 -39.933  1.00  0.00           C
ATOM   4442  C   LEU A 570      -0.048  27.298 -39.753  1.00  0.00           C
ATOM   4443  O   LEU A 570      -0.342  26.261 -39.158  1.00  0.00           O
ATOM   4444  N   THR A 571       0.809  28.215 -39.235  1.00  0.00           N
ATOM   4445  CA  THR A 571       1.388  28.089 -37.918  1.00  0.00           C
ATOM   4446  CB  THR A 571       2.795  27.467 -37.977  1.00  0.00           C
ATOM   4447  OG1 THR A 571       3.283  27.253 -36.647  1.00  0.00           O
ATOM   4448  CG2 THR A 571       3.757  28.394 -38.705  1.00  0.00           C
ATOM   4449  C   THR A 571       1.435  29.452 -37.279  1.00  0.00           C
ATOM   4450  O   THR A 571       1.568  30.460 -37.968  1.00  0.00           O
ATOM   4451  N   PHE A 572       1.362  29.512 -35.927  1.00  0.00           N
ATOM   4452  CA  PHE A 572       1.221  30.764 -35.225  1.00  0.00           C
ATOM   4453  CB  PHE A 572       0.090  30.678 -34.198  1.00  0.00           C
ATOM   4454  CG  PHE A 572      -1.273  30.519 -34.810  1.00  0.00           C
ATOM   4455  CD1 PHE A 572      -1.755  29.265 -35.143  1.00  0.00           C
ATOM   4456  CD2 PHE A 572      -2.072  31.622 -35.052  1.00  0.00           C
ATOM   4457  CE1 PHE A 572      -3.009  29.118 -35.706  1.00  0.00           C
ATOM   4458  CE2 PHE A 572      -3.326  31.475 -35.615  1.00  0.00           C
ATOM   4459  CZ  PHE A 572      -3.795  30.230 -35.941  1.00  0.00           C
ATOM   4460  C   PHE A 572       2.482  31.170 -34.544  1.00  0.00           C
ATOM   4461  O   PHE A 572       3.307  30.346 -34.150  1.00  0.00           O
ATOM   4462  N   VAL A 573       2.652  32.502 -34.419  1.00  0.00           N
ATOM   4463  CA  VAL A 573       3.694  33.038 -33.604  1.00  0.00           C
ATOM   4464  CB  VAL A 573       4.433  34.187 -34.315  1.00  0.00           C
ATOM   4465  CG1 VAL A 573       5.493  34.784 -33.403  1.00  0.00           C
ATOM   4466  CG2 VAL A 573       5.057  33.696 -35.613  1.00  0.00           C
ATOM   4467  C   VAL A 573       2.973  33.456 -32.356  1.00  0.00           C
ATOM   4468  O   VAL A 573       1.970  34.172 -32.407  1.00  0.00           O
ATOM   4469  N   THR A 574       3.463  32.986 -31.193  1.00  0.00           N
ATOM   4470  CA  THR A 574       2.794  33.198 -29.942  1.00  0.00           C
ATOM   4471  CB  THR A 574       2.520  31.868 -29.216  1.00  0.00           C
ATOM   4472  OG1 THR A 574       3.763  31.231 -28.895  1.00  0.00           O
ATOM   4473  CG2 THR A 574       1.710  30.934 -30.102  1.00  0.00           C
ATOM   4474  C   THR A 574       3.631  34.099 -29.091  1.00  0.00           C
ATOM   4475  O   THR A 574       4.834  34.243 -29.302  1.00  0.00           O
ATOM   4476  N   SER A 575       2.987  34.744 -28.097  1.00  0.00           N
ATOM   4477  CA  SER A 575       3.666  35.667 -27.226  1.00  0.00           C
ATOM   4478  CB  SER A 575       2.657  36.447 -26.381  1.00  0.00           C
ATOM   4479  OG  SER A 575       3.315  37.309 -25.468  1.00  0.00           O
ATOM   4480  C   SER A 575       4.642  34.948 -26.336  1.00  0.00           C
ATOM   4481  O   SER A 575       4.365  33.860 -25.835  1.00  0.00           O
ATOM   4482  N   SER A 576       5.859  35.522 -26.205  1.00  0.00           N
ATOM   4483  CA  SER A 576       6.891  35.069 -25.306  1.00  0.00           C
ATOM   4484  CB  SER A 576       8.272  35.260 -25.936  1.00  0.00           C
ATOM   4485  OG  SER A 576       8.578  36.635 -26.090  1.00  0.00           O
ATOM   4486  C   SER A 576       6.831  35.788 -23.981  1.00  0.00           C
ATOM   4487  O   SER A 576       7.553  35.420 -23.055  1.00  0.00           O
ATOM   4488  N   ARG A 577       6.004  36.851 -23.855  1.00  0.00           N
ATOM   4489  CA  ARG A 577       5.985  37.627 -22.635  1.00  0.00           C
ATOM   4490  CB  ARG A 577       6.349  39.085 -22.922  1.00  0.00           C
ATOM   4491  CG  ARG A 577       7.731  39.273 -23.525  1.00  0.00           C
ATOM   4492  CD  ARG A 577       8.822  39.002 -22.502  1.00  0.00           C
ATOM   4493  NE  ARG A 577       8.817  39.987 -21.423  1.00  0.00           N
ATOM   4494  CZ  ARG A 577       9.599  39.924 -20.351  1.00  0.00           C
ATOM   4495  NH1 ARG A 577       9.526  40.866 -19.420  1.00  0.00           N
ATOM   4496  NH2 ARG A 577      10.453  38.919 -20.211  1.00  0.00           N
ATOM   4497  C   ARG A 577       4.628  37.531 -21.992  1.00  0.00           C
ATOM   4498  O   ARG A 577       3.613  37.390 -22.671  1.00  0.00           O
ATOM   4499  N   ALA A 578       4.605  37.536 -20.639  1.00  0.00           N
ATOM   4500  CA  ALA A 578       3.414  37.449 -19.825  1.00  0.00           C
ATOM   4501  CB  ALA A 578       3.782  37.176 -18.375  1.00  0.00           C
ATOM   4502  C   ALA A 578       2.558  38.686 -19.888  1.00  0.00           C
ATOM   4503  O   ALA A 578       1.333  38.588 -19.958  1.00  0.00           O
ATOM   4504  N   HIS A 579       3.169  39.888 -19.811  1.00  0.00           N
ATOM   4505  CA  HIS A 579       2.384  41.094 -19.865  1.00  0.00           C
ATOM   4506  ND1 HIS A 579      -0.391  42.535 -19.049  1.00  0.00           N
ATOM   4507  CG  HIS A 579       0.866  42.585 -18.486  1.00  0.00           C
ATOM   4508  CB  HIS A 579       1.800  41.416 -18.488  1.00  0.00           C
ATOM   4509  NE2 HIS A 579      -0.211  44.584 -18.256  1.00  0.00           N
ATOM   4510  CD2 HIS A 579       0.915  43.952 -17.988  1.00  0.00           C
ATOM   4511  CE1 HIS A 579      -0.989  43.729 -18.892  1.00  0.00           C
ATOM   4512  C   HIS A 579       3.287  42.179 -20.368  1.00  0.00           C
ATOM   4513  O   HIS A 579       4.105  42.704 -19.612  1.00  0.00           O
ATOM   4514  N   ALA A 580       3.152  42.555 -21.662  1.00  0.00           N
ATOM   4515  CA  ALA A 580       4.052  43.534 -22.197  1.00  0.00           C
ATOM   4516  CB  ALA A 580       5.383  42.891 -22.554  1.00  0.00           C
ATOM   4517  C   ALA A 580       3.456  44.202 -23.401  1.00  0.00           C
ATOM   4518  O   ALA A 580       2.488  43.733 -23.999  1.00  0.00           O
ATOM   4519  N   LYS A 581       4.044  45.361 -23.759  1.00  0.00           N
ATOM   4520  CA  LYS A 581       3.680  46.144 -24.903  1.00  0.00           C
ATOM   4521  CB  LYS A 581       4.084  47.606 -24.702  1.00  0.00           C
ATOM   4522  CG  LYS A 581       3.629  48.534 -25.816  1.00  0.00           C
ATOM   4523  CD  LYS A 581       3.984  49.980 -25.510  1.00  0.00           C
ATOM   4524  CE  LYS A 581       3.544  50.906 -26.632  1.00  0.00           C
ATOM   4525  NZ  LYS A 581       3.885  52.327 -26.345  1.00  0.00           N
ATOM   4526  C   LYS A 581       4.351  45.533 -26.094  1.00  0.00           C
ATOM   4527  O   LYS A 581       5.467  45.026 -25.994  1.00  0.00           O
ATOM   4528  N   ILE A 582       3.674  45.551 -27.260  1.00  0.00           N
ATOM   4529  CA  ILE A 582       4.283  45.054 -28.459  1.00  0.00           C
ATOM   4530  CB  ILE A 582       3.305  44.184 -29.270  1.00  0.00           C
ATOM   4531  CG1 ILE A 582       2.831  42.993 -28.434  1.00  0.00           C
ATOM   4532  CG2 ILE A 582       3.944  43.740 -30.577  1.00  0.00           C
ATOM   4533  CD1 ILE A 582       1.709  42.206 -29.073  1.00  0.00           C
ATOM   4534  C   ILE A 582       4.737  46.269 -29.199  1.00  0.00           C
ATOM   4535  O   ILE A 582       3.934  46.947 -29.840  1.00  0.00           O
ATOM   4536  N   VAL A 583       6.043  46.593 -29.091  1.00  0.00           N
ATOM   4537  CA  VAL A 583       6.568  47.767 -29.724  1.00  0.00           C
ATOM   4538  CB  VAL A 583       7.986  48.093 -29.221  1.00  0.00           C
ATOM   4539  CG1 VAL A 583       8.593  49.226 -30.034  1.00  0.00           C
ATOM   4540  CG2 VAL A 583       7.958  48.449 -27.742  1.00  0.00           C
ATOM   4541  C   VAL A 583       6.575  47.601 -31.216  1.00  0.00           C
ATOM   4542  O   VAL A 583       6.163  48.509 -31.937  1.00  0.00           O
ATOM   4543  N   SER A 584       7.033  46.436 -31.733  1.00  0.00           N
ATOM   4544  CA  SER A 584       7.071  46.305 -33.166  1.00  0.00           C
ATOM   4545  CB  SER A 584       8.231  47.116 -33.748  1.00  0.00           C
ATOM   4546  OG  SER A 584       9.480  46.575 -33.354  1.00  0.00           O
ATOM   4547  C   SER A 584       7.193  44.862 -33.562  1.00  0.00           C
ATOM   4548  O   SER A 584       7.566  44.008 -32.758  1.00  0.00           O
ATOM   4549  N   ILE A 585       6.839  44.562 -34.834  1.00  0.00           N
ATOM   4550  CA  ILE A 585       6.975  43.245 -35.393  1.00  0.00           C
ATOM   4551  CB  ILE A 585       5.606  42.559 -35.561  1.00  0.00           C
ATOM   4552  CG1 ILE A 585       4.903  42.434 -34.208  1.00  0.00           C
ATOM   4553  CG2 ILE A 585       5.767  41.210 -36.244  1.00  0.00           C
ATOM   4554  CD1 ILE A 585       3.469  41.962 -34.307  1.00  0.00           C
ATOM   4555  C   ILE A 585       7.698  43.403 -36.704  1.00  0.00           C
ATOM   4556  O   ILE A 585       7.311  44.233 -37.526  1.00  0.00           O
ATOM   4557  N   ASP A 586       8.771  42.610 -36.929  1.00  0.00           N
ATOM   4558  CA  ASP A 586       9.548  42.692 -38.143  1.00  0.00           C
ATOM   4559  CB  ASP A 586      11.019  42.961 -37.820  1.00  0.00           C
ATOM   4560  CG  ASP A 586      11.870  43.114 -39.066  1.00  0.00           C
ATOM   4561  OD1 ASP A 586      11.338  42.914 -40.177  1.00  0.00           O
ATOM   4562  OD2 ASP A 586      13.070  43.435 -38.930  1.00  0.00           O
ATOM   4563  C   ASP A 586       9.377  41.405 -38.907  1.00  0.00           C
ATOM   4564  O   ASP A 586       9.907  40.364 -38.522  1.00  0.00           O
ATOM   4565  N   LEU A 587       8.531  41.448 -39.955  1.00  0.00           N
ATOM   4566  CA  LEU A 587       8.193  40.393 -40.876  1.00  0.00           C
ATOM   4567  CB  LEU A 587       6.804  40.628 -41.474  1.00  0.00           C
ATOM   4568  CG  LEU A 587       5.627  40.560 -40.499  1.00  0.00           C
ATOM   4569  CD1 LEU A 587       4.329  40.937 -41.197  1.00  0.00           C
ATOM   4570  CD2 LEU A 587       5.515  39.173 -39.886  1.00  0.00           C
ATOM   4571  C   LEU A 587       9.161  40.201 -42.019  1.00  0.00           C
ATOM   4572  O   LEU A 587       9.144  39.158 -42.672  1.00  0.00           O
ATOM   4573  N   SER A 588       9.991  41.215 -42.328  1.00  0.00           N
ATOM   4574  CA  SER A 588      10.765  41.260 -43.543  1.00  0.00           C
ATOM   4575  CB  SER A 588      11.713  42.461 -43.530  1.00  0.00           C
ATOM   4576  OG  SER A 588      12.676  42.339 -42.498  1.00  0.00           O
ATOM   4577  C   SER A 588      11.576  40.022 -43.810  1.00  0.00           C
ATOM   4578  O   SER A 588      11.548  39.519 -44.932  1.00  0.00           O
ATOM   4579  N   GLU A 589      12.345  39.506 -42.833  1.00  0.00           N
ATOM   4580  CA  GLU A 589      13.139  38.340 -43.115  1.00  0.00           C
ATOM   4581  CB  GLU A 589      14.124  38.074 -41.975  1.00  0.00           C
ATOM   4582  CG  GLU A 589      15.232  39.107 -41.858  1.00  0.00           C
ATOM   4583  CD  GLU A 589      16.152  38.844 -40.682  1.00  0.00           C
ATOM   4584  OE1 GLU A 589      16.594  37.687 -40.520  1.00  0.00           O
ATOM   4585  OE2 GLU A 589      16.431  39.795 -39.922  1.00  0.00           O
ATOM   4586  C   GLU A 589      12.248  37.151 -43.334  1.00  0.00           C
ATOM   4587  O   GLU A 589      12.469  36.360 -44.250  1.00  0.00           O
ATOM   4588  N   ALA A 590      11.197  37.009 -42.503  1.00  0.00           N
ATOM   4589  CA  ALA A 590      10.305  35.882 -42.569  1.00  0.00           C
ATOM   4590  CB  ALA A 590       9.292  35.941 -41.436  1.00  0.00           C
ATOM   4591  C   ALA A 590       9.610  35.848 -43.899  1.00  0.00           C
ATOM   4592  O   ALA A 590       9.450  34.785 -44.497  1.00  0.00           O
ATOM   4593  CD2 LEU A 591       5.591  38.228 -45.068  1.00  0.00           C
ATOM   4594  N   LEU A 591       9.185  37.018 -44.404  1.00  0.00           N
ATOM   4595  CA  LEU A 591       8.443  37.095 -45.635  1.00  0.00           C
ATOM   4596  CB  LEU A 591       7.949  38.523 -45.875  1.00  0.00           C
ATOM   4597  CG  LEU A 591       6.870  39.037 -44.919  1.00  0.00           C
ATOM   4598  CD1 LEU A 591       6.594  40.512 -45.163  1.00  0.00           C
ATOM   4599  C   LEU A 591       9.262  36.638 -46.809  1.00  0.00           C
ATOM   4600  O   LEU A 591       8.718  36.087 -47.763  1.00  0.00           O
ATOM   4601  N   SER A 592      10.581  36.899 -46.801  1.00  0.00           N
ATOM   4602  CA  SER A 592      11.437  36.579 -47.914  1.00  0.00           C
ATOM   4603  CB  SER A 592      12.750  37.358 -47.821  1.00  0.00           C
ATOM   4604  OG  SER A 592      13.525  36.923 -46.718  1.00  0.00           O
ATOM   4605  C   SER A 592      11.758  35.109 -48.035  1.00  0.00           C
ATOM   4606  O   SER A 592      12.219  34.676 -49.090  1.00  0.00           O
ATOM   4607  N   MET A 593      11.531  34.298 -46.980  1.00  0.00           N
ATOM   4608  CA  MET A 593      11.960  32.919 -46.974  1.00  0.00           C
ATOM   4609  CB  MET A 593      11.919  32.351 -45.554  1.00  0.00           C
ATOM   4610  CG  MET A 593      12.946  32.959 -44.612  1.00  0.00           C
ATOM   4611  SD  MET A 593      12.838  32.293 -42.941  1.00  0.00           S
ATOM   4612  CE  MET A 593      13.419  30.619 -43.205  1.00  0.00           C
ATOM   4613  C   MET A 593      11.137  32.042 -47.876  1.00  0.00           C
ATOM   4614  O   MET A 593      10.046  32.389 -48.323  1.00  0.00           O
ATOM   4615  N   PRO A 594      11.695  30.881 -48.146  1.00  0.00           N
ATOM   4616  CA  PRO A 594      11.129  29.939 -49.075  1.00  0.00           C
ATOM   4617  CD  PRO A 594      13.091  30.454 -47.666  1.00  0.00           C
ATOM   4618  CB  PRO A 594      12.139  28.790 -49.098  1.00  0.00           C
ATOM   4619  CG  PRO A 594      13.432  29.420 -48.702  1.00  0.00           C
ATOM   4620  C   PRO A 594       9.775  29.422 -48.696  1.00  0.00           C
ATOM   4621  O   PRO A 594       9.600  28.966 -47.567  1.00  0.00           O
ATOM   4622  N   GLY A 595       8.811  29.477 -49.641  1.00  0.00           N
ATOM   4623  CA  GLY A 595       7.511  28.889 -49.480  1.00  0.00           C
ATOM   4624  C   GLY A 595       6.547  29.790 -48.764  1.00  0.00           C
ATOM   4625  O   GLY A 595       5.357  29.484 -48.716  1.00  0.00           O
ATOM   4626  N   VAL A 596       7.001  30.934 -48.215  1.00  0.00           N
ATOM   4627  CA  VAL A 596       6.112  31.745 -47.420  1.00  0.00           C
ATOM   4628  CB  VAL A 596       6.892  32.730 -46.529  1.00  0.00           C
ATOM   4629  CG1 VAL A 596       5.933  33.625 -45.759  1.00  0.00           C
ATOM   4630  CG2 VAL A 596       7.806  31.977 -45.576  1.00  0.00           C
ATOM   4631  C   VAL A 596       5.154  32.493 -48.294  1.00  0.00           C
ATOM   4632  O   VAL A 596       5.550  33.258 -49.172  1.00  0.00           O
ATOM   4633  N   VAL A 597       3.849  32.201 -48.122  1.00  0.00           N
ATOM   4634  CA  VAL A 597       2.779  32.872 -48.807  1.00  0.00           C
ATOM   4635  CB  VAL A 597       1.546  31.962 -48.956  1.00  0.00           C
ATOM   4636  CG1 VAL A 597       0.375  32.741 -49.535  1.00  0.00           C
ATOM   4637  CG2 VAL A 597       1.873  30.759 -49.827  1.00  0.00           C
ATOM   4638  C   VAL A 597       2.340  34.157 -48.146  1.00  0.00           C
ATOM   4639  O   VAL A 597       2.143  35.163 -48.827  1.00  0.00           O
ATOM   4640  N   ASP A 598       2.167  34.166 -46.797  1.00  0.00           N
ATOM   4641  CA  ASP A 598       1.572  35.321 -46.162  1.00  0.00           C
ATOM   4642  CB  ASP A 598       0.078  35.398 -46.482  1.00  0.00           C
ATOM   4643  CG  ASP A 598      -0.509  36.767 -46.199  1.00  0.00           C
ATOM   4644  OD1 ASP A 598       0.246  37.655 -45.750  1.00  0.00           O
ATOM   4645  OD2 ASP A 598      -1.723  36.952 -46.426  1.00  0.00           O
ATOM   4646  C   ASP A 598       1.795  35.264 -44.664  1.00  0.00           C
ATOM   4647  O   ASP A 598       1.960  34.183 -44.102  1.00  0.00           O
ATOM   4648  N   ILE A 599       1.850  36.439 -43.980  1.00  0.00           N
ATOM   4649  CA  ILE A 599       1.943  36.485 -42.535  1.00  0.00           C
ATOM   4650  CB  ILE A 599       3.371  36.828 -42.072  1.00  0.00           C
ATOM   4651  CG1 ILE A 599       4.363  35.780 -42.581  1.00  0.00           C
ATOM   4652  CG2 ILE A 599       3.421  36.967 -40.558  1.00  0.00           C
ATOM   4653  CD1 ILE A 599       5.812  36.148 -42.350  1.00  0.00           C
ATOM   4654  C   ILE A 599       0.934  37.502 -42.038  1.00  0.00           C
ATOM   4655  O   ILE A 599       0.941  38.646 -42.491  1.00  0.00           O
ATOM   4656  N   MET A 600       0.053  37.117 -41.072  1.00  0.00           N
ATOM   4657  CA  MET A 600      -1.054  37.951 -40.632  1.00  0.00           C
ATOM   4658  CB  MET A 600      -2.391  37.281 -40.954  1.00  0.00           C
ATOM   4659  CG  MET A 600      -2.652  37.100 -42.441  1.00  0.00           C
ATOM   4660  SD  MET A 600      -4.187  36.215 -42.775  1.00  0.00           S
ATOM   4661  CE  MET A 600      -3.706  34.538 -42.371  1.00  0.00           C
ATOM   4662  C   MET A 600      -1.022  38.280 -39.152  1.00  0.00           C
ATOM   4663  O   MET A 600      -0.929  37.417 -38.276  1.00  0.00           O
ATOM   4664  N   THR A 601      -1.147  39.591 -38.850  1.00  0.00           N
ATOM   4665  CA  THR A 601      -1.198  40.135 -37.517  1.00  0.00           C
ATOM   4666  CB  THR A 601      -0.254  41.342 -37.364  1.00  0.00           C
ATOM   4667  OG1 THR A 601      -0.712  42.419 -38.191  1.00  0.00           O
ATOM   4668  CG2 THR A 601       1.159  40.971 -37.787  1.00  0.00           C
ATOM   4669  C   THR A 601      -2.632  40.526 -37.221  1.00  0.00           C
ATOM   4670  O   THR A 601      -3.556  40.162 -37.945  1.00  0.00           O
ATOM   4671  N   ALA A 602      -2.862  41.257 -36.109  1.00  0.00           N
ATOM   4672  CA  ALA A 602      -4.160  41.721 -35.690  1.00  0.00           C
ATOM   4673  CB  ALA A 602      -4.072  42.375 -34.320  1.00  0.00           C
ATOM   4674  C   ALA A 602      -4.702  42.678 -36.709  1.00  0.00           C
ATOM   4675  O   ALA A 602      -5.919  42.729 -36.893  1.00  0.00           O
ATOM   4676  N   GLU A 603      -3.801  43.480 -37.333  1.00  0.00           N
ATOM   4677  CA  GLU A 603      -4.092  44.507 -38.306  1.00  0.00           C
ATOM   4678  CB  GLU A 603      -2.826  45.294 -38.650  1.00  0.00           C
ATOM   4679  CG  GLU A 603      -2.325  46.187 -37.526  1.00  0.00           C
ATOM   4680  CD  GLU A 603      -1.028  46.890 -37.874  1.00  0.00           C
ATOM   4681  OE1 GLU A 603      -0.173  46.265 -38.535  1.00  0.00           O
ATOM   4682  OE2 GLU A 603      -0.868  48.066 -37.486  1.00  0.00           O
ATOM   4683  C   GLU A 603      -4.685  43.908 -39.544  1.00  0.00           C
ATOM   4684  O   GLU A 603      -5.598  44.475 -40.142  1.00  0.00           O
ATOM   4685  N   HIS A 604      -4.162  42.749 -39.974  1.00  0.00           N
ATOM   4686  CA  HIS A 604      -4.606  42.138 -41.191  1.00  0.00           C
ATOM   4687  ND1 HIS A 604      -1.323  41.837 -41.173  1.00  0.00           N
ATOM   4688  CG  HIS A 604      -2.318  41.462 -42.050  1.00  0.00           C
ATOM   4689  CB  HIS A 604      -3.666  41.000 -41.593  1.00  0.00           C
ATOM   4690  NE2 HIS A 604      -0.435  42.095 -43.174  1.00  0.00           N
ATOM   4691  CD2 HIS A 604      -1.668  41.655 -43.338  1.00  0.00           C
ATOM   4692  CE1 HIS A 604      -0.235  42.201 -41.875  1.00  0.00           C
ATOM   4693  C   HIS A 604      -6.007  41.627 -41.053  1.00  0.00           C
ATOM   4694  O   HIS A 604      -6.718  41.484 -42.047  1.00  0.00           O
ATOM   4695  N   LEU A 605      -6.396  41.218 -39.830  1.00  0.00           N
ATOM   4696  CA  LEU A 605      -7.742  40.819 -39.521  1.00  0.00           C
ATOM   4697  CB  LEU A 605      -7.773  39.984 -38.239  1.00  0.00           C
ATOM   4698  CG  LEU A 605      -7.539  38.481 -38.403  1.00  0.00           C
ATOM   4699  CD1 LEU A 605      -8.663  37.847 -39.209  1.00  0.00           C
ATOM   4700  CD2 LEU A 605      -6.197  38.215 -39.067  1.00  0.00           C
ATOM   4701  C   LEU A 605      -8.686  41.982 -39.369  1.00  0.00           C
ATOM   4702  O   LEU A 605      -9.875  41.835 -39.641  1.00  0.00           O
ATOM   4703  N   SER A 606      -8.229  43.147 -38.864  1.00  0.00           N
ATOM   4704  CA  SER A 606      -9.096  44.297 -38.791  1.00  0.00           C
ATOM   4705  CB  SER A 606      -9.524  44.735 -40.193  1.00  0.00           C
ATOM   4706  OG  SER A 606     -10.183  45.989 -40.157  1.00  0.00           O
ATOM   4707  C   SER A 606     -10.321  44.038 -37.951  1.00  0.00           C
ATOM   4708  O   SER A 606     -10.241  43.512 -36.839  1.00  0.00           O
ATOM   4709  N   ASP A 607     -11.503  44.443 -38.470  1.00  0.00           N
ATOM   4710  CA  ASP A 607     -12.745  44.402 -37.740  1.00  0.00           C
ATOM   4711  CB  ASP A 607     -13.872  45.028 -38.564  1.00  0.00           C
ATOM   4712  CG  ASP A 607     -13.748  46.535 -38.670  1.00  0.00           C
ATOM   4713  OD1 ASP A 607     -12.963  47.123 -37.897  1.00  0.00           O
ATOM   4714  OD2 ASP A 607     -14.436  47.129 -39.527  1.00  0.00           O
ATOM   4715  C   ASP A 607     -13.123  42.999 -37.351  1.00  0.00           C
ATOM   4716  O   ASP A 607     -13.806  42.789 -36.349  1.00  0.00           O
ATOM   4717  N   VAL A 608     -12.721  42.002 -38.152  1.00  0.00           N
ATOM   4718  CA  VAL A 608     -12.999  40.610 -37.912  1.00  0.00           C
ATOM   4719  CB  VAL A 608     -12.828  39.771 -39.192  1.00  0.00           C
ATOM   4720  CG1 VAL A 608     -13.766  40.267 -40.282  1.00  0.00           C
ATOM   4721  CG2 VAL A 608     -11.384  39.813 -39.668  1.00  0.00           C
ATOM   4722  C   VAL A 608     -12.141  39.998 -36.823  1.00  0.00           C
ATOM   4723  O   VAL A 608     -12.159  38.784 -36.632  1.00  0.00           O
ATOM   4724  N   ASN A 609     -11.273  40.771 -36.148  1.00  0.00           N
ATOM   4725  CA  ASN A 609     -10.385  40.179 -35.182  1.00  0.00           C
ATOM   4726  CB  ASN A 609      -9.124  41.030 -35.022  1.00  0.00           C
ATOM   4727  CG  ASN A 609      -9.414  42.397 -34.435  1.00  0.00           C
ATOM   4728  OD1 ASN A 609     -10.562  42.721 -34.129  1.00  0.00           O
ATOM   4729  ND2 ASN A 609      -8.372  43.205 -34.276  1.00  0.00           N
ATOM   4730  C   ASN A 609     -11.033  39.971 -33.823  1.00  0.00           C
ATOM   4731  O   ASN A 609     -10.366  40.122 -32.800  1.00  0.00           O
ATOM   4732  N   SER A 610     -12.326  39.575 -33.738  1.00  0.00           N
ATOM   4733  CA  SER A 610     -12.909  39.322 -32.440  1.00  0.00           C
ATOM   4734  CB  SER A 610     -13.059  40.627 -31.656  1.00  0.00           C
ATOM   4735  OG  SER A 610     -14.026  41.473 -32.254  1.00  0.00           O
ATOM   4736  C   SER A 610     -14.236  38.643 -32.628  1.00  0.00           C
ATOM   4737  O   SER A 610     -14.758  38.573 -33.740  1.00  0.00           O
ATOM   4738  N   PHE A 611     -14.818  38.099 -31.535  1.00  0.00           N
ATOM   4739  CA  PHE A 611     -16.075  37.416 -31.669  1.00  0.00           C
ATOM   4740  CB  PHE A 611     -15.854  35.972 -32.124  1.00  0.00           C
ATOM   4741  CG  PHE A 611     -15.077  35.140 -31.144  1.00  0.00           C
ATOM   4742  CD1 PHE A 611     -15.728  34.387 -30.183  1.00  0.00           C
ATOM   4743  CD2 PHE A 611     -13.694  35.110 -31.184  1.00  0.00           C
ATOM   4744  CE1 PHE A 611     -15.013  33.622 -29.282  1.00  0.00           C
ATOM   4745  CE2 PHE A 611     -12.979  34.345 -30.283  1.00  0.00           C
ATOM   4746  CZ  PHE A 611     -13.632  33.603 -29.335  1.00  0.00           C
ATOM   4747  C   PHE A 611     -16.785  37.478 -30.348  1.00  0.00           C
ATOM   4748  O   PHE A 611     -16.174  37.281 -29.299  1.00  0.00           O
ATOM   4749  N   CYS A 612     -18.107  37.752 -30.388  1.00  0.00           N
ATOM   4750  CA  CYS A 612     -18.984  37.805 -29.247  1.00  0.00           C
ATOM   4751  CB  CYS A 612     -19.277  36.395 -28.731  1.00  0.00           C
ATOM   4752  SG  CYS A 612     -20.136  35.330 -29.913  1.00  0.00           S
ATOM   4753  C   CYS A 612     -18.411  38.634 -28.150  1.00  0.00           C
ATOM   4754  O   CYS A 612     -17.491  39.427 -28.346  1.00  0.00           O
ATOM   4755  N   PHE A 613     -19.039  38.515 -26.964  1.00  0.00           N
ATOM   4756  CA  PHE A 613     -18.627  39.233 -25.802  1.00  0.00           C
ATOM   4757  CB  PHE A 613     -18.376  40.704 -26.142  1.00  0.00           C
ATOM   4758  CG  PHE A 613     -19.596  41.429 -26.634  1.00  0.00           C
ATOM   4759  CD1 PHE A 613     -20.416  42.111 -25.752  1.00  0.00           C
ATOM   4760  CD2 PHE A 613     -19.923  41.429 -27.978  1.00  0.00           C
ATOM   4761  CE1 PHE A 613     -21.539  42.778 -26.205  1.00  0.00           C
ATOM   4762  CE2 PHE A 613     -21.046  42.096 -28.431  1.00  0.00           C
ATOM   4763  CZ  PHE A 613     -21.852  42.769 -27.551  1.00  0.00           C
ATOM   4764  C   PHE A 613     -19.720  39.041 -24.812  1.00  0.00           C
ATOM   4765  O   PHE A 613     -20.845  38.677 -25.153  1.00  0.00           O
ATOM   4766  N   PHE A 614     -19.410  39.245 -23.530  1.00  0.00           N
ATOM   4767  CA  PHE A 614     -20.483  39.154 -22.593  1.00  0.00           C
ATOM   4768  CB  PHE A 614     -20.772  37.691 -22.249  1.00  0.00           C
ATOM   4769  CG  PHE A 614     -21.954  37.504 -21.342  1.00  0.00           C
ATOM   4770  CD1 PHE A 614     -23.243  37.542 -21.844  1.00  0.00           C
ATOM   4771  CD2 PHE A 614     -21.777  37.289 -19.987  1.00  0.00           C
ATOM   4772  CE1 PHE A 614     -24.331  37.369 -21.009  1.00  0.00           C
ATOM   4773  CE2 PHE A 614     -22.864  37.117 -19.152  1.00  0.00           C
ATOM   4774  CZ  PHE A 614     -24.137  37.156 -19.657  1.00  0.00           C
ATOM   4775  C   PHE A 614     -20.086  39.933 -21.423  1.00  0.00           C
ATOM   4776  O   PHE A 614     -18.919  40.204 -21.146  1.00  0.00           O
ATOM   4777  N   THR A 615     -21.116  40.361 -20.721  1.00  0.00           N
ATOM   4778  CA  THR A 615     -20.908  41.244 -19.678  1.00  0.00           C
ATOM   4779  CB  THR A 615     -20.834  42.699 -20.177  1.00  0.00           C
ATOM   4780  OG1 THR A 615     -22.070  43.054 -20.809  1.00  0.00           O
ATOM   4781  CG2 THR A 615     -19.708  42.860 -21.186  1.00  0.00           C
ATOM   4782  C   THR A 615     -22.109  40.953 -18.763  1.00  0.00           C
ATOM   4783  O   THR A 615     -23.276  40.956 -19.179  1.00  0.00           O
ATOM   4784  N   GLU A 616     -21.818  40.344 -17.585  1.00  0.00           N
ATOM   4785  CA  GLU A 616     -22.510  40.909 -16.487  1.00  0.00           C
ATOM   4786  CB  GLU A 616     -22.601  39.904 -15.337  1.00  0.00           C
ATOM   4787  CG  GLU A 616     -23.398  38.653 -15.667  1.00  0.00           C
ATOM   4788  CD  GLU A 616     -23.481  37.689 -14.500  1.00  0.00           C
ATOM   4789  OE1 GLU A 616     -22.789  37.924 -13.486  1.00  0.00           O
ATOM   4790  OE2 GLU A 616     -24.237  36.700 -14.598  1.00  0.00           O
ATOM   4791  C   GLU A 616     -21.445  42.063 -16.466  1.00  0.00           C
ATOM   4792  O   GLU A 616     -21.917  43.134 -16.043  1.00  0.00           O
ATOM   4793  N   ALA A 617     -20.075  41.775 -17.042  1.00  0.00           N
ATOM   4794  CA  ALA A 617     -18.656  42.383 -17.554  1.00  0.00           C
ATOM   4795  CB  ALA A 617     -17.939  43.089 -16.413  1.00  0.00           C
ATOM   4796  C   ALA A 617     -17.277  41.478 -18.316  1.00  0.00           C
ATOM   4797  O   ALA A 617     -16.441  41.174 -17.458  1.00  0.00           O
ATOM   4798  N   GLU A 618     -16.775  41.069 -19.764  1.00  0.00           N
ATOM   4799  CA  GLU A 618     -15.660  39.862 -20.303  1.00  0.00           C
ATOM   4800  CB  GLU A 618     -16.344  38.495 -20.376  1.00  0.00           C
ATOM   4801  CG  GLU A 618     -16.759  37.936 -19.025  1.00  0.00           C
ATOM   4802  CD  GLU A 618     -17.445  36.589 -19.138  1.00  0.00           C
ATOM   4803  OE1 GLU A 618     -17.734  36.163 -20.276  1.00  0.00           O
ATOM   4804  OE2 GLU A 618     -17.694  35.959 -18.088  1.00  0.00           O
ATOM   4805  C   GLU A 618     -14.400  39.602 -22.096  1.00  0.00           C
ATOM   4806  O   GLU A 618     -13.900  40.721 -22.127  1.00  0.00           O
ATOM   4807  N   LYS A 619     -13.624  38.678 -23.489  1.00  0.00           N
ATOM   4808  CA  LYS A 619     -12.521  38.813 -25.084  1.00  0.00           C
ATOM   4809  CB  LYS A 619     -11.519  39.961 -24.947  1.00  0.00           C
ATOM   4810  CG  LYS A 619     -10.673  40.197 -26.187  1.00  0.00           C
ATOM   4811  CD  LYS A 619      -9.754  41.395 -26.009  1.00  0.00           C
ATOM   4812  CE  LYS A 619      -8.902  41.627 -27.246  1.00  0.00           C
ATOM   4813  NZ  LYS A 619      -7.995  42.796 -27.084  1.00  0.00           N
ATOM   4814  C   LYS A 619     -11.230  37.818 -26.296  1.00  0.00           C
ATOM   4815  O   LYS A 619     -10.702  36.841 -25.790  1.00  0.00           O
ATOM   4816  N   PHE A 620     -10.703  37.850 -27.873  1.00  0.00           N
ATOM   4817  CA  PHE A 620      -9.775  37.271 -29.223  1.00  0.00           C
ATOM   4818  CB  PHE A 620     -10.240  37.938 -30.519  1.00  0.00           C
ATOM   4819  CG  PHE A 620      -9.475  37.500 -31.735  1.00  0.00           C
ATOM   4820  CD1 PHE A 620      -9.754  36.291 -32.347  1.00  0.00           C
ATOM   4821  CD2 PHE A 620      -8.477  38.298 -32.267  1.00  0.00           C
ATOM   4822  CE1 PHE A 620      -9.050  35.888 -33.466  1.00  0.00           C
ATOM   4823  CE2 PHE A 620      -7.773  37.895 -33.385  1.00  0.00           C
ATOM   4824  CZ  PHE A 620      -8.056  36.696 -33.985  1.00  0.00           C
ATOM   4825  C   PHE A 620      -8.182  37.151 -29.775  1.00  0.00           C
ATOM   4826  O   PHE A 620      -7.504  36.101 -29.773  1.00  0.00           O
ATOM   4827  N   LEU A 621      -7.497  38.205 -30.387  1.00  0.00           N
ATOM   4828  CA  LEU A 621      -6.209  38.091 -31.130  1.00  0.00           C
ATOM   4829  CB  LEU A 621      -6.468  37.924 -32.629  1.00  0.00           C
ATOM   4830  CG  LEU A 621      -5.231  37.844 -33.526  1.00  0.00           C
ATOM   4831  CD1 LEU A 621      -4.432  36.584 -33.228  1.00  0.00           C
ATOM   4832  CD2 LEU A 621      -5.628  37.885 -34.993  1.00  0.00           C
ATOM   4833  C   LEU A 621      -5.414  39.348 -30.813  1.00  0.00           C
ATOM   4834  O   LEU A 621      -5.898  40.461 -30.993  1.00  0.00           O
ATOM   4835  N   ALA A 622      -4.132  39.205 -30.400  1.00  0.00           N
ATOM   4836  CA  ALA A 622      -3.266  40.241 -29.855  1.00  0.00           C
ATOM   4837  CB  ALA A 622      -1.914  39.656 -29.475  1.00  0.00           C
ATOM   4838  C   ALA A 622      -3.006  41.424 -30.739  1.00  0.00           C
ATOM   4839  O   ALA A 622      -2.360  41.306 -31.780  1.00  0.00           O
ATOM   4840  N   THR A 623      -3.547  42.608 -30.360  1.00  0.00           N
ATOM   4841  CA  THR A 623      -3.206  43.802 -31.090  1.00  0.00           C
ATOM   4842  CB  THR A 623      -4.283  44.890 -30.927  1.00  0.00           C
ATOM   4843  OG1 THR A 623      -4.452  45.195 -29.537  1.00  0.00           O
ATOM   4844  CG2 THR A 623      -5.615  44.410 -31.484  1.00  0.00           C
ATOM   4845  C   THR A 623      -1.877  44.453 -30.733  1.00  0.00           C
ATOM   4846  O   THR A 623      -0.858  44.225 -31.382  1.00  0.00           O
ATOM   4847  N   ASP A 624      -1.884  45.346 -29.703  1.00  0.00           N
ATOM   4848  CA  ASP A 624      -0.720  46.044 -29.208  1.00  0.00           C
ATOM   4849  CB  ASP A 624      -1.066  47.498 -28.881  1.00  0.00           C
ATOM   4850  CG  ASP A 624      -1.463  48.293 -30.109  1.00  0.00           C
ATOM   4851  OD1 ASP A 624      -0.666  48.338 -31.070  1.00  0.00           O
ATOM   4852  OD2 ASP A 624      -2.570  48.872 -30.110  1.00  0.00           O
ATOM   4853  C   ASP A 624      -0.093  45.430 -27.996  1.00  0.00           C
ATOM   4854  O   ASP A 624       1.113  45.560 -27.798  1.00  0.00           O
ATOM   4855  N   LYS A 625      -0.888  44.773 -27.123  1.00  0.00           N
ATOM   4856  CA  LYS A 625      -0.302  44.257 -25.912  1.00  0.00           C
ATOM   4857  CB  LYS A 625      -0.808  45.037 -24.697  1.00  0.00           C
ATOM   4858  CG  LYS A 625      -0.397  46.501 -24.684  1.00  0.00           C
ATOM   4859  CD  LYS A 625      -0.880  47.199 -23.423  1.00  0.00           C
ATOM   4860  CE  LYS A 625      -0.493  48.668 -23.423  1.00  0.00           C
ATOM   4861  NZ  LYS A 625      -0.939  49.360 -22.182  1.00  0.00           N
ATOM   4862  C   LYS A 625      -0.619  42.800 -25.779  1.00  0.00           C
ATOM   4863  O   LYS A 625      -1.606  42.316 -26.332  1.00  0.00           O
ATOM   4864  N   VAL A 626       0.239  42.068 -25.029  1.00  0.00           N
ATOM   4865  CA  VAL A 626       0.056  40.664 -24.777  1.00  0.00           C
ATOM   4866  CB  VAL A 626       1.268  39.842 -25.254  1.00  0.00           C
ATOM   4867  CG1 VAL A 626       1.073  38.369 -24.930  1.00  0.00           C
ATOM   4868  CG2 VAL A 626       1.490  40.039 -26.746  1.00  0.00           C
ATOM   4869  C   VAL A 626      -0.185  40.491 -23.302  1.00  0.00           C
ATOM   4870  O   VAL A 626       0.495  41.090 -22.470  1.00  0.00           O
ATOM   4871  N   PHE A 627      -1.261  39.751 -22.969  1.00  0.00           N
ATOM   4872  CA  PHE A 627      -1.734  39.431 -21.648  1.00  0.00           C
ATOM   4873  CB  PHE A 627      -3.258  39.296 -21.643  1.00  0.00           C
ATOM   4874  CG  PHE A 627      -3.982  40.590 -21.885  1.00  0.00           C
ATOM   4875  CD1 PHE A 627      -4.566  40.854 -23.111  1.00  0.00           C
ATOM   4876  CD2 PHE A 627      -4.079  41.543 -20.886  1.00  0.00           C
ATOM   4877  CE1 PHE A 627      -5.232  42.044 -23.334  1.00  0.00           C
ATOM   4878  CE2 PHE A 627      -4.745  42.733 -21.109  1.00  0.00           C
ATOM   4879  CZ  PHE A 627      -5.320  42.986 -22.326  1.00  0.00           C
ATOM   4880  C   PHE A 627      -1.163  38.172 -21.032  1.00  0.00           C
ATOM   4881  O   PHE A 627      -1.351  37.936 -19.838  1.00  0.00           O
ATOM   4882  N   CYS A 628      -0.590  37.247 -21.833  1.00  0.00           N
ATOM   4883  CA  CYS A 628      -0.005  36.059 -21.254  1.00  0.00           C
ATOM   4884  CB  CYS A 628      -1.097  35.065 -20.853  1.00  0.00           C
ATOM   4885  SG  CYS A 628      -2.065  34.421 -22.238  1.00  0.00           S
ATOM   4886  C   CYS A 628       0.932  35.495 -22.278  1.00  0.00           C
ATOM   4887  O   CYS A 628       0.949  35.949 -23.419  1.00  0.00           O
ATOM   4888  N   VAL A 629       1.765  34.505 -21.891  1.00  0.00           N
ATOM   4889  CA  VAL A 629       2.609  33.877 -22.866  1.00  0.00           C
ATOM   4890  CB  VAL A 629       3.839  33.222 -22.210  1.00  0.00           C
ATOM   4891  CG1 VAL A 629       4.675  34.265 -21.485  1.00  0.00           C
ATOM   4892  CG2 VAL A 629       3.409  32.120 -21.253  1.00  0.00           C
ATOM   4893  C   VAL A 629       1.743  32.886 -23.583  1.00  0.00           C
ATOM   4894  O   VAL A 629       0.836  32.310 -22.985  1.00  0.00           O
ATOM   4895  N   GLY A 630       1.975  32.688 -24.898  1.00  0.00           N
ATOM   4896  CA  GLY A 630       1.222  31.708 -25.633  1.00  0.00           C
ATOM   4897  C   GLY A 630       0.050  32.333 -26.339  1.00  0.00           C
ATOM   4898  O   GLY A 630      -0.624  31.661 -27.119  1.00  0.00           O
ATOM   4899  N   GLN A 631      -0.225  33.630 -26.099  1.00  0.00           N
ATOM   4900  CA  GLN A 631      -1.327  34.309 -26.729  1.00  0.00           C
ATOM   4901  CB  GLN A 631      -1.560  35.673 -26.076  1.00  0.00           C
ATOM   4902  CG  GLN A 631      -2.789  36.405 -26.590  1.00  0.00           C
ATOM   4903  CD  GLN A 631      -3.043  37.705 -25.852  1.00  0.00           C
ATOM   4904  OE1 GLN A 631      -2.195  38.177 -25.095  1.00  0.00           O
ATOM   4905  NE2 GLN A 631      -4.216  38.288 -26.071  1.00  0.00           N
ATOM   4906  C   GLN A 631      -1.024  34.442 -28.189  1.00  0.00           C
ATOM   4907  O   GLN A 631       0.138  34.567 -28.569  1.00  0.00           O
ATOM   4908  N   LEU A 632      -2.065  34.413 -29.055  1.00  0.00           N
ATOM   4909  CA  LEU A 632      -1.793  34.468 -30.467  1.00  0.00           C
ATOM   4910  CB  LEU A 632      -2.969  33.896 -31.262  1.00  0.00           C
ATOM   4911  CG  LEU A 632      -3.295  32.421 -31.022  1.00  0.00           C
ATOM   4912  CD1 LEU A 632      -4.545  32.015 -31.789  1.00  0.00           C
ATOM   4913  CD2 LEU A 632      -2.121  31.539 -31.418  1.00  0.00           C
ATOM   4914  C   LEU A 632      -1.513  35.875 -30.881  1.00  0.00           C
ATOM   4915  O   LEU A 632      -2.296  36.781 -30.583  1.00  0.00           O
ATOM   4916  N   VAL A 633      -0.278  36.077 -31.398  1.00  0.00           N
ATOM   4917  CA  VAL A 633       0.221  37.268 -32.040  1.00  0.00           C
ATOM   4918  CB  VAL A 633       1.723  37.470 -31.765  1.00  0.00           C
ATOM   4919  CG1 VAL A 633       2.257  38.648 -32.566  1.00  0.00           C
ATOM   4920  CG2 VAL A 633       1.969  37.676 -30.279  1.00  0.00           C
ATOM   4921  C   VAL A 633       0.015  37.306 -33.530  1.00  0.00           C
ATOM   4922  O   VAL A 633      -0.689  38.170 -34.051  1.00  0.00           O
ATOM   4923  N   CYS A 634       0.603  36.303 -34.236  1.00  0.00           N
ATOM   4924  CA  CYS A 634       0.706  36.290 -35.680  1.00  0.00           C
ATOM   4925  CB  CYS A 634       2.128  36.644 -36.119  1.00  0.00           C
ATOM   4926  SG  CYS A 634       2.704  38.262 -35.554  1.00  0.00           S
ATOM   4927  C   CYS A 634       0.305  34.943 -36.195  1.00  0.00           C
ATOM   4928  O   CYS A 634       0.046  34.021 -35.422  1.00  0.00           O
ATOM   4929  N   ALA A 635       0.222  34.835 -37.544  1.00  0.00           N
ATOM   4930  CA  ALA A 635      -0.068  33.597 -38.224  1.00  0.00           C
ATOM   4931  CB  ALA A 635      -1.550  33.508 -38.555  1.00  0.00           C
ATOM   4932  C   ALA A 635       0.793  33.538 -39.470  1.00  0.00           C
ATOM   4933  O   ALA A 635       0.797  34.484 -40.255  1.00  0.00           O
ATOM   4934  N   VAL A 636       1.516  32.411 -39.709  1.00  0.00           N
ATOM   4935  CA  VAL A 636       2.385  32.283 -40.860  1.00  0.00           C
ATOM   4936  CB  VAL A 636       3.829  31.948 -40.443  1.00  0.00           C
ATOM   4937  CG1 VAL A 636       4.709  31.763 -41.669  1.00  0.00           C
ATOM   4938  CG2 VAL A 636       4.389  33.038 -39.540  1.00  0.00           C
ATOM   4939  C   VAL A 636       1.835  31.225 -41.781  1.00  0.00           C
ATOM   4940  O   VAL A 636       1.620  30.084 -41.373  1.00  0.00           O
ATOM   4941  N   LEU A 637       1.635  31.577 -43.073  1.00  0.00           N
ATOM   4942  CA  LEU A 637       1.044  30.685 -44.042  1.00  0.00           C
ATOM   4943  CB  LEU A 637      -0.159  31.347 -44.716  1.00  0.00           C
ATOM   4944  CG  LEU A 637      -0.854  30.536 -45.812  1.00  0.00           C
ATOM   4945  CD1 LEU A 637      -1.496  29.286 -45.230  1.00  0.00           C
ATOM   4946  CD2 LEU A 637      -1.896  31.382 -46.528  1.00  0.00           C
ATOM   4947  C   LEU A 637       2.095  30.297 -45.056  1.00  0.00           C
ATOM   4948  O   LEU A 637       2.731  31.165 -45.653  1.00  0.00           O
ATOM   4949  N   ALA A 638       2.297  28.977 -45.302  1.00  0.00           N
ATOM   4950  CA  ALA A 638       3.348  28.577 -46.206  1.00  0.00           C
ATOM   4951  CB  ALA A 638       4.641  28.336 -45.442  1.00  0.00           C
ATOM   4952  C   ALA A 638       2.966  27.341 -46.976  1.00  0.00           C
ATOM   4953  O   ALA A 638       1.978  26.673 -46.677  1.00  0.00           O
ATOM   4954  N   ASP A 639       3.770  27.025 -48.016  1.00  0.00           N
ATOM   4955  CA  ASP A 639       3.576  25.895 -48.888  1.00  0.00           C
ATOM   4956  CB  ASP A 639       4.574  25.935 -50.047  1.00  0.00           C
ATOM   4957  CG  ASP A 639       4.255  27.025 -51.052  1.00  0.00           C
ATOM   4958  OD1 ASP A 639       3.130  27.566 -51.006  1.00  0.00           O
ATOM   4959  OD2 ASP A 639       5.130  27.337 -51.887  1.00  0.00           O
ATOM   4960  C   ASP A 639       3.718  24.627 -48.105  1.00  0.00           C
ATOM   4961  O   ASP A 639       3.086  23.623 -48.429  1.00  0.00           O
ATOM   4962  N   SER A 640       4.589  24.614 -47.077  1.00  0.00           N
ATOM   4963  CA  SER A 640       4.724  23.405 -46.317  1.00  0.00           C
ATOM   4964  CB  SER A 640       5.918  22.589 -46.817  1.00  0.00           C
ATOM   4965  OG  SER A 640       7.136  23.278 -46.595  1.00  0.00           O
ATOM   4966  C   SER A 640       4.874  23.755 -44.871  1.00  0.00           C
ATOM   4967  O   SER A 640       5.146  24.898 -44.508  1.00  0.00           O
ATOM   4968  N   GLU A 641       4.671  22.741 -44.010  1.00  0.00           N
ATOM   4969  CA  GLU A 641       4.741  22.854 -42.582  1.00  0.00           C
ATOM   4970  CB  GLU A 641       4.287  21.552 -41.919  1.00  0.00           C
ATOM   4971  CG  GLU A 641       4.274  21.601 -40.399  1.00  0.00           C
ATOM   4972  CD  GLU A 641       3.746  20.323 -39.780  1.00  0.00           C
ATOM   4973  OE1 GLU A 641       3.407  19.390 -40.539  1.00  0.00           O
ATOM   4974  OE2 GLU A 641       3.670  20.253 -38.535  1.00  0.00           O
ATOM   4975  C   GLU A 641       6.143  23.203 -42.172  1.00  0.00           C
ATOM   4976  O   GLU A 641       6.344  24.043 -41.295  1.00  0.00           O
ATOM   4977  N   VAL A 642       7.153  22.568 -42.802  1.00  0.00           N
ATOM   4978  CA  VAL A 642       8.527  22.802 -42.448  1.00  0.00           C
ATOM   4979  CB  VAL A 642       9.475  21.862 -43.216  1.00  0.00           C
ATOM   4980  CG1 VAL A 642      10.924  22.269 -42.992  1.00  0.00           C
ATOM   4981  CG2 VAL A 642       9.252  20.419 -42.792  1.00  0.00           C
ATOM   4982  C   VAL A 642       8.872  24.234 -42.713  1.00  0.00           C
ATOM   4983  O   VAL A 642       9.469  24.907 -41.874  1.00  0.00           O
ATOM   4984  N   GLN A 643       8.482  24.737 -43.896  1.00  0.00           N
[truncated: 409,833 more chars]
