# Supplementary material for: Mechanism-based inactivation of human aldehyde oxidase by erlotinib: Mechanistic insights from structural analogs and molecular docking
Source: Mol Pharmacol. 2025 Nov 12;108(1):100097. doi: 10.1016/j.molpha.2025.100097 (PMC12881681; doi:10.1016/j.molpha.2025.100097)
Supplement: Supplementary Material 5 [file mmc5.zip]

Archive with 1 entries (1 files):
- Desmethyl_erlotinib_3-vinyl.pdb
