# Supplementary material for: Mechanism-based inactivation of human aldehyde oxidase by erlotinib: Mechanistic insights from structural analogs and molecular docking
Source: Mol Pharmacol. 2025 Nov 12;108(1):100097. doi: 10.1016/j.molpha.2025.100097 (PMC12881681; doi:10.1016/j.molpha.2025.100097)
Supplement: Supplementary Material 5 [file mmc5.zip › Desmethyl_erlotinib_3-vinyl.pdb]

HELIX    1   1 PRO A  736  ILE A  742  1                                   7
HELIX    2   2 LEU A  770  ILE A  775  1                                   6
HELIX    3   3 LEU A  842  LYS A  851  1                                  10
HELIX    4   4 PHE A  883  ALA A  886  1                                   4
HELIX    5   5 VAL A 1049  GLY A 1054  1                                   6
HELIX    6   6 SER A 1229  VAL A 1231  1                                   3
SHEET    1   1 1 TYR A 831  ASN A 833  0
SHEET    2   2 1 TRP A 866  CYS A 868  0
SHEET    3   3 1 PHE A 972  VAL A 974  0
SHEET    4   4 1 TYR A1119  VAL A1121  0
HETATM    1  O   MOL B   1     -25.409  24.371 -15.385  1.00  0.00           O
HETATM    2  O   MOL B   1     -24.719  25.886 -17.465  1.00  0.00           O
HETATM    3  O   MOL B   1     -26.414  25.625 -13.131  1.00  0.00           O
HETATM    4  O   MOL B   1     -23.164  27.767 -14.834  1.00  0.00           O
HETATM    5  N   MOL B   1     -21.308  23.258 -19.955  1.00  0.00           N
HETATM    6  N   MOL B   1     -22.398  21.139 -16.839  1.00  0.00           N
HETATM    7  N   MOL B   1     -21.163  21.408 -18.708  1.00  0.00           N
HETATM    8  C   MOL B   1     -22.572  23.039 -18.077  1.00  0.00           C
HETATM    9  C   MOL B   1     -22.920  22.277 -17.020  1.00  0.00           C
HETATM   10  C   MOL B   1     -24.081  24.686 -17.272  1.00  0.00           C
HETATM   11  C   MOL B   1     -24.449  23.894 -16.242  1.00  0.00           C
HETATM   12  C   MOL B   1     -23.194  24.230 -18.177  1.00  0.00           C
HETATM   13  C   MOL B   1     -21.649  22.555 -18.947  1.00  0.00           C
HETATM   14  C   MOL B   1     -23.843  22.698 -16.137  1.00  0.00           C
HETATM   15  C   MOL B   1     -20.323  23.299 -20.765  1.00  0.00           C
HETATM   16  C   MOL B   1     -25.792  23.622 -14.263  1.00  0.00           C
HETATM   17  C   MOL B   1     -24.077  26.996 -16.888  1.00  0.00           C
HETATM   18  C   MOL B   1     -21.546  20.765 -17.691  1.00  0.00           C
HETATM   19  C   MOL B   1     -26.909  24.378 -13.555  1.00  0.00           C
HETATM   20  C   MOL B   1     -19.195  22.688 -20.347  1.00  0.00           C
HETATM   21  C   MOL B   1     -20.295  23.882 -21.977  1.00  0.00           C
HETATM   22  C   MOL B   1     -23.946  26.732 -15.400  1.00  0.00           C
HETATM   23  C   MOL B   1     -18.060  22.636 -21.076  1.00  0.00           C
HETATM   24  C   MOL B   1     -19.183  23.848 -22.726  1.00  0.00           C
HETATM   25  C   MOL B   1     -18.078  23.232 -22.282  1.00  0.00           C
HETATM   26  C   MOL B   1     -25.375  25.495 -12.185  1.00  0.00           C
HETATM   27  C   MOL B   1     -16.980  22.001 -20.573  1.00  0.00           C
HETATM   28  C   MOL B   1     -16.914  21.248 -19.463  1.00  0.00           C
ATOM     29  N   ARG A 147      -4.544   8.431 -22.376  1.00  0.00           N
ATOM     30  CA  ARG A 147      -5.354   9.320 -21.584  1.00  0.00           C
ATOM     31  CB  ARG A 147      -5.557  10.651 -22.311  1.00  0.00           C
ATOM     32  CG  ARG A 147      -5.920  11.809 -21.396  1.00  0.00           C
ATOM     33  CD  ARG A 147      -4.823  12.073 -20.378  1.00  0.00           C
ATOM     34  NE  ARG A 147      -4.903  13.423 -19.825  1.00  0.00           N
ATOM     35  CZ  ARG A 147      -4.549  13.745 -18.585  1.00  0.00           C
ATOM     36  NH1 ARG A 147      -4.656  15.000 -18.170  1.00  0.00           N
ATOM     37  NH2 ARG A 147      -4.089  12.812 -17.764  1.00  0.00           N
ATOM     38  C   ARG A 147      -6.716   8.767 -21.217  1.00  0.00           C
ATOM     39  O   ARG A 147      -7.329   9.257 -20.274  1.00  0.00           O
TER      40      ARG A 147
ATOM     41  N   PHE A 611     -14.818  38.099 -31.535  1.00  0.00           N
ATOM     42  CA  PHE A 611     -16.075  37.416 -31.669  1.00  0.00           C
ATOM     43  CB  PHE A 611     -15.854  35.972 -32.124  1.00  0.00           C
ATOM     44  CG  PHE A 611     -15.077  35.140 -31.144  1.00  0.00           C
ATOM     45  CD1 PHE A 611     -15.728  34.387 -30.183  1.00  0.00           C
ATOM     46  CD2 PHE A 611     -13.694  35.110 -31.184  1.00  0.00           C
ATOM     47  CE1 PHE A 611     -15.013  33.622 -29.282  1.00  0.00           C
ATOM     48  CE2 PHE A 611     -12.979  34.345 -30.283  1.00  0.00           C
ATOM     49  CZ  PHE A 611     -13.632  33.603 -29.335  1.00  0.00           C
ATOM     50  C   PHE A 611     -16.785  37.478 -30.348  1.00  0.00           C
ATOM     51  O   PHE A 611     -16.174  37.281 -29.299  1.00  0.00           O
ATOM     52  N   CYS A 612     -18.107  37.752 -30.388  1.00  0.00           N
ATOM     53  CA  CYS A 612     -18.984  37.805 -29.247  1.00  0.00           C
ATOM     54  CB  CYS A 612     -19.277  36.395 -28.731  1.00  0.00           C
ATOM     55  SG  CYS A 612     -20.136  35.330 -29.913  1.00  0.00           S
ATOM     56  C   CYS A 612     -18.411  38.634 -28.150  1.00  0.00           C
ATOM     57  O   CYS A 612     -17.491  39.427 -28.346  1.00  0.00           O
ATOM     58  N   PHE A 613     -19.039  38.515 -26.964  1.00  0.00           N
ATOM     59  CA  PHE A 613     -18.627  39.233 -25.802  1.00  0.00           C
ATOM     60  CB  PHE A 613     -18.376  40.704 -26.142  1.00  0.00           C
ATOM     61  CG  PHE A 613     -19.596  41.429 -26.634  1.00  0.00           C
ATOM     62  CD1 PHE A 613     -20.416  42.111 -25.752  1.00  0.00           C
ATOM     63  CD2 PHE A 613     -19.923  41.429 -27.978  1.00  0.00           C
ATOM     64  CE1 PHE A 613     -21.539  42.778 -26.205  1.00  0.00           C
ATOM     65  CE2 PHE A 613     -21.046  42.096 -28.431  1.00  0.00           C
ATOM     66  CZ  PHE A 613     -21.852  42.769 -27.551  1.00  0.00           C
ATOM     67  C   PHE A 613     -19.720  39.041 -24.812  1.00  0.00           C
ATOM     68  O   PHE A 613     -20.845  38.677 -25.153  1.00  0.00           O
ATOM     69  N   PHE A 614     -19.410  39.245 -23.530  1.00  0.00           N
ATOM     70  CA  PHE A 614     -20.483  39.154 -22.593  1.00  0.00           C
ATOM     71  CB  PHE A 614     -20.772  37.691 -22.249  1.00  0.00           C
ATOM     72  CG  PHE A 614     -21.954  37.504 -21.342  1.00  0.00           C
ATOM     73  CD1 PHE A 614     -23.243  37.542 -21.844  1.00  0.00           C
ATOM     74  CD2 PHE A 614     -21.777  37.289 -19.987  1.00  0.00           C
ATOM     75  CE1 PHE A 614     -24.331  37.369 -21.009  1.00  0.00           C
ATOM     76  CE2 PHE A 614     -22.864  37.117 -19.152  1.00  0.00           C
ATOM     77  CZ  PHE A 614     -24.137  37.156 -19.657  1.00  0.00           C
ATOM     78  C   PHE A 614     -20.086  39.933 -21.423  1.00  0.00           C
ATOM     79  O   PHE A 614     -18.919  40.204 -21.146  1.00  0.00           O
ATOM     80  N   THR A 615     -21.116  40.361 -20.721  1.00  0.00           N
ATOM     81  CA  THR A 615     -20.908  41.244 -19.678  1.00  0.00           C
ATOM     82  CB  THR A 615     -20.834  42.699 -20.177  1.00  0.00           C
ATOM     83  OG1 THR A 615     -22.070  43.054 -20.809  1.00  0.00           O
ATOM     84  CG2 THR A 615     -19.708  42.860 -21.186  1.00  0.00           C
ATOM     85  C   THR A 615     -22.109  40.953 -18.763  1.00  0.00           C
ATOM     86  O   THR A 615     -23.276  40.956 -19.179  1.00  0.00           O
ATOM     87  N   GLU A 616     -21.818  40.344 -17.585  1.00  0.00           N
ATOM     88  CA  GLU A 616     -22.510  40.909 -16.487  1.00  0.00           C
ATOM     89  CB  GLU A 616     -22.601  39.904 -15.337  1.00  0.00           C
ATOM     90  CG  GLU A 616     -23.398  38.653 -15.667  1.00  0.00           C
ATOM     91  CD  GLU A 616     -23.481  37.689 -14.500  1.00  0.00           C
ATOM     92  OE1 GLU A 616     -22.789  37.924 -13.486  1.00  0.00           O
ATOM     93  OE2 GLU A 616     -24.237  36.700 -14.598  1.00  0.00           O
ATOM     94  C   GLU A 616     -21.445  42.063 -16.466  1.00  0.00           C
ATOM     95  O   GLU A 616     -21.917  43.134 -16.043  1.00  0.00           O
ATOM     96  N   ALA A 617     -20.075  41.775 -17.042  1.00  0.00           N
ATOM     97  CA  ALA A 617     -18.656  42.383 -17.554  1.00  0.00           C
ATOM     98  CB  ALA A 617     -17.939  43.089 -16.413  1.00  0.00           C
ATOM     99  C   ALA A 617     -17.277  41.478 -18.316  1.00  0.00           C
ATOM    100  O   ALA A 617     -16.441  41.174 -17.458  1.00  0.00           O
ATOM    101  N   GLU A 618     -16.775  41.069 -19.764  1.00  0.00           N
ATOM    102  CA  GLU A 618     -15.660  39.862 -20.303  1.00  0.00           C
ATOM    103  CB  GLU A 618     -16.344  38.495 -20.376  1.00  0.00           C
ATOM    104  CG  GLU A 618     -16.759  37.936 -19.025  1.00  0.00           C
ATOM    105  CD  GLU A 618     -17.445  36.589 -19.138  1.00  0.00           C
ATOM    106  OE1 GLU A 618     -17.734  36.163 -20.276  1.00  0.00           O
ATOM    107  OE2 GLU A 618     -17.694  35.959 -18.088  1.00  0.00           O
ATOM    108  C   GLU A 618     -14.400  39.602 -22.096  1.00  0.00           C
ATOM    109  O   GLU A 618     -13.900  40.721 -22.127  1.00  0.00           O
ATOM    110  N   LYS A 619     -13.624  38.678 -23.489  1.00  0.00           N
ATOM    111  CA  LYS A 619     -12.521  38.813 -25.084  1.00  0.00           C
ATOM    112  CB  LYS A 619     -11.519  39.961 -24.947  1.00  0.00           C
ATOM    113  CG  LYS A 619     -10.673  40.197 -26.187  1.00  0.00           C
ATOM    114  CD  LYS A 619      -9.754  41.395 -26.009  1.00  0.00           C
ATOM    115  CE  LYS A 619      -8.902  41.627 -27.246  1.00  0.00           C
ATOM    116  NZ  LYS A 619      -7.995  42.796 -27.084  1.00  0.00           N
ATOM    117  C   LYS A 619     -11.230  37.818 -26.296  1.00  0.00           C
ATOM    118  O   LYS A 619     -10.702  36.841 -25.790  1.00  0.00           O
ATOM    119  N   PHE A 620     -10.703  37.850 -27.873  1.00  0.00           N
ATOM    120  CA  PHE A 620      -9.775  37.271 -29.223  1.00  0.00           C
ATOM    121  CB  PHE A 620     -10.240  37.938 -30.519  1.00  0.00           C
ATOM    122  CG  PHE A 620      -9.475  37.500 -31.735  1.00  0.00           C
ATOM    123  CD1 PHE A 620      -9.754  36.291 -32.347  1.00  0.00           C
ATOM    124  CD2 PHE A 620      -8.477  38.298 -32.267  1.00  0.00           C
ATOM    125  CE1 PHE A 620      -9.050  35.888 -33.466  1.00  0.00           C
ATOM    126  CE2 PHE A 620      -7.773  37.895 -33.385  1.00  0.00           C
ATOM    127  CZ  PHE A 620      -8.056  36.696 -33.985  1.00  0.00           C
ATOM    128  C   PHE A 620      -8.182  37.151 -29.775  1.00  0.00           C
ATOM    129  O   PHE A 620      -7.504  36.101 -29.773  1.00  0.00           O
TER     130      PHE A 620
ATOM    131  N   PHE A 675     -14.861  43.995  -9.135  1.00  0.00           N
ATOM    132  CA  PHE A 675     -15.073  43.117 -10.278  1.00  0.00           C
ATOM    133  CB  PHE A 675     -13.959  42.071 -10.364  1.00  0.00           C
ATOM    134  CG  PHE A 675     -14.090  41.142 -11.537  1.00  0.00           C
ATOM    135  CD1 PHE A 675     -13.712  41.547 -12.805  1.00  0.00           C
ATOM    136  CD2 PHE A 675     -14.591  39.863 -11.372  1.00  0.00           C
ATOM    137  CE1 PHE A 675     -13.832  40.692 -13.884  1.00  0.00           C
ATOM    138  CE2 PHE A 675     -14.712  39.008 -12.451  1.00  0.00           C
ATOM    139  CZ  PHE A 675     -14.335  39.417 -13.703  1.00  0.00           C
ATOM    140  C   PHE A 675     -16.399  42.590  -9.984  1.00  0.00           C
ATOM    141  O   PHE A 675     -17.466  43.107 -10.314  1.00  0.00           O
TER     142      PHE A 675
ATOM    143  N   PRO A 677     -18.618  39.656  -9.748  1.00  0.00           N
ATOM    144  CA  PRO A 677     -19.976  39.268  -9.748  1.00  0.00           C
ATOM    145  CD  PRO A 677     -17.866  39.197 -10.951  1.00  0.00           C
ATOM    146  CB  PRO A 677     -20.198  38.698 -11.150  1.00  0.00           C
ATOM    147  CG  PRO A 677     -18.844  38.253 -11.592  1.00  0.00           C
ATOM    148  C   PRO A 677     -19.872  38.288  -8.621  1.00  0.00           C
ATOM    149  O   PRO A 677     -19.087  37.346  -8.728  1.00  0.00           O
ATOM    150  N   GLU A 678     -20.601  38.479  -7.513  1.00  0.00           N
ATOM    151  CA  GLU A 678     -20.437  37.476  -6.504  1.00  0.00           C
ATOM    152  CB  GLU A 678     -20.729  38.057  -5.119  1.00  0.00           C
ATOM    153  CG  GLU A 678     -19.746  39.127  -4.674  1.00  0.00           C
ATOM    154  CD  GLU A 678     -20.048  39.656  -3.286  1.00  0.00           C
ATOM    155  OE1 GLU A 678     -21.090  40.324  -3.119  1.00  0.00           O
ATOM    156  OE2 GLU A 678     -19.243  39.402  -2.365  1.00  0.00           O
ATOM    157  C   GLU A 678     -21.361  36.355  -6.860  1.00  0.00           C
ATOM    158  O   GLU A 678     -22.409  36.576  -7.462  1.00  0.00           O
ATOM    159  N   ARG A 679     -20.986  35.105  -6.537  1.00  0.00           N
ATOM    160  CA  ARG A 679     -21.921  34.027  -6.705  1.00  0.00           C
ATOM    161  CB  ARG A 679     -21.395  33.015  -7.725  1.00  0.00           C
ATOM    162  CG  ARG A 679     -21.221  33.580  -9.126  1.00  0.00           C
ATOM    163  CD  ARG A 679     -22.564  33.870  -9.775  1.00  0.00           C
ATOM    164  NE  ARG A 679     -22.416  34.376 -11.138  1.00  0.00           N
ATOM    165  CZ  ARG A 679     -22.289  35.662 -11.447  1.00  0.00           C
ATOM    166  NH1 ARG A 679     -22.160  36.029 -12.715  1.00  0.00           N
ATOM    167  NH2 ARG A 679     -22.293  36.578 -10.489  1.00  0.00           N
ATOM    168  C   ARG A 679     -22.079  33.470  -5.332  1.00  0.00           C
ATOM    169  O   ARG A 679     -21.086  33.276  -4.633  1.00  0.00           O
ATOM    170  N   LYS A 680     -23.329  33.219  -4.890  1.00  0.00           N
ATOM    171  CA  LYS A 680     -23.461  32.843  -3.515  1.00  0.00           C
ATOM    172  CB  LYS A 680     -23.648  34.082  -2.636  1.00  0.00           C
ATOM    173  CG  LYS A 680     -24.922  34.859  -2.922  1.00  0.00           C
ATOM    174  CD  LYS A 680     -25.025  36.093  -2.041  1.00  0.00           C
ATOM    175  CE  LYS A 680     -26.318  36.850  -2.300  1.00  0.00           C
ATOM    176  NZ  LYS A 680     -26.447  38.046  -1.422  1.00  0.00           N
ATOM    177  C   LYS A 680     -24.605  31.899  -3.319  1.00  0.00           C
ATOM    178  O   LYS A 680     -25.620  31.953  -4.013  1.00  0.00           O
ATOM    179  N   LEU A 681     -24.426  30.982  -2.347  1.00  0.00           N
ATOM    180  CA  LEU A 681     -25.438  30.068  -1.909  1.00  0.00           C
ATOM    181  CB  LEU A 681     -25.089  28.640  -2.332  1.00  0.00           C
ATOM    182  CG  LEU A 681     -26.059  27.544  -1.885  1.00  0.00           C
ATOM    183  CD1 LEU A 681     -27.410  27.713  -2.563  1.00  0.00           C
ATOM    184  CD2 LEU A 681     -25.488  26.166  -2.180  1.00  0.00           C
ATOM    185  C   LEU A 681     -25.518  30.233  -0.429  1.00  0.00           C
ATOM    186  O   LEU A 681     -24.494  30.373   0.238  1.00  0.00           O
TER     187      LEU A 681
ATOM    188  N   MET A 703      -5.029  24.475  -5.141  1.00  0.00           N
ATOM    189  CA  MET A 703      -5.121  23.337  -6.015  1.00  0.00           C
ATOM    190  CB  MET A 703      -6.562  22.828  -6.081  1.00  0.00           C
ATOM    191  CG  MET A 703      -6.751  21.615  -6.979  1.00  0.00           C
ATOM    192  SD  MET A 703      -8.430  20.960  -6.918  1.00  0.00           S
ATOM    193  CE  MET A 703      -8.303  19.597  -8.073  1.00  0.00           C
ATOM    194  C   MET A 703      -4.613  23.751  -7.366  1.00  0.00           C
ATOM    195  O   MET A 703      -4.955  24.820  -7.870  1.00  0.00           O
TER     196      MET A 703
ATOM    197  N   GLY A 705      -3.668  23.331 -11.610  1.00  0.00           N
ATOM    198  CA  GLY A 705      -4.436  23.153 -12.811  1.00  0.00           C
ATOM    199  C   GLY A 705      -4.121  21.810 -13.397  1.00  0.00           C
ATOM    200  O   GLY A 705      -3.603  20.931 -12.710  1.00  0.00           O
ATOM    201  N   GLN A 706      -4.477  21.607 -14.688  1.00  0.00           N
ATOM    202  CA  GLN A 706      -4.226  20.344 -15.329  1.00  0.00           C
ATOM    203  CB  GLN A 706      -5.217  19.287 -14.837  1.00  0.00           C
ATOM    204  CG  GLN A 706      -4.963  17.894 -15.389  1.00  0.00           C
ATOM    205  CD  GLN A 706      -5.927  16.863 -14.835  1.00  0.00           C
ATOM    206  OE1 GLN A 706      -7.025  17.201 -14.392  1.00  0.00           O
ATOM    207  NE2 GLN A 706      -5.519  15.600 -14.859  1.00  0.00           N
ATOM    208  C   GLN A 706      -4.319  20.527 -16.822  1.00  0.00           C
ATOM    209  O   GLN A 706      -5.230  21.189 -17.314  1.00  0.00           O
ATOM    210  N   GLU A 707      -3.362  19.954 -17.591  1.00  0.00           N
ATOM    211  CB  GLU A 707      -2.032  19.944 -19.640  1.00  0.00           C
ATOM    212  CD  GLU A 707      -1.598  22.417 -19.914  1.00  0.00           C
ATOM    213  OE2 GLU A 707      -1.266  23.491 -19.370  1.00  0.00           O
ATOM    214  O   GLU A 707      -4.307  17.810 -18.938  1.00  0.00           O
ATOM    215  CA  GLU A 707      -3.433  20.024 -19.030  1.00  0.00           C
ATOM    216  CG  GLU A 707      -1.133  21.118 -19.286  1.00  0.00           C
ATOM    217  OE1 GLU A 707      -2.293  22.361 -20.950  1.00  0.00           O
ATOM    218  C   GLU A 707      -4.313  18.902 -19.505  1.00  0.00           C
ATOM    219  CA  HIS A 708      -6.033  18.193 -21.110  1.00  0.00           C
ATOM    220  CG  HIS A 708      -7.839  19.829 -21.812  1.00  0.00           C
ATOM    221  NE2 HIS A 708      -9.670  21.026 -21.161  1.00  0.00           N
ATOM    222  CE1 HIS A 708      -8.609  21.810 -21.181  1.00  0.00           C
ATOM    223  C   HIS A 708      -5.309  16.964 -21.569  1.00  0.00           C
ATOM    224  O   HIS A 708      -5.703  15.842 -21.260  1.00  0.00           O
ATOM    225  N   HIS A 708      -5.089  19.148 -20.583  1.00  0.00           N
ATOM    226  ND1 HIS A 708      -7.505  21.142 -21.560  1.00  0.00           N
ATOM    227  CB  HIS A 708      -6.836  18.810 -22.257  1.00  0.00           C
ATOM    228  CD2 HIS A 708      -9.267  19.826 -21.531  1.00  0.00           C
ATOM    229  N   PHE A 709      -4.215  17.162 -22.320  1.00  0.00           N
ATOM    230  CA  PHE A 709      -3.355  16.121 -22.808  1.00  0.00           C
ATOM    231  CB  PHE A 709      -2.612  15.452 -21.649  1.00  0.00           C
ATOM    232  CG  PHE A 709      -1.333  14.780 -22.057  1.00  0.00           C
ATOM    233  CD1 PHE A 709      -0.163  15.507 -22.190  1.00  0.00           C
ATOM    234  CD2 PHE A 709      -1.299  13.419 -22.308  1.00  0.00           C
ATOM    235  CE1 PHE A 709       1.014  14.889 -22.566  1.00  0.00           C
ATOM    236  CE2 PHE A 709      -0.121  12.800 -22.683  1.00  0.00           C
ATOM    237  CZ  PHE A 709       1.032  13.529 -22.812  1.00  0.00           C
ATOM    238  C   PHE A 709      -4.107  15.076 -23.590  1.00  0.00           C
ATOM    239  O   PHE A 709      -3.884  13.877 -23.424  1.00  0.00           O
ATOM    240  CD1 TYR A 710      -5.922  16.409 -28.265  1.00  0.00           C
ATOM    241  CD2 TYR A 710      -6.370  17.831 -26.402  1.00  0.00           C
ATOM    242  CE1 TYR A 710      -5.513  17.498 -29.011  1.00  0.00           C
ATOM    243  CE2 TYR A 710      -5.965  18.932 -27.133  1.00  0.00           C
ATOM    244  OH  TYR A 710      -5.128  19.841 -29.188  1.00  0.00           O
ATOM    245  C   TYR A 710      -4.526  14.234 -26.337  1.00  0.00           C
ATOM    246  O   TYR A 710      -3.636  15.035 -26.622  1.00  0.00           O
ATOM    247  CZ  TYR A 710      -5.535  18.755 -28.447  1.00  0.00           C
ATOM    248  N   TYR A 710      -5.046  15.513 -24.452  1.00  0.00           N
ATOM    249  CA  TYR A 710      -5.659  14.639 -25.423  1.00  0.00           C
ATOM    250  CB  TYR A 710      -6.800  15.358 -26.146  1.00  0.00           C
ATOM    251  CG  TYR A 710      -6.355  16.556 -26.953  1.00  0.00           C
TER     252      TYR A 710
ATOM    253  N   GLN A 714      -4.395  19.745 -31.498  1.00  0.00           N
ATOM    254  CA  GLN A 714      -5.368  20.525 -32.212  1.00  0.00           C
ATOM    255  CB  GLN A 714      -5.297  21.992 -31.784  1.00  0.00           C
ATOM    256  CG  GLN A 714      -5.677  22.235 -30.333  1.00  0.00           C
ATOM    257  CD  GLN A 714      -7.139  21.942 -30.057  1.00  0.00           C
ATOM    258  OE1 GLN A 714      -7.986  22.078 -30.940  1.00  0.00           O
ATOM    259  NE2 GLN A 714      -7.439  21.539 -28.828  1.00  0.00           N
ATOM    260  C   GLN A 714      -5.101  20.356 -33.676  1.00  0.00           C
ATOM    261  O   GLN A 714      -3.961  20.478 -34.121  1.00  0.00           O
TER     262      GLN A 714
ATOM    263  N   VAL A 731     -12.566  19.721 -38.588  1.00  0.00           N
ATOM    264  CA  VAL A 731     -11.795  20.076 -37.431  1.00  0.00           C
ATOM    265  CB  VAL A 731     -12.054  21.533 -37.005  1.00  0.00           C
ATOM    266  CG1 VAL A 731     -13.503  21.714 -36.579  1.00  0.00           C
ATOM    267  CG2 VAL A 731     -11.111  21.936 -35.882  1.00  0.00           C
ATOM    268  C   VAL A 731     -12.092  19.149 -36.293  1.00  0.00           C
ATOM    269  O   VAL A 731     -13.205  18.641 -36.157  1.00  0.00           O
ATOM    270  N   SER A 732     -11.075  18.911 -35.433  1.00  0.00           N
ATOM    271  CA  SER A 732     -11.260  18.099 -34.265  1.00  0.00           C
ATOM    272  CB  SER A 732      -9.941  17.439 -33.857  1.00  0.00           C
ATOM    273  OG  SER A 732     -10.097  16.677 -32.672  1.00  0.00           O
ATOM    274  C   SER A 732     -11.802  19.035 -33.227  1.00  0.00           C
ATOM    275  O   SER A 732     -11.063  19.843 -32.662  1.00  0.00           O
ATOM    276  N   THR A 733     -13.128  18.951 -32.971  1.00  0.00           N
ATOM    277  CA  THR A 733     -13.781  19.837 -32.044  1.00  0.00           C
ATOM    278  CB  THR A 733     -14.205  21.152 -32.724  1.00  0.00           C
ATOM    279  OG1 THR A 733     -14.674  22.076 -31.733  1.00  0.00           O
ATOM    280  CG2 THR A 733     -15.324  20.899 -33.722  1.00  0.00           C
ATOM    281  C   THR A 733     -14.981  19.163 -31.441  1.00  0.00           C
ATOM    282  O   THR A 733     -15.509  18.185 -31.965  1.00  0.00           O
ATOM    283  N   GLN A 734     -15.365  19.639 -30.242  1.00  0.00           N
ATOM    284  CA  GLN A 734     -16.524  19.260 -29.475  1.00  0.00           C
ATOM    285  CB  GLN A 734     -16.286  19.512 -27.985  1.00  0.00           C
ATOM    286  CG  GLN A 734     -15.148  18.697 -27.391  1.00  0.00           C
ATOM    287  CD  GLN A 734     -14.866  19.057 -25.946  1.00  0.00           C
ATOM    288  OE1 GLN A 734     -13.821  19.626 -25.631  1.00  0.00           O
ATOM    289  NE2 GLN A 734     -15.800  18.726 -25.062  1.00  0.00           N
ATOM    290  C   GLN A 734     -17.767  20.000 -29.924  1.00  0.00           C
ATOM    291  O   GLN A 734     -18.873  19.592 -29.570  1.00  0.00           O
ATOM    292  N   PHE A 735     -17.633  21.163 -30.613  1.00  0.00           N
ATOM    293  CA  PHE A 735     -18.804  21.978 -30.864  1.00  0.00           C
ATOM    294  CB  PHE A 735     -18.884  23.126 -29.856  1.00  0.00           C
ATOM    295  CG  PHE A 735     -20.141  23.942 -29.964  1.00  0.00           C
ATOM    296  CD1 PHE A 735     -20.943  23.858 -31.089  1.00  0.00           C
ATOM    297  CD2 PHE A 735     -20.521  24.792 -28.941  1.00  0.00           C
ATOM    298  CE1 PHE A 735     -22.099  24.608 -31.188  1.00  0.00           C
ATOM    299  CE2 PHE A 735     -21.677  25.542 -29.041  1.00  0.00           C
ATOM    300  CZ  PHE A 735     -22.465  25.453 -30.158  1.00  0.00           C
ATOM    301  C   PHE A 735     -18.786  22.522 -32.283  1.00  0.00           C
ATOM    302  O   PHE A 735     -18.307  23.630 -32.519  1.00  0.00           O
ATOM    303  N   PRO A 736     -19.341  21.805 -33.238  1.00  0.00           N
ATOM    304  CA  PRO A 736     -19.344  22.235 -34.621  1.00  0.00           C
ATOM    305  CD  PRO A 736     -19.777  20.329 -33.103  1.00  0.00           C
ATOM    306  CB  PRO A 736     -19.981  21.064 -35.371  1.00  0.00           C
ATOM    307  CG  PRO A 736     -19.674  19.870 -34.530  1.00  0.00           C
ATOM    308  C   PRO A 736     -20.118  23.492 -34.882  1.00  0.00           C
ATOM    309  O   PRO A 736     -19.674  24.317 -35.679  1.00  0.00           O
ATOM    310  N   LYS A 737     -21.259  23.669 -34.195  1.00  0.00           N
ATOM    311  CA  LYS A 737     -22.123  24.800 -34.384  1.00  0.00           C
ATOM    312  CB  LYS A 737     -23.343  24.702 -33.466  1.00  0.00           C
ATOM    313  CG  LYS A 737     -24.340  25.836 -33.635  1.00  0.00           C
ATOM    314  CD  LYS A 737     -25.561  25.635 -32.752  1.00  0.00           C
ATOM    315  CE  LYS A 737     -26.548  26.780 -32.905  1.00  0.00           C
ATOM    316  NZ  LYS A 737     -27.749  26.598 -32.043  1.00  0.00           N
ATOM    317  C   LYS A 737     -21.326  26.035 -34.118  1.00  0.00           C
ATOM    318  O   LYS A 737     -21.433  27.028 -34.834  1.00  0.00           O
ATOM    319  N   TYR A 738     -20.511  25.994 -33.052  1.00  0.00           N
ATOM    320  CA  TYR A 738     -19.694  27.097 -32.639  1.00  0.00           C
ATOM    321  CB  TYR A 738     -19.016  26.791 -31.302  1.00  0.00           C
ATOM    322  CG  TYR A 738     -17.854  27.703 -30.982  1.00  0.00           C
ATOM    323  CD1 TYR A 738     -16.549  27.319 -31.263  1.00  0.00           C
ATOM    324  CD2 TYR A 738     -18.067  28.947 -30.398  1.00  0.00           C
ATOM    325  CE1 TYR A 738     -15.481  28.146 -30.973  1.00  0.00           C
ATOM    326  CE2 TYR A 738     -17.010  29.787 -30.103  1.00  0.00           C
ATOM    327  CZ  TYR A 738     -15.710  29.377 -30.395  1.00  0.00           C
ATOM    328  OH  TYR A 738     -14.648  30.202 -30.105  1.00  0.00           O
ATOM    329  C   TYR A 738     -18.670  27.404 -33.692  1.00  0.00           C
ATOM    330  O   TYR A 738     -18.392  28.571 -33.962  1.00  0.00           O
ATOM    331  N   ILE A 739     -18.076  26.362 -34.306  1.00  0.00           N
ATOM    332  CA  ILE A 739     -17.072  26.549 -35.320  1.00  0.00           C
ATOM    333  CB  ILE A 739     -16.450  25.208 -35.753  1.00  0.00           C
ATOM    334  CG1 ILE A 739     -15.696  24.569 -34.586  1.00  0.00           C
ATOM    335  CG2 ILE A 739     -15.556  25.403 -36.967  1.00  0.00           C
ATOM    336  CD1 ILE A 739     -14.546  25.406 -34.070  1.00  0.00           C
ATOM    337  C   ILE A 739     -17.701  27.259 -36.479  1.00  0.00           C
ATOM    338  O   ILE A 739     -17.131  28.195 -37.037  1.00  0.00           O
ATOM    339  N   GLN A 740     -18.920  26.835 -36.854  1.00  0.00           N
ATOM    340  CA  GLN A 740     -19.619  27.388 -37.975  1.00  0.00           C
ATOM    341  CB  GLN A 740     -20.939  26.648 -38.202  1.00  0.00           C
ATOM    342  CG  GLN A 740     -21.720  27.129 -39.413  1.00  0.00           C
ATOM    343  CD  GLN A 740     -22.987  26.329 -39.645  1.00  0.00           C
ATOM    344  OE1 GLN A 740     -23.434  25.589 -38.769  1.00  0.00           O
ATOM    345  NE2 GLN A 740     -23.570  26.476 -40.829  1.00  0.00           N
ATOM    346  C   GLN A 740     -19.850  28.852 -37.730  1.00  0.00           C
ATOM    347  O   GLN A 740     -19.696  29.667 -38.638  1.00  0.00           O
ATOM    348  N   ASP A 741     -20.230  29.225 -36.491  1.00  0.00           N
ATOM    349  CA  ASP A 741     -20.534  30.595 -36.165  1.00  0.00           C
ATOM    350  CB  ASP A 741     -21.139  30.691 -34.763  1.00  0.00           C
ATOM    351  CG  ASP A 741     -22.547  30.133 -34.697  1.00  0.00           C
ATOM    352  OD1 ASP A 741     -23.155  29.926 -35.768  1.00  0.00           O
ATOM    353  OD2 ASP A 741     -23.042  29.902 -33.573  1.00  0.00           O
ATOM    354  C   ASP A 741     -19.328  31.487 -36.248  1.00  0.00           C
ATOM    355  O   ASP A 741     -19.370  32.535 -36.891  1.00  0.00           O
ATOM    356  N   ILE A 742     -18.215  31.093 -35.597  1.00  0.00           N
ATOM    357  CA  ILE A 742     -17.056  31.945 -35.523  1.00  0.00           C
ATOM    358  CB  ILE A 742     -16.006  31.386 -34.544  1.00  0.00           C
ATOM    359  CG1 ILE A 742     -16.574  31.338 -33.124  1.00  0.00           C
ATOM    360  CG2 ILE A 742     -14.725  32.202 -34.615  1.00  0.00           C
ATOM    361  CD1 ILE A 742     -17.003  32.687 -32.592  1.00  0.00           C
ATOM    362  C   ILE A 742     -16.454  32.124 -36.885  1.00  0.00           C
ATOM    363  O   ILE A 742     -15.967  33.208 -37.205  1.00  0.00           O
ATOM    364  N   VAL A 743     -16.417  31.047 -37.698  1.00  0.00           N
ATOM    365  CA  VAL A 743     -15.855  31.119 -39.019  1.00  0.00           C
ATOM    366  CB  VAL A 743     -15.705  29.720 -39.646  1.00  0.00           C
ATOM    367  CG1 VAL A 743     -15.278  29.832 -41.101  1.00  0.00           C
ATOM    368  CG2 VAL A 743     -14.707  28.887 -38.856  1.00  0.00           C
ATOM    369  C   VAL A 743     -16.696  31.994 -39.911  1.00  0.00           C
ATOM    370  O   VAL A 743     -16.164  32.810 -40.662  1.00  0.00           O
TER     371      VAL A 743
ATOM    372  N   CYS A 756     -19.451  22.582 -40.928  1.00  0.00           N
ATOM    373  CB  CYS A 756     -18.337  22.588 -38.755  1.00  0.00           C
ATOM    374  C   CYS A 756     -18.681  20.486 -40.090  1.00  0.00           C
ATOM    375  CA  CYS A 756     -18.405  21.966 -40.151  1.00  0.00           C
ATOM    376  SG  CYS A 756     -17.054  21.892 -37.688  1.00  0.00           S
ATOM    377  O   CYS A 756     -19.806  20.076 -39.807  1.00  0.00           O
ATOM    378  CA  VAL A 758     -16.407  15.916 -37.678  1.00  0.00           C
ATOM    379  CG1 VAL A 758     -15.579  15.811 -35.305  1.00  0.00           C
ATOM    380  C   VAL A 758     -16.712  14.440 -37.630  1.00  0.00           C
ATOM    381  N   VAL A 758     -17.294  16.577 -38.611  1.00  0.00           N
ATOM    382  CB  VAL A 758     -16.510  16.530 -36.269  1.00  0.00           C
ATOM    383  CG2 VAL A 758     -16.195  18.017 -36.312  1.00  0.00           C
ATOM    384  O   VAL A 758     -17.801  14.047 -37.214  1.00  0.00           O
ATOM    385  N   VAL A 761     -12.909  12.519 -32.833  1.00  0.00           N
ATOM    386  CA  VAL A 761     -11.922  13.302 -32.149  1.00  0.00           C
ATOM    387  CB  VAL A 761     -12.572  14.375 -31.256  1.00  0.00           C
ATOM    388  CG1 VAL A 761     -11.509  15.143 -30.486  1.00  0.00           C
ATOM    389  CG2 VAL A 761     -13.418  15.323 -32.093  1.00  0.00           C
ATOM    390  C   VAL A 761     -11.075  12.356 -31.356  1.00  0.00           C
ATOM    391  O   VAL A 761     -11.575  11.367 -30.817  1.00  0.00           O
TER     392      VAL A 761
ATOM    393  N   GLY A 763      -9.826  12.367 -28.386  1.00  0.00           N
ATOM    394  CA  GLY A 763      -9.826  12.788 -27.006  1.00  0.00           C
ATOM    395  C   GLY A 763      -9.925  14.294 -26.934  1.00  0.00           C
ATOM    396  O   GLY A 763      -9.135  14.983 -27.575  1.00  0.00           O
ATOM    397  N   ALA A 764     -11.039  14.853 -26.398  1.00  0.00           N
ATOM    398  CA  ALA A 764     -11.131  16.260 -26.061  1.00  0.00           C
ATOM    399  CB  ALA A 764     -12.456  16.834 -26.538  1.00  0.00           C
ATOM    400  C   ALA A 764     -11.001  16.692 -24.610  1.00  0.00           C
ATOM    401  O   ALA A 764     -10.228  17.578 -24.244  1.00  0.00           O
ATOM    402  N   PHE A 765     -11.850  16.079 -23.749  1.00  0.00           N
ATOM    403  CA  PHE A 765     -11.982  16.361 -22.335  1.00  0.00           C
ATOM    404  CB  PHE A 765     -10.719  15.937 -21.584  1.00  0.00           C
ATOM    405  CG  PHE A 765     -10.274  14.535 -21.889  1.00  0.00           C
ATOM    406  CD1 PHE A 765     -10.983  13.448 -21.408  1.00  0.00           C
ATOM    407  CD2 PHE A 765      -9.147  14.303 -22.658  1.00  0.00           C
ATOM    408  CE1 PHE A 765     -10.574  12.158 -21.688  1.00  0.00           C
ATOM    409  CE2 PHE A 765      -8.738  13.013 -22.939  1.00  0.00           C
ATOM    410  CZ  PHE A 765      -9.446  11.943 -22.458  1.00  0.00           C
ATOM    411  C   PHE A 765     -12.261  17.839 -22.115  1.00  0.00           C
ATOM    412  O   PHE A 765     -11.848  18.392 -21.094  1.00  0.00           O
ATOM    413  N   GLY A 766     -12.959  18.525 -23.051  1.00  0.00           N
ATOM    414  CA  GLY A 766     -13.350  19.902 -22.843  1.00  0.00           C
ATOM    415  C   GLY A 766     -12.411  20.902 -23.494  1.00  0.00           C
ATOM    416  O   GLY A 766     -12.770  22.064 -23.679  1.00  0.00           O
ATOM    417  N   GLY A 767     -11.188  20.470 -23.851  1.00  0.00           N
ATOM    418  CA  GLY A 767     -10.086  21.233 -24.400  1.00  0.00           C
ATOM    419  C   GLY A 767     -10.242  21.702 -25.829  1.00  0.00           C
ATOM    420  O   GLY A 767      -9.361  22.390 -26.336  1.00  0.00           O
ATOM    421  N   LYS A 768     -11.174  21.111 -26.591  1.00  0.00           N
ATOM    422  CA  LYS A 768     -11.416  21.389 -27.986  1.00  0.00           C
ATOM    423  CB  LYS A 768     -11.848  20.117 -28.719  1.00  0.00           C
ATOM    424  CG  LYS A 768     -10.809  19.008 -28.701  1.00  0.00           C
ATOM    425  CD  LYS A 768      -9.536  19.432 -29.414  1.00  0.00           C
ATOM    426  CE  LYS A 768      -8.542  18.285 -29.500  1.00  0.00           C
ATOM    427  NZ  LYS A 768      -7.273  18.698 -30.160  1.00  0.00           N
ATOM    428  C   LYS A 768     -12.436  22.442 -28.384  1.00  0.00           C
ATOM    429  O   LYS A 768     -12.953  22.320 -29.492  1.00  0.00           O
ATOM    430  N   VAL A 769     -13.020  23.255 -27.473  1.00  0.00           N
ATOM    431  CA  VAL A 769     -13.971  24.254 -27.935  1.00  0.00           C
ATOM    432  CB  VAL A 769     -15.031  24.563 -26.862  1.00  0.00           C
ATOM    433  CG1 VAL A 769     -15.905  25.729 -27.296  1.00  0.00           C
ATOM    434  CG2 VAL A 769     -15.880  23.332 -26.581  1.00  0.00           C
ATOM    435  C   VAL A 769     -13.498  25.621 -28.397  1.00  0.00           C
ATOM    436  O   VAL A 769     -13.261  25.874 -29.577  1.00  0.00           O
ATOM    437  N   LEU A 770     -13.264  26.523 -27.413  1.00  0.00           N
ATOM    438  CA  LEU A 770     -13.092  27.936 -27.652  1.00  0.00           C
ATOM    439  CB  LEU A 770     -13.047  28.702 -26.328  1.00  0.00           C
ATOM    440  CG  LEU A 770     -14.353  28.761 -25.534  1.00  0.00           C
ATOM    441  CD1 LEU A 770     -14.123  29.384 -24.166  1.00  0.00           C
ATOM    442  CD2 LEU A 770     -15.412  29.540 -26.299  1.00  0.00           C
ATOM    443  C   LEU A 770     -11.869  28.247 -28.434  1.00  0.00           C
ATOM    444  O   LEU A 770     -11.922  28.998 -29.407  1.00  0.00           O
ATOM    445  N   LYS A 771     -10.734  27.677 -28.006  1.00  0.00           N
ATOM    446  CA  LYS A 771      -9.471  28.005 -28.584  1.00  0.00           C
ATOM    447  CB  LYS A 771      -8.330  27.452 -27.727  1.00  0.00           C
ATOM    448  CG  LYS A 771      -8.203  28.111 -26.363  1.00  0.00           C
ATOM    449  CD  LYS A 771      -7.853  29.585 -26.492  1.00  0.00           C
ATOM    450  CE  LYS A 771      -7.612  30.216 -25.131  1.00  0.00           C
ATOM    451  NZ  LYS A 771      -7.280  31.663 -25.241  1.00  0.00           N
ATOM    452  C   LYS A 771      -9.430  27.457 -29.967  1.00  0.00           C
ATOM    453  O   LYS A 771      -8.818  28.038 -30.859  1.00  0.00           O
ATOM    454  N   THR A 772     -10.081  26.297 -30.163  1.00  0.00           N
ATOM    455  CA  THR A 772     -10.127  25.636 -31.432  1.00  0.00           C
ATOM    456  CB  THR A 772     -10.877  24.294 -31.343  1.00  0.00           C
ATOM    457  OG1 THR A 772     -10.190  23.418 -30.440  1.00  0.00           O
ATOM    458  CG2 THR A 772     -10.945  23.630 -32.709  1.00  0.00           C
ATOM    459  C   THR A 772     -10.786  26.553 -32.415  1.00  0.00           C
ATOM    460  O   THR A 772     -10.310  26.703 -33.538  1.00  0.00           O
ATOM    461  N   GLY A 773     -11.902  27.188 -31.999  1.00  0.00           N
ATOM    462  CA  GLY A 773     -12.684  28.067 -32.824  1.00  0.00           C
ATOM    463  C   GLY A 773     -11.901  29.290 -33.209  1.00  0.00           C
ATOM    464  O   GLY A 773     -12.008  29.760 -34.340  1.00  0.00           O
ATOM    465  N   ILE A 774     -11.110  29.858 -32.277  1.00  0.00           N
ATOM    466  CA  ILE A 774     -10.353  31.040 -32.584  1.00  0.00           C
ATOM    467  CB  ILE A 774      -9.629  31.586 -31.339  1.00  0.00           C
ATOM    468  CG1 ILE A 774     -10.641  32.129 -30.329  1.00  0.00           C
ATOM    469  CG2 ILE A 774      -8.605  32.637 -31.737  1.00  0.00           C
ATOM    470  CD1 ILE A 774     -10.048  32.424 -28.968  1.00  0.00           C
ATOM    471  C   ILE A 774      -9.384  30.727 -33.671  1.00  0.00           C
ATOM    472  O   ILE A 774      -9.198  31.550 -34.564  1.00  0.00           O
ATOM    473  O   ILE A 775      -7.845  29.212 -36.912  1.00  0.00           O
ATOM    474  N   ILE A 775      -8.726  29.548 -33.587  1.00  0.00           N
ATOM    475  CA  ILE A 775      -7.750  29.101 -34.548  1.00  0.00           C
ATOM    476  CB  ILE A 775      -7.022  27.833 -34.065  1.00  0.00           C
ATOM    477  CG1 ILE A 775      -6.154  28.149 -32.845  1.00  0.00           C
ATOM    478  CG2 ILE A 775      -6.209  27.222 -35.196  1.00  0.00           C
ATOM    479  CD1 ILE A 775      -5.614  26.921 -32.146  1.00  0.00           C
ATOM    480  C   ILE A 775      -8.395  28.851 -35.874  1.00  0.00           C
ATOM    481  O   ALA A 776     -10.600  29.255 -38.969  1.00  0.00           O
ATOM    482  N   ALA A 776      -9.572  28.200 -35.867  1.00  0.00           N
ATOM    483  CA  ALA A 776     -10.297  27.886 -37.063  1.00  0.00           C
ATOM    484  CB  ALA A 776     -11.526  27.052 -36.735  1.00  0.00           C
ATOM    485  C   ALA A 776     -10.667  29.165 -37.742  1.00  0.00           C
ATOM    486  CB  ILE A 802      -2.029  27.812 -28.072  1.00  0.00           C
ATOM    487  CG1 ILE A 802      -0.840  28.437 -28.804  1.00  0.00           C
ATOM    488  N   ILE A 802      -0.786  27.333 -25.993  1.00  0.00           N
ATOM    489  CG2 ILE A 802      -3.356  28.342 -28.592  1.00  0.00           C
ATOM    490  CD1 ILE A 802      -0.727  28.019 -30.254  1.00  0.00           C
ATOM    491  C   ILE A 802      -3.200  27.673 -25.888  1.00  0.00           C
ATOM    492  O   ILE A 802      -3.998  28.541 -25.534  1.00  0.00           O
ATOM    493  CA  ILE A 802      -1.910  28.049 -26.555  1.00  0.00           C
ATOM    494  N   THR A 803      -3.451  26.362 -25.697  1.00  0.00           N
ATOM    495  C   THR A 803      -4.480  26.165 -23.597  1.00  0.00           C
ATOM    496  CA  THR A 803      -4.674  25.958 -25.066  1.00  0.00           C
ATOM    497  CB  THR A 803      -5.025  24.496 -25.399  1.00  0.00           C
ATOM    498  OG1 THR A 803      -4.003  23.629 -24.892  1.00  0.00           O
ATOM    499  CG2 THR A 803      -5.124  24.302 -26.905  1.00  0.00           C
ATOM    500  O   THR A 803      -3.355  26.319 -23.127  1.00  0.00           O
ATOM    501  N   GLY A 804      -5.585  26.194 -22.830  1.00  0.00           N
ATOM    502  CA  GLY A 804      -5.488  26.413 -21.417  1.00  0.00           C
ATOM    503  C   GLY A 804      -5.424  25.079 -20.756  1.00  0.00           C
ATOM    504  O   GLY A 804      -4.791  24.150 -21.257  1.00  0.00           O
ATOM    505  CA  GLY A 805      -6.119  23.753 -18.842  1.00  0.00           C
ATOM    506  N   GLY A 805      -6.064  24.979 -19.578  1.00  0.00           N
ATOM    507  C   GLY A 805      -7.210  23.917 -17.833  1.00  0.00           C
ATOM    508  O   GLY A 805      -8.076  24.781 -17.968  1.00  0.00           O
ATOM    509  CB  ARG A 806      -8.185  21.847 -14.927  1.00  0.00           C
ATOM    510  C   ARG A 806      -7.869  24.342 -14.914  1.00  0.00           C
ATOM    511  N   ARG A 806      -7.199  23.064 -16.793  1.00  0.00           N
ATOM    512  CA  ARG A 806      -8.184  23.135 -15.753  1.00  0.00           C
ATOM    513  CG  ARG A 806      -9.276  21.788 -13.871  1.00  0.00           C
ATOM    514  CD  ARG A 806      -9.221  20.484 -13.092  1.00  0.00           C
ATOM    515  NE  ARG A 806      -9.519  19.329 -13.935  1.00  0.00           N
ATOM    516  CZ  ARG A 806     -10.748  18.910 -14.220  1.00  0.00           C
ATOM    517  NH1 ARG A 806     -10.924  17.850 -14.996  1.00  0.00           N
ATOM    518  NH2 ARG A 806     -11.798  19.553 -13.728  1.00  0.00           N
ATOM    519  O   ARG A 806      -6.723  24.783 -14.850  1.00  0.00           O
ATOM    520  CG  HIS A 807     -10.651  27.391 -14.482  1.00  0.00           C
ATOM    521  N   HIS A 807      -8.899  24.935 -14.273  1.00  0.00           N
ATOM    522  CA  HIS A 807      -8.716  26.110 -13.459  1.00  0.00           C
ATOM    523  ND1 HIS A 807     -10.510  28.716 -14.835  1.00  0.00           N
ATOM    524  CB  HIS A 807     -10.053  26.819 -13.234  1.00  0.00           C
ATOM    525  NE2 HIS A 807     -11.719  27.828 -16.451  1.00  0.00           N
ATOM    526  CD2 HIS A 807     -11.451  26.873 -15.582  1.00  0.00           C
ATOM    527  CE1 HIS A 807     -11.152  28.929 -15.998  1.00  0.00           C
ATOM    528  C   HIS A 807      -8.089  25.731 -12.151  1.00  0.00           C
ATOM    529  O   HIS A 807      -8.547  24.806 -11.483  1.00  0.00           O
ATOM    530  N   PRO A 808      -7.050  26.432 -11.763  1.00  0.00           N
ATOM    531  C   PRO A 808      -7.446  26.868  -9.481  1.00  0.00           C
ATOM    532  CA  PRO A 808      -6.493  26.230 -10.452  1.00  0.00           C
ATOM    533  CD  PRO A 808      -6.154  27.200 -12.664  1.00  0.00           C
ATOM    534  CB  PRO A 808      -5.132  26.927 -10.517  1.00  0.00           C
ATOM    535  CG  PRO A 808      -4.830  27.022 -11.975  1.00  0.00           C
ATOM    536  O   PRO A 808      -8.094  27.847  -9.851  1.00  0.00           O
ATOM    537  CD2 TYR A 809     -11.750  25.914  -8.302  1.00  0.00           C
ATOM    538  C   TYR A 809      -7.791  27.129  -5.953  1.00  0.00           C
ATOM    539  N   TYR A 809      -7.536  26.343  -8.241  1.00  0.00           N
ATOM    540  CA  TYR A 809      -8.465  26.823  -7.250  1.00  0.00           C
ATOM    541  CB  TYR A 809      -9.579  25.800  -7.020  1.00  0.00           C
ATOM    542  CG  TYR A 809     -10.419  25.523  -8.247  1.00  0.00           C
ATOM    543  CD1 TYR A 809      -9.876  24.870  -9.347  1.00  0.00           C
ATOM    544  CE1 TYR A 809     -10.635  24.612 -10.473  1.00  0.00           C
ATOM    545  CE2 TYR A 809     -12.525  25.665  -9.419  1.00  0.00           C
ATOM    546  CZ  TYR A 809     -11.955  25.008 -10.509  1.00  0.00           C
ATOM    547  OH  TYR A 809     -12.713  24.752 -11.628  1.00  0.00           O
ATOM    548  O   TYR A 809      -6.746  26.574  -5.617  1.00  0.00           O
ATOM    549  CA  HIS A 830     -13.707  29.507  -3.698  1.00  0.00           C
ATOM    550  ND1 HIS A 830     -14.476  26.244  -3.474  1.00  0.00           N
ATOM    551  CG  HIS A 830     -15.162  27.432  -3.603  1.00  0.00           C
ATOM    552  CB  HIS A 830     -14.661  28.568  -4.439  1.00  0.00           C
ATOM    553  NE2 HIS A 830     -16.284  25.986  -2.239  1.00  0.00           N
ATOM    554  CD2 HIS A 830     -16.332  27.193  -2.770  1.00  0.00           C
ATOM    555  CE1 HIS A 830     -15.170  25.423  -2.665  1.00  0.00           C
ATOM    556  C   HIS A 830     -13.153  30.563  -4.606  1.00  0.00           C
ATOM    557  O   HIS A 830     -13.784  31.596  -4.824  1.00  0.00           O
ATOM    558  N   HIS A 830     -14.388  30.163  -2.610  1.00  0.00           N
ATOM    559  N   TYR A 831     -11.926  30.359  -5.131  1.00  0.00           N
ATOM    560  CA  TYR A 831     -11.424  31.311  -6.083  1.00  0.00           C
ATOM    561  CB  TYR A 831     -10.444  32.275  -5.411  1.00  0.00           C
ATOM    562  CG  TYR A 831     -11.056  33.094  -4.297  1.00  0.00           C
ATOM    563  CD1 TYR A 831     -11.084  32.614  -2.994  1.00  0.00           C
ATOM    564  CD2 TYR A 831     -11.604  34.344  -4.553  1.00  0.00           C
ATOM    565  CE1 TYR A 831     -11.641  33.355  -1.970  1.00  0.00           C
ATOM    566  CE2 TYR A 831     -12.166  35.100  -3.541  1.00  0.00           C
ATOM    567  CZ  TYR A 831     -12.181  34.594  -2.242  1.00  0.00           C
ATOM    568  OH  TYR A 831     -12.736  35.334  -1.224  1.00  0.00           O
ATOM    569  C   TYR A 831     -10.778  30.545  -7.199  1.00  0.00           C
ATOM    570  O   TYR A 831      -9.882  29.735  -6.966  1.00  0.00           O
ATOM    571  N   SER A 832     -11.205  30.793  -8.454  1.00  0.00           N
ATOM    572  CA  SER A 832     -10.604  30.111  -9.566  1.00  0.00           C
ATOM    573  CB  SER A 832     -11.679  29.622 -10.539  1.00  0.00           C
ATOM    574  OG  SER A 832     -12.392  30.711 -11.100  1.00  0.00           O
ATOM    575  C   SER A 832      -9.646  31.057 -10.225  1.00  0.00           C
ATOM    576  O   SER A 832      -9.808  32.274 -10.147  1.00  0.00           O
ATOM    577  N   ASN A 833      -8.606  30.502 -10.882  1.00  0.00           N
ATOM    578  CA  ASN A 833      -7.644  31.280 -11.610  1.00  0.00           C
ATOM    579  CB  ASN A 833      -6.226  30.776 -11.333  1.00  0.00           C
ATOM    580  CG  ASN A 833      -5.165  31.618 -12.012  1.00  0.00           C
ATOM    581  OD1 ASN A 833      -5.283  31.951 -13.191  1.00  0.00           O
ATOM    582  ND2 ASN A 833      -4.121  31.966 -11.268  1.00  0.00           N
ATOM    583  C   ASN A 833      -8.049  31.173 -13.054  1.00  0.00           C
ATOM    584  O   ASN A 833      -7.918  30.117 -13.669  1.00  0.00           O
ATOM    585  N   ALA A 834      -8.613  32.268 -13.598  1.00  0.00           N
ATOM    586  CA  ALA A 834      -9.136  32.370 -14.936  1.00  0.00           C
ATOM    587  CB  ALA A 834      -9.986  33.623 -15.079  1.00  0.00           C
ATOM    588  C   ALA A 834      -8.081  32.383 -16.003  1.00  0.00           C
ATOM    589  O   ALA A 834      -8.288  31.836 -17.086  1.00  0.00           O
ATOM    590  N   GLY A 835      -6.927  33.024 -15.745  1.00  0.00           N
ATOM    591  CA  GLY A 835      -5.969  33.206 -16.797  1.00  0.00           C
ATOM    592  C   GLY A 835      -6.245  34.565 -17.368  1.00  0.00           C
ATOM    593  O   GLY A 835      -7.000  35.345 -16.790  1.00  0.00           O
ATOM    594  N   ALA A 836      -5.665  34.868 -18.544  1.00  0.00           N
ATOM    595  CA  ALA A 836      -5.761  36.175 -19.133  1.00  0.00           C
ATOM    596  CB  ALA A 836      -4.972  36.230 -20.432  1.00  0.00           C
ATOM    597  C   ALA A 836      -7.191  36.537 -19.374  1.00  0.00           C
ATOM    598  O   ALA A 836      -7.585  37.686 -19.174  1.00  0.00           O
ATOM    599  N   SER A 837      -8.020  35.576 -19.812  1.00  0.00           N
ATOM    600  CA  SER A 837      -9.365  35.957 -20.109  1.00  0.00           C
ATOM    601  CB  SER A 837      -9.644  35.816 -21.607  1.00  0.00           C
ATOM    602  OG  SER A 837      -9.558  34.462 -22.016  1.00  0.00           O
ATOM    603  C   SER A 837     -10.327  35.137 -19.324  1.00  0.00           C
ATOM    604  O   SER A 837     -10.029  34.056 -18.813  1.00  0.00           O
ATOM    605  N   LEU A 838     -11.523  35.726 -19.182  1.00  0.00           N
ATOM    606  CA  LEU A 838     -12.681  35.105 -18.637  1.00  0.00           C
ATOM    607  CB  LEU A 838     -13.573  36.142 -17.952  1.00  0.00           C
ATOM    608  CG  LEU A 838     -12.944  36.918 -16.793  1.00  0.00           C
ATOM    609  CD1 LEU A 838     -13.908  37.970 -16.264  1.00  0.00           C
ATOM    610  CD2 LEU A 838     -12.527  35.973 -15.677  1.00  0.00           C
ATOM    611  C   LEU A 838     -13.368  34.416 -19.787  1.00  0.00           C
ATOM    612  O   LEU A 838     -12.964  34.523 -20.936  1.00  0.00           O
ATOM    613  N   ASP A 839     -14.373  33.591 -19.502  1.00  0.00           N
ATOM    614  CA  ASP A 839     -15.084  32.892 -20.530  1.00  0.00           C
ATOM    615  CB  ASP A 839     -14.240  31.739 -21.076  1.00  0.00           C
ATOM    616  CG  ASP A 839     -13.915  30.703 -20.018  1.00  0.00           C
ATOM    617  OD1 ASP A 839     -14.817  29.919 -19.657  1.00  0.00           O
ATOM    618  OD2 ASP A 839     -12.757  30.675 -19.550  1.00  0.00           O
ATOM    619  C   ASP A 839     -16.244  32.552 -19.715  1.00  0.00           C
ATOM    620  O   ASP A 839     -16.409  33.198 -18.682  1.00  0.00           O
ATOM    621  N   GLU A 840     -17.126  31.612 -20.068  1.00  0.00           N
ATOM    622  CA  GLU A 840     -17.826  31.618 -18.844  1.00  0.00           C
ATOM    623  CB  GLU A 840     -19.315  31.353 -19.077  1.00  0.00           C
ATOM    624  CG  GLU A 840     -20.123  32.597 -19.410  1.00  0.00           C
ATOM    625  CD  GLU A 840     -20.024  32.981 -20.872  1.00  0.00           C
ATOM    626  OE1 GLU A 840     -20.281  34.159 -21.196  1.00  0.00           O
ATOM    627  OE2 GLU A 840     -19.688  32.103 -21.695  1.00  0.00           O
ATOM    628  C   GLU A 840     -17.216  30.586 -17.950  1.00  0.00           C
ATOM    629  O   GLU A 840     -17.693  29.464 -17.832  1.00  0.00           O
ATOM    630  N   SER A 841     -16.058  31.006 -17.375  1.00  0.00           N
ATOM    631  CA  SER A 841     -15.174  30.525 -16.363  1.00  0.00           C
ATOM    632  CB  SER A 841     -13.820  31.231 -16.455  1.00  0.00           C
ATOM    633  OG  SER A 841     -13.933  32.600 -16.107  1.00  0.00           O
ATOM    634  C   SER A 841     -15.923  30.800 -15.135  1.00  0.00           C
ATOM    635  O   SER A 841     -15.608  30.264 -14.076  1.00  0.00           O
ATOM    636  C   LEU A 842     -18.665  30.884 -14.058  1.00  0.00           C
ATOM    637  O   LEU A 842     -19.125  30.580 -12.958  1.00  0.00           O
ATOM    638  N   LEU A 842     -16.880  31.737 -15.259  1.00  0.00           N
ATOM    639  CA  LEU A 842     -17.779  32.079 -14.210  1.00  0.00           C
ATOM    640  CB  LEU A 842     -18.542  33.360 -14.554  1.00  0.00           C
ATOM    641  CG  LEU A 842     -17.717  34.647 -14.604  1.00  0.00           C
ATOM    642  CD1 LEU A 842     -18.563  35.809 -15.103  1.00  0.00           C
ATOM    643  CD2 LEU A 842     -17.136  34.967 -13.235  1.00  0.00           C
ATOM    644  N   PHE A 843     -18.916  30.164 -15.176  1.00  0.00           N
ATOM    645  CA  PHE A 843     -19.760  29.001 -15.117  1.00  0.00           C
ATOM    646  CB  PHE A 843     -19.966  28.417 -16.516  1.00  0.00           C
ATOM    647  CG  PHE A 843     -21.076  29.069 -17.288  1.00  0.00           C
ATOM    648  CD1 PHE A 843     -21.455  28.583 -18.528  1.00  0.00           C
ATOM    649  CD2 PHE A 843     -21.743  30.168 -16.777  1.00  0.00           C
ATOM    650  CE1 PHE A 843     -22.477  29.182 -19.239  1.00  0.00           C
ATOM    651  CE2 PHE A 843     -22.766  30.768 -17.487  1.00  0.00           C
ATOM    652  CZ  PHE A 843     -23.134  30.280 -18.714  1.00  0.00           C
ATOM    653  C   PHE A 843     -19.122  28.020 -14.196  1.00  0.00           C
ATOM    654  O   PHE A 843     -19.813  27.344 -13.437  1.00  0.00           O
ATOM    655  N   VAL A 844     -17.783  27.903 -14.264  1.00  0.00           N
ATOM    656  CA  VAL A 844     -17.061  26.940 -13.484  1.00  0.00           C
ATOM    657  CB  VAL A 844     -15.558  26.956 -13.817  1.00  0.00           C
ATOM    658  CG1 VAL A 844     -14.785  26.086 -12.838  1.00  0.00           C
ATOM    659  CG2 VAL A 844     -15.324  26.492 -15.247  1.00  0.00           C
ATOM    660  C   VAL A 844     -17.284  27.212 -12.028  1.00  0.00           C
ATOM    661  O   VAL A 844     -17.410  26.281 -11.234  1.00  0.00           O
ATOM    662  N   ILE A 845     -17.312  28.498 -11.631  1.00  0.00           N
ATOM    663  CA  ILE A 845     -17.535  28.836 -10.251  1.00  0.00           C
ATOM    664  CB  ILE A 845     -17.329  30.341  -9.998  1.00  0.00           C
ATOM    665  CG1 ILE A 845     -15.881  30.738 -10.291  1.00  0.00           C
ATOM    666  CG2 ILE A 845     -17.741  30.704  -8.580  1.00  0.00           C
ATOM    667  CD1 ILE A 845     -14.864  30.003  -9.446  1.00  0.00           C
ATOM    668  C   ILE A 845     -18.916  28.415  -9.847  1.00  0.00           C
ATOM    669  O   ILE A 845     -19.112  27.879  -8.757  1.00  0.00           O
ATOM    670  N   GLU A 846     -19.915  28.649 -10.719  1.00  0.00           N
ATOM    671  CA  GLU A 846     -21.284  28.357 -10.400  1.00  0.00           C
ATOM    672  CB  GLU A 846     -22.208  28.828 -11.525  1.00  0.00           C
ATOM    673  CG  GLU A 846     -22.269  30.338 -11.687  1.00  0.00           C
ATOM    674  CD  GLU A 846     -23.253  30.771 -12.757  1.00  0.00           C
ATOM    675  OE1 GLU A 846     -23.317  31.984 -13.048  1.00  0.00           O
ATOM    676  OE2 GLU A 846     -23.957  29.897 -13.303  1.00  0.00           O
ATOM    677  C   GLU A 846     -21.459  26.887 -10.156  1.00  0.00           C
ATOM    678  O   GLU A 846     -22.102  26.490  -9.186  1.00  0.00           O
ATOM    679  N   MET A 847     -20.886  26.035 -11.026  1.00  0.00           N
ATOM    680  CA  MET A 847     -21.017  24.615 -10.866  1.00  0.00           C
ATOM    681  CB  MET A 847     -20.481  23.885 -12.099  1.00  0.00           C
ATOM    682  CG  MET A 847     -21.493  23.745 -13.225  1.00  0.00           C
ATOM    683  SD  MET A 847     -22.609  22.349 -12.988  1.00  0.00           S
ATOM    684  CE  MET A 847     -23.297  22.735 -11.380  1.00  0.00           C
ATOM    685  C   MET A 847     -20.289  24.192  -9.630  1.00  0.00           C
ATOM    686  O   MET A 847     -20.712  23.270  -8.934  1.00  0.00           O
ATOM    687  N   GLY A 848     -19.159  24.854  -9.323  1.00  0.00           N
ATOM    688  CA  GLY A 848     -18.405  24.481  -8.162  1.00  0.00           C
ATOM    689  C   GLY A 848     -19.262  24.647  -6.941  1.00  0.00           C
ATOM    690  O   GLY A 848     -19.327  23.753  -6.099  1.00  0.00           O
ATOM    691  N   LEU A 849     -19.965  25.790  -6.826  1.00  0.00           N
ATOM    692  CA  LEU A 849     -20.746  26.089  -5.656  1.00  0.00           C
ATOM    693  CG  LEU A 849     -20.201  28.629  -5.577  1.00  0.00           C
ATOM    694  CD2 LEU A 849     -19.539  28.580  -4.209  1.00  0.00           C
ATOM    695  O   LEU A 849     -22.228  24.711  -4.409  1.00  0.00           O
ATOM    696  CB  LEU A 849     -21.257  27.530  -5.707  1.00  0.00           C
ATOM    697  CD1 LEU A 849     -20.818  29.999  -5.818  1.00  0.00           C
ATOM    698  C   LEU A 849     -21.901  25.138  -5.515  1.00  0.00           C
ATOM    699  N   LEU A 850     -22.575  24.803  -6.631  1.00  0.00           N
ATOM    700  CA  LEU A 850     -23.726  23.943  -6.590  1.00  0.00           C
ATOM    701  CG  LEU A 850     -25.688  23.060  -8.049  1.00  0.00           C
ATOM    702  CD2 LEU A 850     -26.240  23.076  -9.466  1.00  0.00           C
ATOM    703  O   LEU A 850     -24.066  21.895  -5.423  1.00  0.00           O
ATOM    704  CB  LEU A 850     -24.419  23.910  -7.954  1.00  0.00           C
ATOM    705  CD1 LEU A 850     -26.739  23.551  -7.066  1.00  0.00           C
ATOM    706  C   LEU A 850     -23.343  22.551  -6.169  1.00  0.00           C
ATOM    707  CB  LYS A 851     -20.777  20.332  -7.669  1.00  0.00           C
ATOM    708  CA  LYS A 851     -21.667  20.738  -6.493  1.00  0.00           C
ATOM    709  CG  LYS A 851     -21.528  20.128  -8.975  1.00  0.00           C
ATOM    710  CD  LYS A 851     -20.585  19.725 -10.097  1.00  0.00           C
ATOM    711  CE  LYS A 851     -21.335  19.528 -11.404  1.00  0.00           C
ATOM    712  NZ  LYS A 851     -20.420  19.158 -12.519  1.00  0.00           N
ATOM    713  C   LYS A 851     -20.865  20.603  -5.223  1.00  0.00           C
ATOM    714  O   LYS A 851     -20.454  19.498  -4.869  1.00  0.00           O
ATOM    715  N   LYS A 851     -22.221  22.050  -6.709  1.00  0.00           N
ATOM    716  N   MET A 852     -20.581  21.719  -4.528  1.00  0.00           N
ATOM    717  CA  MET A 852     -19.685  21.776  -3.397  1.00  0.00           C
ATOM    718  CB  MET A 852     -19.644  23.191  -2.816  1.00  0.00           C
ATOM    719  CG  MET A 852     -18.724  23.343  -1.616  1.00  0.00           C
ATOM    720  SD  MET A 852     -18.705  25.023  -0.963  1.00  0.00           S
ATOM    721  CE  MET A 852     -20.329  25.114  -0.213  1.00  0.00           C
ATOM    722  C   MET A 852     -20.057  20.806  -2.308  1.00  0.00           C
ATOM    723  O   MET A 852     -19.183  20.144  -1.750  1.00  0.00           O
TER     724      MET A 852
ATOM    725  N   ASN A 854     -21.424  17.911  -2.289  1.00  0.00           N
ATOM    726  CA  ASN A 854     -21.022  16.550  -2.493  1.00  0.00           C
ATOM    727  CB  ASN A 854     -19.582  16.340  -2.020  1.00  0.00           C
ATOM    728  CG  ASN A 854     -18.578  17.124  -2.842  1.00  0.00           C
ATOM    729  OD1 ASN A 854     -18.785  17.358  -4.032  1.00  0.00           O
ATOM    730  ND2 ASN A 854     -17.486  17.533  -2.207  1.00  0.00           N
ATOM    731  C   ASN A 854     -22.007  15.679  -1.761  1.00  0.00           C
ATOM    732  O   ASN A 854     -23.213  15.779  -1.961  1.00  0.00           O
TER     733      ASN A 854
ATOM    734  N   GLY A 865     -17.907  32.346  -4.362  1.00  0.00           N
ATOM    735  CA  GLY A 865     -16.811  32.081  -5.268  1.00  0.00           C
ATOM    736  C   GLY A 865     -16.527  33.280  -6.139  1.00  0.00           C
ATOM    737  O   GLY A 865     -17.399  34.121  -6.345  1.00  0.00           O
ATOM    738  CA  TRP A 866     -14.885  34.475  -7.535  1.00  0.00           C
ATOM    739  CB  TRP A 866     -14.350  35.645  -6.707  1.00  0.00           C
ATOM    740  CG  TRP A 866     -13.980  36.842  -7.529  1.00  0.00           C
ATOM    741  CD2 TRP A 866     -12.934  37.782  -7.255  1.00  0.00           C
ATOM    742  CD1 TRP A 866     -14.572  37.254  -8.688  1.00  0.00           C
ATOM    743  NE1 TRP A 866     -13.960  38.393  -9.154  1.00  0.00           N
ATOM    744  CE3 TRP A 866     -11.986  37.909  -6.236  1.00  0.00           C
ATOM    745  CZ2 TRP A 866     -12.056  39.804  -8.334  1.00  0.00           C
ATOM    746  CZ3 TRP A 866     -11.101  38.969  -6.285  1.00  0.00           C
ATOM    747  CH2 TRP A 866     -11.139  39.904  -7.325  1.00  0.00           C
ATOM    748  C   TRP A 866     -13.846  33.996  -8.525  1.00  0.00           C
ATOM    749  O   TRP A 866     -12.935  33.252  -8.163  1.00  0.00           O
ATOM    750  N   TRP A 866     -15.277  33.381  -6.672  1.00  0.00           N
ATOM    751  CE2 TRP A 866     -12.951  38.736  -8.289  1.00  0.00           C
ATOM    752  N   ALA A 867     -13.964  34.413  -9.814  1.00  0.00           N
ATOM    753  CA  ALA A 867     -12.986  34.079 -10.823  1.00  0.00           C
ATOM    754  CB  ALA A 867     -13.652  33.950 -12.185  1.00  0.00           C
ATOM    755  C   ALA A 867     -11.940  35.153 -10.805  1.00  0.00           C
ATOM    756  O   ALA A 867     -12.248  36.319 -10.563  1.00  0.00           O
ATOM    757  N   CYS A 868     -10.670  34.796 -11.100  1.00  0.00           N
ATOM    758  CA  CYS A 868      -9.612  35.758 -10.975  1.00  0.00           C
ATOM    759  CB  CYS A 868      -8.773  35.473  -9.727  1.00  0.00           C
ATOM    760  SG  CYS A 868      -9.696  35.550  -8.174  1.00  0.00           S
ATOM    761  C   CYS A 868      -8.746  35.741 -12.215  1.00  0.00           C
ATOM    762  O   CYS A 868      -8.102  34.737 -12.506  1.00  0.00           O
ATOM    763  N   ARG A 869      -8.658  36.884 -12.948  1.00  0.00           N
ATOM    764  CA  ARG A 869      -7.827  36.948 -14.127  1.00  0.00           C
ATOM    765  CB  ARG A 869      -8.329  38.036 -15.078  1.00  0.00           C
ATOM    766  CG  ARG A 869      -9.711  37.770 -15.652  1.00  0.00           C
ATOM    767  CD  ARG A 869     -10.191  38.937 -16.500  1.00  0.00           C
ATOM    768  NE  ARG A 869     -10.398  40.143 -15.703  1.00  0.00           N
ATOM    769  CZ  ARG A 869     -10.709  41.331 -16.212  1.00  0.00           C
ATOM    770  NH1 ARG A 869     -10.878  42.373 -15.409  1.00  0.00           N
ATOM    771  NH2 ARG A 869     -10.849  41.474 -17.523  1.00  0.00           N
ATOM    772  C   ARG A 869      -6.378  37.203 -13.785  1.00  0.00           C
ATOM    773  O   ARG A 869      -6.023  38.127 -13.054  1.00  0.00           O
ATOM    774  N   LEU A 872      -1.721  34.419 -17.300  1.00  0.00           N
ATOM    775  CA  LEU A 872      -1.421  33.088 -17.738  1.00  0.00           C
ATOM    776  CB  LEU A 872      -1.602  32.093 -16.590  1.00  0.00           C
ATOM    777  CG  LEU A 872      -3.040  31.827 -16.143  1.00  0.00           C
ATOM    778  CD1 LEU A 872      -3.110  30.589 -15.263  1.00  0.00           C
ATOM    779  CD2 LEU A 872      -3.605  33.032 -15.406  1.00  0.00           C
ATOM    780  C   LEU A 872      -2.321  32.800 -18.882  1.00  0.00           C
ATOM    781  O   LEU A 872      -3.250  33.546 -19.183  1.00  0.00           O
ATOM    782  N   PRO A 873      -2.065  31.666 -19.477  1.00  0.00           N
ATOM    783  CA  PRO A 873      -2.914  31.204 -20.529  1.00  0.00           C
ATOM    784  CD  PRO A 873      -0.833  30.782 -19.281  1.00  0.00           C
ATOM    785  CB  PRO A 873      -2.272  29.887 -20.971  1.00  0.00           C
ATOM    786  C   PRO A 873      -4.290  31.016 -19.982  1.00  0.00           C
ATOM    787  CG  PRO A 873      -0.840  30.019 -20.576  1.00  0.00           C
ATOM    788  O   PRO A 873      -4.436  30.532 -18.862  1.00  0.00           O
ATOM    789  OG  SER A 874      -7.251  33.524 -21.255  1.00  0.00           O
ATOM    790  N   SER A 874      -5.317  31.404 -20.755  1.00  0.00           N
ATOM    791  CB  SER A 874      -7.588  32.148 -21.238  1.00  0.00           C
ATOM    792  C   SER A 874      -7.148  29.960 -20.155  1.00  0.00           C
ATOM    793  CA  SER A 874      -6.676  31.369 -20.289  1.00  0.00           C
ATOM    794  O   SER A 874      -7.118  29.174 -21.101  1.00  0.00           O
ATOM    795  N   ASN A 875      -7.662  29.636 -18.954  1.00  0.00           N
ATOM    796  CB  ASN A 875      -8.057  28.071 -17.130  1.00  0.00           C
ATOM    797  OD1 ASN A 875      -5.771  27.364 -17.101  1.00  0.00           O
ATOM    798  C   ASN A 875      -9.453  28.039 -19.199  1.00  0.00           C
ATOM    799  CA  ASN A 875      -8.085  28.302 -18.642  1.00  0.00           C
ATOM    800  CG  ASN A 875      -6.648  28.045 -16.570  1.00  0.00           C
ATOM    801  ND2 ASN A 875      -6.427  28.790 -15.493  1.00  0.00           N
ATOM    802  O   ASN A 875     -10.238  28.959 -19.432  1.00  0.00           O
ATOM    803  CA  THR A 876     -10.994  26.317 -20.028  1.00  0.00           C
ATOM    804  OG1 THR A 876      -9.992  24.563 -21.379  1.00  0.00           O
ATOM    805  C   THR A 876     -11.645  25.273 -19.168  1.00  0.00           C
ATOM    806  O   THR A 876     -11.130  24.896 -18.116  1.00  0.00           O
ATOM    807  N   THR A 876      -9.761  26.740 -19.418  1.00  0.00           N
ATOM    808  CB  THR A 876     -10.762  25.770 -21.449  1.00  0.00           C
ATOM    809  CG2 THR A 876     -10.004  26.783 -22.293  1.00  0.00           C
ATOM    810  N   ALA A 877     -12.835  24.803 -19.603  1.00  0.00           N
ATOM    811  CB  ALA A 877     -15.017  23.742 -19.412  1.00  0.00           C
ATOM    812  O   ALA A 877     -12.173  22.288 -20.123  1.00  0.00           O
ATOM    813  CA  ALA A 877     -13.579  23.776 -18.917  1.00  0.00           C
ATOM    814  C   ALA A 877     -12.888  22.466 -19.139  1.00  0.00           C
ATOM    815  CA  PHE A 878     -12.399  20.254 -18.237  1.00  0.00           C
ATOM    816  CG  PHE A 878     -10.048  19.366 -17.866  1.00  0.00           C
ATOM    817  CD1 PHE A 878     -10.191  18.015 -17.601  1.00  0.00           C
ATOM    818  CD2 PHE A 878      -8.917  19.794 -18.537  1.00  0.00           C
ATOM    819  CE1 PHE A 878      -9.223  17.112 -17.999  1.00  0.00           C
ATOM    820  CE2 PHE A 878      -7.949  18.891 -18.935  1.00  0.00           C
ATOM    821  CZ  PHE A 878      -8.098  17.556 -18.669  1.00  0.00           C
ATOM    822  C   PHE A 878     -13.360  19.243 -17.682  1.00  0.00           C
ATOM    823  O   PHE A 878     -14.356  19.599 -17.052  1.00  0.00           O
ATOM    824  N   PHE A 878     -13.098  21.508 -18.210  1.00  0.00           N
ATOM    825  CB  PHE A 878     -11.100  20.347 -17.434  1.00  0.00           C
ATOM    826  CG  ARG A 879     -14.144  14.322 -17.754  1.00  0.00           C
ATOM    827  N   ARG A 879     -13.064  17.947 -17.901  1.00  0.00           N
ATOM    828  CA  ARG A 879     -13.869  16.847 -17.440  1.00  0.00           C
ATOM    829  CB  ARG A 879     -13.201  15.514 -17.782  1.00  0.00           C
ATOM    830  CD  ARG A 879     -13.461  13.065 -18.267  1.00  0.00           C
ATOM    831  NE  ARG A 879     -14.378  11.930 -18.330  1.00  0.00           N
ATOM    832  CZ  ARG A 879     -14.041  10.720 -18.765  1.00  0.00           C
ATOM    833  NH1 ARG A 879     -14.943   9.748 -18.786  1.00  0.00           N
ATOM    834  NH2 ARG A 879     -12.804  10.485 -19.179  1.00  0.00           N
ATOM    835  C   ARG A 879     -14.056  17.027 -15.950  1.00  0.00           C
ATOM    836  O   ARG A 879     -13.124  16.823 -15.173  1.00  0.00           O
ATOM    837  N   GLY A 880     -15.300  17.343 -15.510  1.00  0.00           N
ATOM    838  CA  GLY A 880     -15.602  17.563 -14.112  1.00  0.00           C
ATOM    839  C   GLY A 880     -16.273  18.901 -13.907  1.00  0.00           C
ATOM    840  O   GLY A 880     -17.232  18.999 -13.143  1.00  0.00           O
ATOM    841  N   PHE A 881     -15.828  19.951 -14.624  1.00  0.00           N
ATOM    842  CA  PHE A 881     -16.431  21.263 -14.603  1.00  0.00           C
ATOM    843  CB  PHE A 881     -17.842  21.214 -15.193  1.00  0.00           C
ATOM    844  CG  PHE A 881     -18.270  22.497 -15.847  1.00  0.00           C
ATOM    845  CD1 PHE A 881     -19.539  23.008 -15.637  1.00  0.00           C
ATOM    846  CD2 PHE A 881     -17.404  23.194 -16.671  1.00  0.00           C
ATOM    847  CE1 PHE A 881     -19.932  24.189 -16.238  1.00  0.00           C
ATOM    848  CE2 PHE A 881     -17.797  24.374 -17.271  1.00  0.00           C
ATOM    849  CZ  PHE A 881     -19.055  24.872 -17.057  1.00  0.00           C
ATOM    850  C   PHE A 881     -16.506  21.878 -13.221  1.00  0.00           C
ATOM    851  O   PHE A 881     -17.578  22.306 -12.794  1.00  0.00           O
ATOM    852  N   GLY A 882     -15.386  21.911 -12.466  1.00  0.00           N
ATOM    853  CA  GLY A 882     -15.345  22.634 -11.215  1.00  0.00           C
ATOM    854  C   GLY A 882     -15.577  21.723 -10.046  1.00  0.00           C
ATOM    855  O   GLY A 882     -15.299  22.092  -8.905  1.00  0.00           O
ATOM    856  CD2 PHE A 883     -16.918  16.194  -8.690  1.00  0.00           C
ATOM    857  N   PHE A 883     -16.115  20.518 -10.298  1.00  0.00           N
ATOM    858  CA  PHE A 883     -16.409  19.581  -9.249  1.00  0.00           C
ATOM    859  CB  PHE A 883     -17.257  18.426  -9.785  1.00  0.00           C
ATOM    860  CG  PHE A 883     -17.602  17.395  -8.748  1.00  0.00           C
ATOM    861  CD1 PHE A 883     -18.612  17.628  -7.830  1.00  0.00           C
ATOM    862  CE1 PHE A 883     -18.929  16.680  -6.875  1.00  0.00           C
ATOM    863  CE2 PHE A 883     -17.236  15.247  -7.735  1.00  0.00           C
ATOM    864  CZ  PHE A 883     -18.236  15.485  -6.831  1.00  0.00           C
ATOM    865  C   PHE A 883     -15.154  19.041  -8.617  1.00  0.00           C
ATOM    866  O   PHE A 883     -15.068  18.995  -7.390  1.00  0.00           O
ATOM    867  N   PRO A 884     -14.161  18.647  -9.377  1.00  0.00           N
ATOM    868  CA  PRO A 884     -12.974  18.074  -8.798  1.00  0.00           C
ATOM    869  CD  PRO A 884     -14.159  18.563 -10.899  1.00  0.00           C
ATOM    870  CB  PRO A 884     -12.094  17.746 -10.006  1.00  0.00           C
ATOM    871  CG  PRO A 884     -13.056  17.569 -11.132  1.00  0.00           C
ATOM    872  C   PRO A 884     -12.312  19.049  -7.880  1.00  0.00           C
ATOM    873  O   PRO A 884     -11.687  18.617  -6.911  1.00  0.00           O
ATOM    874  N   GLN A 885     -12.365  20.355  -8.212  1.00  0.00           N
ATOM    875  CA  GLN A 885     -11.795  21.367  -7.367  1.00  0.00           C
ATOM    876  CB  GLN A 885     -11.617  22.674  -8.142  1.00  0.00           C
ATOM    877  CG  GLN A 885     -10.575  22.604  -9.247  1.00  0.00           C
ATOM    878  CD  GLN A 885     -11.131  22.032 -10.536  1.00  0.00           C
ATOM    879  OE1 GLN A 885     -12.053  21.216 -10.518  1.00  0.00           O
ATOM    880  NE2 GLN A 885     -10.572  22.460 -11.662  1.00  0.00           N
ATOM    881  C   GLN A 885     -12.645  21.603  -6.149  1.00  0.00           C
ATOM    882  O   GLN A 885     -12.147  21.626  -5.024  1.00  0.00           O
ATOM    883  N   ALA A 886     -13.968  21.770  -6.351  1.00  0.00           N
ATOM    884  CA  ALA A 886     -14.876  22.134  -5.292  1.00  0.00           C
ATOM    885  CB  ALA A 886     -16.254  22.443  -5.858  1.00  0.00           C
ATOM    886  C   ALA A 886     -14.982  21.055  -4.257  1.00  0.00           C
ATOM    887  O   ALA A 886     -14.986  21.332  -3.058  1.00  0.00           O
ATOM    888  O   ALA A 887     -14.100  18.107  -1.815  1.00  0.00           O
ATOM    889  N   ALA A 887     -15.091  19.790  -4.700  1.00  0.00           N
ATOM    890  CA  ALA A 887     -15.246  18.666  -3.817  1.00  0.00           C
ATOM    891  CB  ALA A 887     -15.538  17.403  -4.613  1.00  0.00           C
ATOM    892  C   ALA A 887     -14.015  18.489  -2.980  1.00  0.00           C
TER     893      ALA A 887
ATOM    894  N   TYR A 922     -29.285  24.387  -2.425  1.00  0.00           N
ATOM    895  CA  TYR A 922     -30.092  25.013  -3.439  1.00  0.00           C
ATOM    896  CB  TYR A 922     -29.612  24.605  -4.833  1.00  0.00           C
ATOM    897  CG  TYR A 922     -28.255  25.161  -5.201  1.00  0.00           C
ATOM    898  CD1 TYR A 922     -27.092  24.587  -4.704  1.00  0.00           C
ATOM    899  CD2 TYR A 922     -28.141  26.260  -6.044  1.00  0.00           C
ATOM    900  CE1 TYR A 922     -25.848  25.088  -5.034  1.00  0.00           C
ATOM    901  CE2 TYR A 922     -26.905  26.775  -6.385  1.00  0.00           C
ATOM    902  CZ  TYR A 922     -25.754  26.178  -5.872  1.00  0.00           C
ATOM    903  OH  TYR A 922     -24.515  26.680  -6.202  1.00  0.00           O
ATOM    904  C   TYR A 922     -31.554  24.682  -3.300  1.00  0.00           C
ATOM    905  O   TYR A 922     -32.378  25.110  -4.108  1.00  0.00           O
ATOM    906  N   GLN A 924     -32.969  21.637  -3.698  1.00  0.00           N
ATOM    907  C   GLN A 924     -33.575  19.371  -3.721  1.00  0.00           C
ATOM    908  CA  GLN A 924     -33.502  20.618  -4.555  1.00  0.00           C
ATOM    909  CB  GLN A 924     -32.624  20.449  -5.797  1.00  0.00           C
ATOM    910  CG  GLN A 924     -33.151  19.432  -6.795  1.00  0.00           C
ATOM    911  CD  GLN A 924     -32.290  19.337  -8.040  1.00  0.00           C
ATOM    912  OE1 GLN A 924     -31.207  19.918  -8.102  1.00  0.00           O
ATOM    913  NE2 GLN A 924     -32.772  18.603  -9.036  1.00  0.00           N
ATOM    914  O   GLN A 924     -32.663  19.076  -2.950  1.00  0.00           O
TER     915      GLN A 924
ATOM    916  N   LEU A 970     -19.241  10.011  -3.484  1.00  0.00           N
ATOM    917  CA  LEU A 970     -19.447  10.797  -4.670  1.00  0.00           C
ATOM    918  CB  LEU A 970     -18.858  10.089  -5.891  1.00  0.00           C
ATOM    919  CG  LEU A 970     -19.048  10.789  -7.238  1.00  0.00           C
ATOM    920  CD1 LEU A 970     -18.286  12.105  -7.272  1.00  0.00           C
ATOM    921  CD2 LEU A 970     -18.600   9.889  -8.380  1.00  0.00           C
ATOM    922  C   LEU A 970     -20.905  11.080  -4.899  1.00  0.00           C
ATOM    923  O   LEU A 970     -21.730  10.169  -4.935  1.00  0.00           O
ATOM    924  N   LYS A 971     -21.249  12.380  -5.032  1.00  0.00           N
ATOM    925  CA  LYS A 971     -22.533  12.784  -5.533  1.00  0.00           C
ATOM    926  CB  LYS A 971     -23.360  13.435  -4.423  1.00  0.00           C
ATOM    927  CG  LYS A 971     -24.773  13.811  -4.841  1.00  0.00           C
ATOM    928  CD  LYS A 971     -25.544  14.431  -3.687  1.00  0.00           C
ATOM    929  CE  LYS A 971     -26.977  14.743  -4.085  1.00  0.00           C
ATOM    930  NZ  LYS A 971     -27.046  15.811  -5.120  1.00  0.00           N
ATOM    931  C   LYS A 971     -22.196  13.707  -6.663  1.00  0.00           C
ATOM    932  O   LYS A 971     -21.676  14.800  -6.441  1.00  0.00           O
ATOM    933  N   PHE A 972     -22.454  13.277  -7.916  1.00  0.00           N
ATOM    934  CA  PHE A 972     -22.136  14.104  -9.048  1.00  0.00           C
ATOM    935  CB  PHE A 972     -21.149  13.390  -9.973  1.00  0.00           C
ATOM    936  CG  PHE A 972     -20.717  14.214 -11.152  1.00  0.00           C
ATOM    937  CD1 PHE A 972     -19.522  14.913 -11.126  1.00  0.00           C
ATOM    938  CD2 PHE A 972     -21.505  14.292 -12.286  1.00  0.00           C
ATOM    939  CE1 PHE A 972     -19.125  15.672 -12.210  1.00  0.00           C
ATOM    940  CE2 PHE A 972     -21.108  15.051 -13.371  1.00  0.00           C
ATOM    941  CZ  PHE A 972     -19.924  15.739 -13.336  1.00  0.00           C
ATOM    942  C   PHE A 972     -23.432  14.422  -9.735  1.00  0.00           C
ATOM    943  O   PHE A 972     -24.046  13.550 -10.349  1.00  0.00           O
ATOM    944  N   PRO A 973     -23.867  15.655  -9.644  1.00  0.00           N
ATOM    945  CA  PRO A 973     -25.111  16.065 -10.245  1.00  0.00           C
ATOM    946  CD  PRO A 973     -23.248  16.791  -8.815  1.00  0.00           C
ATOM    947  CB  PRO A 973     -25.464  17.363  -9.516  1.00  0.00           C
ATOM    948  CG  PRO A 973     -24.146  17.952  -9.141  1.00  0.00           C
ATOM    949  C   PRO A 973     -24.927  16.281 -11.711  1.00  0.00           C
ATOM    950  O   PRO A 973     -23.833  16.672 -12.116  1.00  0.00           O
ATOM    951  N   VAL A 974     -25.986  16.054 -12.516  1.00  0.00           N
ATOM    952  CA  VAL A 974     -25.883  16.217 -13.937  1.00  0.00           C
ATOM    953  CB  VAL A 974     -25.900  14.859 -14.664  1.00  0.00           C
ATOM    954  CG1 VAL A 974     -25.849  15.061 -16.170  1.00  0.00           C
ATOM    955  CG2 VAL A 974     -24.740  13.992 -14.199  1.00  0.00           C
ATOM    956  C   VAL A 974     -27.009  17.092 -14.393  1.00  0.00           C
ATOM    957  O   VAL A 974     -28.143  16.954 -13.937  1.00  0.00           O
ATOM    958  N   GLY A 975     -26.713  18.028 -15.319  1.00  0.00           N
ATOM    959  CA  GLY A 975     -27.728  18.906 -15.824  1.00  0.00           C
ATOM    960  C   GLY A 975     -27.052  20.149 -16.304  1.00  0.00           C
ATOM    961  O   GLY A 975     -25.947  20.483 -15.877  1.00  0.00           O
ATOM    962  N   LEU A 976     -27.747  20.881 -17.193  1.00  0.00           N
ATOM    963  CA  LEU A 976     -27.247  22.065 -17.827  1.00  0.00           C
ATOM    964  CB  LEU A 976     -27.380  21.956 -19.347  1.00  0.00           C
ATOM    965  CG  LEU A 976     -26.667  20.774 -20.007  1.00  0.00           C
ATOM    966  CD1 LEU A 976     -26.969  20.728 -21.497  1.00  0.00           C
ATOM    967  CD2 LEU A 976     -25.166  20.853 -19.773  1.00  0.00           C
ATOM    968  C   LEU A 976     -28.026  23.219 -17.267  1.00  0.00           C
ATOM    969  O   LEU A 976     -28.943  23.034 -16.470  1.00  0.00           O
ATOM    970  N   GLY A 977     -27.646  24.453 -17.650  1.00  0.00           N
ATOM    971  CA  GLY A 977     -28.273  25.643 -17.146  1.00  0.00           C
ATOM    972  C   GLY A 977     -29.706  25.745 -17.568  1.00  0.00           C
ATOM    973  O   GLY A 977     -30.555  26.151 -16.774  1.00  0.00           O
ATOM    974  N   SER A 978     -30.019  25.391 -18.831  1.00  0.00           N
ATOM    975  CA  SER A 978     -31.356  25.608 -19.308  1.00  0.00           C
ATOM    976  CB  SER A 978     -31.425  26.886 -20.147  1.00  0.00           C
ATOM    977  OG  SER A 978     -31.082  28.023 -19.374  1.00  0.00           O
ATOM    978  C   SER A 978     -31.824  24.433 -20.107  1.00  0.00           C
ATOM    979  O   SER A 978     -31.067  23.514 -20.414  1.00  0.00           O
ATOM    980  N   ARG A 979     -33.134  24.439 -20.425  1.00  0.00           N
ATOM    981  CA  ARG A 979     -33.791  23.422 -21.195  1.00  0.00           C
ATOM    982  CB  ARG A 979     -35.305  23.644 -21.195  1.00  0.00           C
ATOM    983  CG  ARG A 979     -36.090  22.570 -21.930  1.00  0.00           C
ATOM    984  CD  ARG A 979     -37.586  22.821 -21.841  1.00  0.00           C
ATOM    985  NE  ARG A 979     -37.974  24.058 -22.515  1.00  0.00           N
ATOM    986  CZ  ARG A 979     -39.144  24.665 -22.345  1.00  0.00           C
ATOM    987  NH1 ARG A 979     -39.410  25.787 -23.000  1.00  0.00           N
ATOM    988  NH2 ARG A 979     -40.045  24.150 -21.520  1.00  0.00           N
ATOM    989  C   ARG A 979     -33.232  23.443 -22.589  1.00  0.00           C
ATOM    990  O   ARG A 979     -33.003  22.397 -23.195  1.00  0.00           O
ATOM    991  N   ALA A 980     -32.984  24.654 -23.123  1.00  0.00           N
ATOM    992  CA  ALA A 980     -32.515  24.853 -24.468  1.00  0.00           C
ATOM    993  CB  ALA A 980     -32.453  26.337 -24.794  1.00  0.00           C
ATOM    994  C   ALA A 980     -31.169  24.217 -24.650  1.00  0.00           C
ATOM    995  O   ALA A 980     -30.868  23.677 -25.714  1.00  0.00           O
ATOM    996  N   ALA A 981     -30.313  24.280 -23.616  1.00  0.00           N
ATOM    997  CA  ALA A 981     -28.977  23.751 -23.683  1.00  0.00           C
ATOM    998  CB  ALA A 981     -28.217  24.067 -22.404  1.00  0.00           C
ATOM    999  C   ALA A 981     -29.023  22.266 -23.922  1.00  0.00           C
ATOM   1000  O   ALA A 981     -28.136  21.703 -24.561  1.00  0.00           O
ATOM   1001  N   GLY A 982     -30.031  21.598 -23.335  1.00  0.00           N
ATOM   1002  CA  GLY A 982     -30.316  20.185 -23.369  1.00  0.00           C
ATOM   1003  C   GLY A 982     -30.822  19.666 -24.692  1.00  0.00           C
ATOM   1004  O   GLY A 982     -30.839  18.454 -24.890  1.00  0.00           O
ATOM   1005  N   GLN A 983     -31.366  20.521 -25.582  1.00  0.00           N
ATOM   1006  CA  GLN A 983     -31.994  20.037 -26.792  1.00  0.00           C
ATOM   1007  CB  GLN A 983     -32.638  21.193 -27.560  1.00  0.00           C
ATOM   1008  CG  GLN A 983     -31.642  22.169 -28.164  1.00  0.00           C
ATOM   1009  CD  GLN A 983     -32.314  23.271 -28.959  1.00  0.00           C
ATOM   1010  OE1 GLN A 983     -33.158  23.005 -29.815  1.00  0.00           O
ATOM   1011  NE2 GLN A 983     -31.941  24.514 -28.678  1.00  0.00           N
ATOM   1012  C   GLN A 983     -31.022  19.317 -27.690  1.00  0.00           C
ATOM   1013  O   GLN A 983     -29.826  19.605 -27.705  1.00  0.00           O
ATOM   1014  N   ALA A 984     -31.535  18.323 -28.458  1.00  0.00           N
ATOM   1015  CA  ALA A 984     -30.707  17.539 -29.337  1.00  0.00           C
ATOM   1016  CB  ALA A 984     -30.110  16.357 -28.589  1.00  0.00           C
ATOM   1017  C   ALA A 984     -31.526  17.079 -30.511  1.00  0.00           C
ATOM   1018  O   ALA A 984     -32.749  16.976 -30.423  1.00  0.00           O
ATOM   1019  N   ALA A 985     -30.853  16.774 -31.649  1.00  0.00           N
ATOM   1020  CA  ALA A 985     -31.558  16.386 -32.844  1.00  0.00           C
ATOM   1021  CB  ALA A 985     -31.785  17.593 -33.741  1.00  0.00           C
ATOM   1022  C   ALA A 985     -30.800  15.319 -33.583  1.00  0.00           C
ATOM   1023  O   ALA A 985     -29.591  15.158 -33.412  1.00  0.00           O
ATOM   1024  N   HIS A1000     -26.470  12.486 -35.829  1.00  0.00           N
ATOM   1025  CA  HIS A1000     -26.958  13.331 -34.776  1.00  0.00           C
ATOM   1026  ND1 HIS A1000     -25.273  12.419 -32.125  1.00  0.00           N
ATOM   1027  CG  HIS A1000     -26.200  11.779 -32.919  1.00  0.00           C
ATOM   1028  CB  HIS A1000     -27.350  12.495 -33.556  1.00  0.00           C
ATOM   1029  NE2 HIS A1000     -24.625  10.312 -32.159  1.00  0.00           N
ATOM   1030  CD2 HIS A1000     -25.714  10.407 -32.897  1.00  0.00           C
ATOM   1031  CE1 HIS A1000     -24.366  11.521 -31.700  1.00  0.00           C
ATOM   1032  C   HIS A1000     -25.881  14.330 -34.445  1.00  0.00           C
ATOM   1033  O   HIS A1000     -24.767  14.264 -34.961  1.00  0.00           O
ATOM   1034  N   GLY A1001     -26.217  15.288 -33.559  1.00  0.00           N
ATOM   1035  CA  GLY A1001     -25.407  16.406 -33.140  1.00  0.00           C
ATOM   1036  C   GLY A1001     -24.190  16.029 -32.339  1.00  0.00           C
ATOM   1037  O   GLY A1001     -23.239  16.807 -32.274  1.00  0.00           O
ATOM   1038  N   GLY A1002     -24.216  14.885 -31.626  1.00  0.00           N
ATOM   1039  CA  GLY A1002     -23.136  14.503 -30.745  1.00  0.00           C
ATOM   1040  C   GLY A1002     -21.873  14.150 -31.486  1.00  0.00           C
ATOM   1041  O   GLY A1002     -21.902  13.686 -32.625  1.00  0.00           O
ATOM   1042  CG1 ILE A1003     -19.178  16.525 -31.935  1.00  0.00           C
ATOM   1043  CG2 ILE A1003     -17.119  15.073 -31.740  1.00  0.00           C
ATOM   1044  CD1 ILE A1003     -19.394  16.285 -33.413  1.00  0.00           C
ATOM   1045  N   ILE A1003     -20.719  14.326 -30.791  1.00  0.00           N
ATOM   1046  CA  ILE A1003     -19.395  14.092 -31.313  1.00  0.00           C
ATOM   1047  CB  ILE A1003     -18.516  15.352 -31.209  1.00  0.00           C
ATOM   1048  C   ILE A1003     -18.770  12.937 -30.574  1.00  0.00           C
ATOM   1049  O   ILE A1003     -18.858  12.850 -29.351  1.00  0.00           O
ATOM   1050  N   GLU A1004     -18.121  12.010 -31.317  1.00  0.00           N
ATOM   1051  CA  GLU A1004     -17.459  10.848 -30.770  1.00  0.00           C
ATOM   1052  CB  GLU A1004     -17.575   9.663 -31.731  1.00  0.00           C
ATOM   1053  CG  GLU A1004     -16.952   8.378 -31.210  1.00  0.00           C
ATOM   1054  CD  GLU A1004     -17.671   7.834 -29.992  1.00  0.00           C
ATOM   1055  OE1 GLU A1004     -18.662   7.094 -30.168  1.00  0.00           O
ATOM   1056  OE2 GLU A1004     -17.244   8.148 -28.861  1.00  0.00           O
ATOM   1057  C   GLU A1004     -16.020  11.187 -30.496  1.00  0.00           C
ATOM   1058  O   GLU A1004     -15.208  11.326 -31.409  1.00  0.00           O
ATOM   1059  N   MET A1005     -15.723  11.451 -29.212  1.00  0.00           N
ATOM   1060  CA  MET A1005     -14.438  11.676 -28.607  1.00  0.00           C
ATOM   1061  CB  MET A1005     -14.571  12.598 -27.394  1.00  0.00           C
ATOM   1062  CG  MET A1005     -15.230  13.934 -27.698  1.00  0.00           C
ATOM   1063  SD  MET A1005     -15.531  14.915 -26.216  1.00  0.00           S
ATOM   1064  CE  MET A1005     -16.738  13.894 -25.374  1.00  0.00           C
ATOM   1065  C   MET A1005     -13.729  10.407 -28.171  1.00  0.00           C
ATOM   1066  O   MET A1005     -12.551  10.472 -27.825  1.00  0.00           O
ATOM   1067  N   GLY A1006     -14.426   9.241 -28.073  1.00  0.00           N
ATOM   1068  CA  GLY A1006     -13.836   8.018 -27.537  1.00  0.00           C
ATOM   1069  C   GLY A1006     -14.699   7.449 -26.429  1.00  0.00           C
ATOM   1070  O   GLY A1006     -14.413   6.379 -25.887  1.00  0.00           O
ATOM   1071  CA  GLN A1007     -16.730   7.801 -25.032  1.00  0.00           C
ATOM   1072  CB  GLN A1007     -17.588   9.006 -24.642  1.00  0.00           C
ATOM   1073  CG  GLN A1007     -18.563   9.449 -25.721  1.00  0.00           C
ATOM   1074  CD  GLN A1007     -17.937  10.410 -26.713  1.00  0.00           C
ATOM   1075  OE1 GLN A1007     -16.972  10.069 -27.397  1.00  0.00           O
ATOM   1076  NE2 GLN A1007     -18.486  11.617 -26.792  1.00  0.00           N
ATOM   1077  C   GLN A1007     -17.626   6.666 -25.472  1.00  0.00           C
ATOM   1078  N   GLN A1007     -15.772   8.170 -26.051  1.00  0.00           N
ATOM   1079  O   GLN A1007     -18.272   6.026 -24.639  1.00  0.00           O
TER    1080      GLN A1007
ATOM   1081  O   VAL A1009     -23.345   6.740 -29.288  1.00  0.00           O
ATOM   1082  N   VAL A1009     -20.228   7.113 -27.806  1.00  0.00           N
ATOM   1083  CA  VAL A1009     -21.543   7.662 -28.054  1.00  0.00           C
ATOM   1084  CB  VAL A1009     -21.499   9.196 -28.186  1.00  0.00           C
ATOM   1085  CG1 VAL A1009     -20.814   9.599 -29.482  1.00  0.00           C
ATOM   1086  CG2 VAL A1009     -22.903   9.777 -28.117  1.00  0.00           C
ATOM   1087  C   VAL A1009     -22.160   7.069 -29.285  1.00  0.00           C
ATOM   1088  N   THR A1033     -20.582  13.552 -37.986  1.00  0.00           N
ATOM   1089  CA  THR A1033     -21.423  14.635 -37.540  1.00  0.00           C
ATOM   1090  CB  THR A1033     -21.127  15.014 -36.077  1.00  0.00           C
ATOM   1091  OG1 THR A1033     -21.353  13.879 -35.232  1.00  0.00           O
ATOM   1092  CG2 THR A1033     -22.038  16.145 -35.625  1.00  0.00           C
ATOM   1093  C   THR A1033     -21.203  15.810 -38.455  1.00  0.00           C
ATOM   1094  O   THR A1033     -20.073  16.086 -38.856  1.00  0.00           O
ATOM   1095  N   THR A1035     -22.951  19.934 -39.599  1.00  0.00           N
ATOM   1096  CA  THR A1035     -23.898  21.007 -39.476  1.00  0.00           C
ATOM   1097  CB  THR A1035     -23.195  22.376 -39.418  1.00  0.00           C
ATOM   1098  CG2 THR A1035     -22.256  22.443 -38.224  1.00  0.00           C
ATOM   1099  C   THR A1035     -24.836  20.933 -40.639  1.00  0.00           C
ATOM   1100  O   THR A1035     -25.956  21.437 -40.583  1.00  0.00           O
ATOM   1101  OG1 THR A1035     -22.431  22.575 -40.614  1.00  0.00           O
TER    1102      THR A1035
ATOM   1103  N   VAL A1038     -27.413  17.936 -39.412  1.00  0.00           N
ATOM   1104  CA  VAL A1038     -28.183  18.272 -38.239  1.00  0.00           C
ATOM   1105  CB  VAL A1038     -28.004  17.222 -37.127  1.00  0.00           C
ATOM   1106  CG1 VAL A1038     -28.811  17.607 -35.896  1.00  0.00           C
ATOM   1107  CG2 VAL A1038     -28.410  15.844 -37.625  1.00  0.00           C
ATOM   1108  C   VAL A1038     -27.749  19.637 -37.791  1.00  0.00           C
ATOM   1109  O   VAL A1038     -26.604  19.840 -37.390  1.00  0.00           O
ATOM   1110  N   PRO A1039     -28.657  20.576 -37.857  1.00  0.00           N
ATOM   1111  CA  PRO A1039     -28.363  21.950 -37.527  1.00  0.00           C
ATOM   1112  CD  PRO A1039     -30.056  20.471 -38.542  1.00  0.00           C
ATOM   1113  CB  PRO A1039     -29.356  22.754 -38.369  1.00  0.00           C
ATOM   1114  CG  PRO A1039     -30.565  21.883 -38.453  1.00  0.00           C
ATOM   1115  C   PRO A1039     -28.526  22.293 -36.077  1.00  0.00           C
ATOM   1116  O   PRO A1039     -29.253  21.602 -35.367  1.00  0.00           O
ATOM   1117  N   ASN A1040     -27.855  23.379 -35.641  1.00  0.00           N
ATOM   1118  OD1 ASN A1040     -28.875  26.681 -35.329  1.00  0.00           O
ATOM   1119  ND2 ASN A1040     -30.742  25.640 -36.022  1.00  0.00           N
ATOM   1120  C   ASN A1040     -27.805  23.079 -33.206  1.00  0.00           C
ATOM   1121  O   ASN A1040     -28.415  23.258 -32.154  1.00  0.00           O
ATOM   1122  CA  ASN A1040     -28.037  24.011 -34.363  1.00  0.00           C
ATOM   1123  CG  ASN A1040     -29.663  25.739 -35.254  1.00  0.00           C
ATOM   1124  CB  ASN A1040     -29.438  24.617 -34.259  1.00  0.00           C
ATOM   1125  N   ALA A1041     -26.903  22.087 -33.327  1.00  0.00           N
ATOM   1126  CA  ALA A1041     -26.703  21.177 -32.227  1.00  0.00           C
ATOM   1127  CB  ALA A1041     -26.045  19.894 -32.713  1.00  0.00           C
ATOM   1128  C   ALA A1041     -25.869  21.837 -31.167  1.00  0.00           C
ATOM   1129  O   ALA A1041     -25.043  22.702 -31.453  1.00  0.00           O
ATOM   1130  N   ASN A1042     -26.078  21.428 -29.896  1.00  0.00           N
ATOM   1131  CA  ASN A1042     -25.348  21.953 -28.772  1.00  0.00           C
ATOM   1132  CB  ASN A1042     -26.164  21.805 -27.486  1.00  0.00           C
ATOM   1133  OD1 ASN A1042     -27.461  23.770 -27.915  1.00  0.00           O
ATOM   1134  ND2 ASN A1042     -28.546  21.977 -27.101  1.00  0.00           N
ATOM   1135  C   ASN A1042     -24.025  21.248 -28.677  1.00  0.00           C
ATOM   1136  O   ASN A1042     -23.757  20.279 -29.385  1.00  0.00           O
ATOM   1137  CG  ASN A1042     -27.453  22.604 -27.519  1.00  0.00           C
ATOM   1138  CG2 ILE A1043     -21.589  21.974 -25.120  1.00  0.00           C
ATOM   1139  CD1 ILE A1043     -18.728  23.007 -25.981  1.00  0.00           C
ATOM   1140  C   ILE A1043     -21.880  19.863 -26.987  1.00  0.00           C
ATOM   1141  N   ILE A1043     -23.154  21.757 -27.783  1.00  0.00           N
ATOM   1142  CA  ILE A1043     -21.830  21.263 -27.520  1.00  0.00           C
ATOM   1143  CB  ILE A1043     -21.072  22.174 -26.537  1.00  0.00           C
ATOM   1144  CG1 ILE A1043     -19.566  21.929 -26.635  1.00  0.00           C
ATOM   1145  O   ILE A1043     -22.814  19.493 -26.277  1.00  0.00           O
ATOM   1146  N   SER A1044     -20.883  19.026 -27.365  1.00  0.00           N
ATOM   1147  CA  SER A1044     -20.818  17.693 -26.821  1.00  0.00           C
ATOM   1148  CB  SER A1044     -20.160  16.738 -27.819  1.00  0.00           C
ATOM   1149  OG  SER A1044     -20.961  16.580 -28.978  1.00  0.00           O
ATOM   1150  C   SER A1044     -20.058  17.802 -25.544  1.00  0.00           C
ATOM   1151  O   SER A1044     -18.828  17.818 -25.523  1.00  0.00           O
ATOM   1152  N   GLY A1045     -20.811  17.868 -24.431  1.00  0.00           N
ATOM   1153  CA  GLY A1045     -20.252  17.962 -23.113  1.00  0.00           C
ATOM   1154  C   GLY A1045     -21.382  17.817 -22.131  1.00  0.00           C
ATOM   1155  O   GLY A1045     -22.512  17.510 -22.499  1.00  0.00           O
ATOM   1156  N   GLY A1046     -21.074  17.988 -20.833  1.00  0.00           N
ATOM   1157  CA  GLY A1046     -22.030  18.023 -19.764  1.00  0.00           C
ATOM   1158  C   GLY A1046     -22.462  16.651 -19.317  1.00  0.00           C
ATOM   1159  O   GLY A1046     -23.429  16.538 -18.564  1.00  0.00           O
ATOM   1160  N   SER A1047     -21.763  15.582 -19.753  1.00  0.00           N
ATOM   1161  CA  SER A1047     -22.027  14.215 -19.353  1.00  0.00           C
ATOM   1162  CB  SER A1047     -22.092  14.106 -17.828  1.00  0.00           C
ATOM   1163  OG  SER A1047     -20.867  14.500 -17.236  1.00  0.00           O
ATOM   1164  C   SER A1047     -23.305  13.687 -19.952  1.00  0.00           C
ATOM   1165  O   SER A1047     -23.704  12.559 -19.665  1.00  0.00           O
ATOM   1166  N   VAL A1048     -24.000  14.514 -20.751  1.00  0.00           N
ATOM   1167  CA  VAL A1048     -25.256  14.230 -21.400  1.00  0.00           C
ATOM   1168  CB  VAL A1048     -26.224  15.424 -21.304  1.00  0.00           C
ATOM   1169  CG1 VAL A1048     -26.640  15.658 -19.860  1.00  0.00           C
ATOM   1170  CG2 VAL A1048     -25.585  16.675 -21.887  1.00  0.00           C
ATOM   1171  C   VAL A1048     -25.295  13.833 -22.857  1.00  0.00           C
ATOM   1172  O   VAL A1048     -26.397  13.652 -23.377  1.00  0.00           O
ATOM   1173  N   VAL A1049     -24.170  13.795 -23.596  1.00  0.00           N
ATOM   1174  CA  VAL A1049     -24.249  13.649 -25.031  1.00  0.00           C
ATOM   1175  CB  VAL A1049     -22.850  13.542 -25.665  1.00  0.00           C
ATOM   1176  CG1 VAL A1049     -22.959  13.389 -27.175  1.00  0.00           C
ATOM   1177  CG2 VAL A1049     -22.009  14.758 -25.309  1.00  0.00           C
ATOM   1178  C   VAL A1049     -25.070  12.451 -25.442  1.00  0.00           C
ATOM   1179  O   VAL A1049     -25.984  12.586 -26.258  1.00  0.00           O
ATOM   1180  N   ALA A1050     -24.789  11.256 -24.884  1.00  0.00           N
ATOM   1181  CA  ALA A1050     -25.515  10.054 -25.228  1.00  0.00           C
ATOM   1182  C   ALA A1050     -26.953  10.164 -24.804  1.00  0.00           C
ATOM   1183  O   ALA A1050     -27.852   9.786 -25.553  1.00  0.00           O
ATOM   1184  CB  ALA A1050     -24.864   8.839 -24.585  1.00  0.00           C
ATOM   1185  N   ASP A1051     -27.217  10.704 -23.597  1.00  0.00           N
ATOM   1186  CA  ASP A1051     -28.563  10.737 -23.085  1.00  0.00           C
ATOM   1187  CB  ASP A1051     -28.592  11.375 -21.695  1.00  0.00           C
ATOM   1188  CG  ASP A1051     -27.983  10.483 -20.631  1.00  0.00           C
ATOM   1189  OD1 ASP A1051     -27.785   9.281 -20.906  1.00  0.00           O
ATOM   1190  C   ASP A1051     -29.449  11.489 -24.036  1.00  0.00           C
ATOM   1191  O   ASP A1051     -30.504  10.999 -24.437  1.00  0.00           O
ATOM   1192  OD2 ASP A1051     -27.702  10.986 -19.523  1.00  0.00           O
ATOM   1193  CD1 LEU A1052     -28.518  17.064 -23.825  1.00  0.00           C
ATOM   1194  CD2 LEU A1052     -30.756  16.039 -23.404  1.00  0.00           C
ATOM   1195  C   LEU A1052     -29.971  13.213 -26.608  1.00  0.00           C
ATOM   1196  O   LEU A1052     -31.074  13.216 -27.153  1.00  0.00           O
ATOM   1197  N   LEU A1052     -29.037  12.722 -24.391  1.00  0.00           N
ATOM   1198  CA  LEU A1052     -29.828  13.632 -25.174  1.00  0.00           C
ATOM   1199  CB  LEU A1052     -29.229  15.039 -25.127  1.00  0.00           C
ATOM   1200  CG  LEU A1052     -29.309  15.765 -23.783  1.00  0.00           C
ATOM   1201  N   ASN A1053     -28.853  12.849 -27.264  1.00  0.00           N
ATOM   1202  CA  ASN A1053     -28.886  12.451 -28.644  1.00  0.00           C
ATOM   1203  CB  ASN A1053     -27.469  12.386 -29.217  1.00  0.00           C
ATOM   1204  CG  ASN A1053     -26.869  13.760 -29.445  1.00  0.00           C
ATOM   1205  OD1 ASN A1053     -27.192  14.433 -30.424  1.00  0.00           O
ATOM   1206  ND2 ASN A1053     -25.993  14.179 -28.540  1.00  0.00           N
ATOM   1207  C   ASN A1053     -29.591  11.136 -28.748  1.00  0.00           C
ATOM   1208  O   ASN A1053     -30.225  10.843 -29.760  1.00  0.00           O
ATOM   1209  N   GLY A1054     -29.470  10.293 -27.704  1.00  0.00           N
ATOM   1210  CA  GLY A1054     -30.130   9.017 -27.679  1.00  0.00           C
ATOM   1211  C   GLY A1054     -31.614   9.242 -27.730  1.00  0.00           C
ATOM   1212  O   GLY A1054     -32.337   8.501 -28.393  1.00  0.00           O
ATOM   1213  N   LEU A1055     -32.116  10.258 -27.000  1.00  0.00           N
ATOM   1214  CA  LEU A1055     -33.522  10.560 -26.981  1.00  0.00           C
ATOM   1215  CB  LEU A1055     -33.829  11.617 -25.918  1.00  0.00           C
ATOM   1216  CG  LEU A1055     -33.657  11.183 -24.461  1.00  0.00           C
ATOM   1217  CD1 LEU A1055     -33.823  12.369 -23.524  1.00  0.00           C
ATOM   1218  CD2 LEU A1055     -34.649  10.086 -24.107  1.00  0.00           C
ATOM   1219  C   LEU A1055     -33.969  11.029 -28.339  1.00  0.00           C
ATOM   1220  O   LEU A1055     -35.076  10.715 -28.773  1.00  0.00           O
ATOM   1221  N   TYR A1099     -36.127  14.743 -32.530  1.00  0.00           N
ATOM   1222  CA  TYR A1099     -35.837  15.928 -31.771  1.00  0.00           C
ATOM   1223  CD2 TYR A1099     -37.256  18.893 -30.626  1.00  0.00           C
ATOM   1224  CE1 TYR A1099     -34.971  20.345 -31.189  1.00  0.00           C
ATOM   1225  CE2 TYR A1099     -37.019  20.078 -29.956  1.00  0.00           C
ATOM   1226  CZ  TYR A1099     -35.864  20.804 -30.246  1.00  0.00           C
ATOM   1227  OH  TYR A1099     -35.613  21.985 -29.587  1.00  0.00           O
ATOM   1228  C   TYR A1099     -36.144  15.690 -30.318  1.00  0.00           C
ATOM   1229  O   TYR A1099     -37.158  15.080 -29.981  1.00  0.00           O
ATOM   1230  CB  TYR A1099     -36.637  17.117 -32.307  1.00  0.00           C
ATOM   1231  CG  TYR A1099     -36.367  18.415 -31.580  1.00  0.00           C
ATOM   1232  CD1 TYR A1099     -35.225  19.157 -31.849  1.00  0.00           C
ATOM   1233  CD1 PHE A1100     -35.921  14.726 -25.294  1.00  0.00           C
ATOM   1234  CD2 PHE A1100     -33.628  15.275 -24.975  1.00  0.00           C
ATOM   1235  CE1 PHE A1100     -36.088  14.628 -23.926  1.00  0.00           C
ATOM   1236  CE2 PHE A1100     -33.795  15.178 -23.607  1.00  0.00           C
ATOM   1237  CZ  PHE A1100     -35.019  14.856 -23.081  1.00  0.00           C
ATOM   1238  C   PHE A1100     -35.340  17.530 -27.506  1.00  0.00           C
ATOM   1239  O   PHE A1100     -34.342  18.195 -27.780  1.00  0.00           O
ATOM   1240  N   PHE A1100     -35.253  16.162 -29.416  1.00  0.00           N
ATOM   1241  CA  PHE A1100     -35.486  16.119 -27.996  1.00  0.00           C
ATOM   1242  CB  PHE A1100     -34.508  15.155 -27.321  1.00  0.00           C
ATOM   1243  CG  PHE A1100     -34.689  15.050 -25.834  1.00  0.00           C
ATOM   1244  N   ARG A1101     -36.364  18.018 -26.778  1.00  0.00           N
ATOM   1245  CA  ARG A1101     -36.467  19.376 -26.314  1.00  0.00           C
ATOM   1246  CB  ARG A1101     -37.879  19.660 -25.798  1.00  0.00           C
ATOM   1247  CZ  ARG A1101     -42.654  20.097 -27.088  1.00  0.00           C
ATOM   1248  NH1 ARG A1101     -43.516  20.159 -28.093  1.00  0.00           N
ATOM   1249  NH2 ARG A1101     -43.092  20.115 -25.837  1.00  0.00           N
ATOM   1250  CG  ARG A1101     -38.939  19.711 -26.886  1.00  0.00           C
ATOM   1251  O   ARG A1101     -35.002  20.840 -25.165  1.00  0.00           O
ATOM   1252  CD  ARG A1101     -40.322  19.945 -26.299  1.00  0.00           C
ATOM   1253  NE  ARG A1101     -41.350  20.018 -27.334  1.00  0.00           N
ATOM   1254  C   ARG A1101     -35.476  19.706 -25.235  1.00  0.00           C
ATOM   1255  O   GLY A1102     -36.055  19.062 -21.820  1.00  0.00           O
ATOM   1256  CA  GLY A1102     -34.193  19.027 -23.308  1.00  0.00           C
ATOM   1257  N   GLY A1102     -35.140  18.742 -24.352  1.00  0.00           N
ATOM   1258  C   GLY A1102     -34.847  18.880 -21.969  1.00  0.00           C
ATOM   1259  N   TYR A1103     -34.027  18.536 -20.950  1.00  0.00           N
ATOM   1260  CZ  TYR A1103     -33.078  13.451 -19.887  1.00  0.00           C
ATOM   1261  CA  TYR A1103     -34.508  18.349 -19.609  1.00  0.00           C
ATOM   1262  CB  TYR A1103     -33.483  17.579 -18.775  1.00  0.00           C
ATOM   1263  CG  TYR A1103     -33.343  16.125 -19.165  1.00  0.00           C
ATOM   1264  CD1 TYR A1103     -32.173  15.653 -19.747  1.00  0.00           C
ATOM   1265  CD2 TYR A1103     -34.382  15.228 -18.951  1.00  0.00           C
ATOM   1266  CE1 TYR A1103     -32.037  14.326 -20.107  1.00  0.00           C
ATOM   1267  CE2 TYR A1103     -34.264  13.897 -19.304  1.00  0.00           C
ATOM   1268  OH  TYR A1103     -32.945  12.129 -20.245  1.00  0.00           O
ATOM   1269  C   TYR A1103     -34.791  19.704 -19.038  1.00  0.00           C
ATOM   1270  O   TYR A1103     -34.042  20.653 -19.262  1.00  0.00           O
ATOM   1271  CG  GLU A1104     -38.769  20.857 -18.109  1.00  0.00           C
ATOM   1272  CD  GLU A1104     -38.938  22.091 -18.974  1.00  0.00           C
ATOM   1273  OE1 GLU A1104     -38.528  23.185 -18.534  1.00  0.00           O
ATOM   1274  OE2 GLU A1104     -39.481  21.962 -20.091  1.00  0.00           O
ATOM   1275  C   GLU A1104     -35.204  21.370 -16.650  1.00  0.00           C
ATOM   1276  O   GLU A1104     -34.793  20.474 -15.913  1.00  0.00           O
ATOM   1277  N   GLU A1104     -35.906  19.827 -18.291  1.00  0.00           N
ATOM   1278  CA  GLU A1104     -36.255  21.081 -17.683  1.00  0.00           C
ATOM   1279  CB  GLU A1104     -37.660  21.012 -17.081  1.00  0.00           C
ATOM   1280  N   SER A1105     -34.726  22.633 -16.578  1.00  0.00           N
ATOM   1281  C   SER A1105     -33.729  24.443 -15.364  1.00  0.00           C
ATOM   1282  O   SER A1105     -34.065  25.230 -16.248  1.00  0.00           O
ATOM   1283  CA  SER A1105     -33.691  22.966 -15.634  1.00  0.00           C
ATOM   1284  CB  SER A1105     -32.322  22.537 -16.166  1.00  0.00           C
ATOM   1285  OG  SER A1105     -31.293  22.865 -15.249  1.00  0.00           O
ATOM   1286  N   ASP A1106     -33.385  24.860 -14.120  1.00  0.00           N
ATOM   1287  CA  ASP A1106     -33.373  26.267 -13.816  1.00  0.00           C
ATOM   1288  CB  ASP A1106     -34.801  26.811 -13.741  1.00  0.00           C
ATOM   1289  CG  ASP A1106     -34.853  28.324 -13.830  1.00  0.00           C
ATOM   1290  OD1 ASP A1106     -33.779  28.950 -13.947  1.00  0.00           O
ATOM   1291  OD2 ASP A1106     -35.969  28.883 -13.784  1.00  0.00           O
ATOM   1292  C   ASP A1106     -32.649  26.529 -12.526  1.00  0.00           C
ATOM   1293  O   ASP A1106     -32.600  25.676 -11.640  1.00  0.00           O
ATOM   1294  CA  MET A1107     -31.369  28.145 -11.210  1.00  0.00           C
ATOM   1295  CB  MET A1107     -29.891  27.751 -11.252  1.00  0.00           C
ATOM   1296  CG  MET A1107     -29.113  28.123 -10.001  1.00  0.00           C
ATOM   1297  SD  MET A1107     -27.386  27.614 -10.078  1.00  0.00           S
ATOM   1298  CE  MET A1107     -26.735  28.798 -11.253  1.00  0.00           C
ATOM   1299  C   MET A1107     -31.539  29.628 -11.061  1.00  0.00           C
ATOM   1300  O   MET A1107     -31.252  30.397 -11.978  1.00  0.00           O
ATOM   1301  N   MET A1107     -32.035  27.731 -12.414  1.00  0.00           N
ATOM   1302  N   ASN A1108     -32.025  30.062  -9.881  1.00  0.00           N
ATOM   1303  CA  ASN A1108     -32.172  31.456  -9.570  1.00  0.00           C
ATOM   1304  CB  ASN A1108     -33.557  31.730  -8.980  1.00  0.00           C
ATOM   1305  CG  ASN A1108     -33.791  33.202  -8.703  1.00  0.00           C
ATOM   1306  OD1 ASN A1108     -32.878  34.019  -8.823  1.00  0.00           O
ATOM   1307  ND2 ASN A1108     -35.019  33.545  -8.332  1.00  0.00           N
ATOM   1308  C   ASN A1108     -31.041  31.757  -8.637  1.00  0.00           C
ATOM   1309  O   ASN A1108     -31.077  31.384  -7.466  1.00  0.00           O
ATOM   1310  CE3 TRP A1109     -27.218  36.316  -8.227  1.00  0.00           C
ATOM   1311  CZ2 TRP A1109     -28.025  38.107 -10.260  1.00  0.00           C
ATOM   1312  CZ3 TRP A1109     -27.130  37.685  -8.063  1.00  0.00           C
ATOM   1313  CH2 TRP A1109     -27.531  38.567  -9.072  1.00  0.00           C
ATOM   1314  C   TRP A1109     -29.110  33.783  -7.318  1.00  0.00           C
ATOM   1315  O   TRP A1109     -28.438  33.815  -6.287  1.00  0.00           O
ATOM   1316  CB  TRP A1109     -27.682  33.203  -9.243  1.00  0.00           C
ATOM   1317  CG  TRP A1109     -27.951  34.498  -9.945  1.00  0.00           C
ATOM   1318  CD2 TRP A1109     -27.720  35.817  -9.432  1.00  0.00           C
ATOM   1319  CD1 TRP A1109     -28.464  34.660 -11.200  1.00  0.00           C
ATOM   1320  NE1 TRP A1109     -28.567  35.996 -11.501  1.00  0.00           N
ATOM   1321  N   TRP A1109     -29.991  32.426  -9.147  1.00  0.00           N
ATOM   1322  CE2 TRP A1109     -28.116  36.726 -10.430  1.00  0.00           C
ATOM   1323  CA  TRP A1109     -28.836  32.738  -8.352  1.00  0.00           C
ATOM   1324  C   GLY A1114     -33.457  24.596  -8.357  1.00  0.00           C
ATOM   1325  N   GLY A1114     -33.121  26.473  -6.874  1.00  0.00           N
ATOM   1326  CA  GLY A1114     -33.524  26.090  -8.203  1.00  0.00           C
ATOM   1327  O   GLY A1114     -33.092  23.871  -7.431  1.00  0.00           O
ATOM   1328  OE1 GLN A1115     -35.727  20.193  -7.893  1.00  0.00           O
ATOM   1329  N   GLN A1115     -33.841  24.103  -9.558  1.00  0.00           N
ATOM   1330  CA  GLN A1115     -33.807  22.696  -9.859  1.00  0.00           C
ATOM   1331  CB  GLN A1115     -35.220  22.169 -10.116  1.00  0.00           C
ATOM   1332  CG  GLN A1115     -36.159  22.306  -8.929  1.00  0.00           C
ATOM   1333  CD  GLN A1115     -35.763  21.417  -7.767  1.00  0.00           C
ATOM   1334  NE2 GLN A1115     -35.463  22.032  -6.628  1.00  0.00           N
ATOM   1335  C   GLN A1115     -32.910  22.515 -11.052  1.00  0.00           C
ATOM   1336  O   GLN A1115     -33.367  22.167 -12.140  1.00  0.00           O
ATOM   1337  CA  PRO A1116     -30.658  22.661 -11.925  1.00  0.00           C
ATOM   1338  CD  PRO A1116     -31.073  23.228  -9.592  1.00  0.00           C
ATOM   1339  CB  PRO A1116     -29.383  23.217 -11.287  1.00  0.00           C
ATOM   1340  CG  PRO A1116     -29.598  23.054  -9.820  1.00  0.00           C
ATOM   1341  C   PRO A1116     -30.391  21.280 -12.453  1.00  0.00           C
ATOM   1342  O   PRO A1116     -30.035  21.172 -13.627  1.00  0.00           O
ATOM   1343  N   PRO A1116     -31.640  22.752 -10.877  1.00  0.00           N
ATOM   1344  N   PHE A1117     -30.550  20.215 -11.634  1.00  0.00           N
ATOM   1345  CA  PHE A1117     -30.054  18.936 -12.077  1.00  0.00           C
ATOM   1346  CB  PHE A1117     -29.029  18.385 -11.083  1.00  0.00           C
ATOM   1347  CG  PHE A1117     -27.783  19.216 -10.975  1.00  0.00           C
ATOM   1348  CD1 PHE A1117     -27.543  19.986  -9.850  1.00  0.00           C
ATOM   1349  CD2 PHE A1117     -26.851  19.229 -11.997  1.00  0.00           C
ATOM   1350  CE1 PHE A1117     -26.396  20.751  -9.750  1.00  0.00           C
ATOM   1351  CE2 PHE A1117     -25.704  19.993 -11.897  1.00  0.00           C
ATOM   1352  CZ  PHE A1117     -25.474  20.752 -10.780  1.00  0.00           C
ATOM   1353  C   PHE A1117     -31.158  17.935 -12.266  1.00  0.00           C
ATOM   1354  O   PHE A1117     -32.096  17.859 -11.474  1.00  0.00           O
ATOM   1355  N   GLU A1118     -31.073  17.163 -13.376  1.00  0.00           N
ATOM   1356  CA  GLU A1118     -32.011  16.126 -13.718  1.00  0.00           C
ATOM   1357  CB  GLU A1118     -31.873  15.744 -15.193  1.00  0.00           C
ATOM   1358  CG  GLU A1118     -32.866  14.691 -15.657  1.00  0.00           C
ATOM   1359  CD  GLU A1118     -34.302  15.175 -15.592  1.00  0.00           C
ATOM   1360  OE1 GLU A1118     -34.513  16.406 -15.558  1.00  0.00           O
ATOM   1361  OE2 GLU A1118     -35.215  14.324 -15.577  1.00  0.00           O
ATOM   1362  C   GLU A1118     -31.827  14.906 -12.856  1.00  0.00           C
ATOM   1363  O   GLU A1118     -32.806  14.283 -12.447  1.00  0.00           O
ATOM   1364  N   TYR A1119     -30.563  14.496 -12.602  1.00  0.00           N
ATOM   1365  CA  TYR A1119     -30.307  13.341 -11.777  1.00  0.00           C
ATOM   1366  CB  TYR A1119     -30.469  12.055 -12.590  1.00  0.00           C
ATOM   1367  CG  TYR A1119     -29.492  11.929 -13.737  1.00  0.00           C
ATOM   1368  CD1 TYR A1119     -28.292  11.248 -13.577  1.00  0.00           C
ATOM   1369  CD2 TYR A1119     -29.773  12.491 -14.976  1.00  0.00           C
ATOM   1370  CE1 TYR A1119     -27.393  11.127 -14.620  1.00  0.00           C
ATOM   1371  CE2 TYR A1119     -28.886  12.380 -16.030  1.00  0.00           C
ATOM   1372  CZ  TYR A1119     -27.688  11.691 -15.842  1.00  0.00           C
ATOM   1373  C   TYR A1119     -28.926  13.434 -11.192  1.00  0.00           C
ATOM   1374  O   TYR A1119     -28.165  14.343 -11.520  1.00  0.00           O
ATOM   1375  OH  TYR A1119     -26.795  11.572 -16.882  1.00  0.00           O
ATOM   1376  N   PHE A1120     -28.575  12.492 -10.284  1.00  0.00           N
ATOM   1377  CA  PHE A1120     -27.292  12.534  -9.631  1.00  0.00           C
ATOM   1378  CB  PHE A1120     -27.450  12.938  -8.164  1.00  0.00           C
ATOM   1379  CG  PHE A1120     -28.028  14.311  -7.973  1.00  0.00           C
ATOM   1380  CD1 PHE A1120     -29.399  14.502  -7.933  1.00  0.00           C
ATOM   1381  CD2 PHE A1120     -27.202  15.412  -7.832  1.00  0.00           C
ATOM   1382  CE1 PHE A1120     -29.930  15.766  -7.757  1.00  0.00           C
ATOM   1383  CE2 PHE A1120     -27.734  16.676  -7.656  1.00  0.00           C
ATOM   1384  CZ  PHE A1120     -29.092  16.855  -7.618  1.00  0.00           C
ATOM   1385  C   PHE A1120     -26.629  11.186  -9.754  1.00  0.00           C
ATOM   1386  O   PHE A1120     -27.255  10.149  -9.534  1.00  0.00           O
ATOM   1387  N   VAL A1121     -25.327  11.169 -10.117  1.00  0.00           N
ATOM   1388  CA  VAL A1121     -24.582   9.938 -10.165  1.00  0.00           C
ATOM   1389  CB  VAL A1121     -23.526   9.961 -11.285  1.00  0.00           C
ATOM   1390  CG1 VAL A1121     -22.699   8.684 -11.264  1.00  0.00           C
ATOM   1391  CG2 VAL A1121     -24.191  10.146 -12.641  1.00  0.00           C
ATOM   1392  C   VAL A1121     -23.972   9.766  -8.806  1.00  0.00           C
ATOM   1393  O   VAL A1121     -23.409  10.712  -8.257  1.00  0.00           O
TER    1394      VAL A1121
ATOM   1395  N   GLN A1161     -15.361   4.233 -18.607  1.00  0.00           N
ATOM   1396  CA  GLN A1161     -15.392   5.664 -18.380  1.00  0.00           C
ATOM   1397  CB  GLN A1161     -16.782   6.225 -18.686  1.00  0.00           C
ATOM   1398  CG  GLN A1161     -17.150   6.204 -20.161  1.00  0.00           C
ATOM   1399  CD  GLN A1161     -16.540   7.359 -20.930  1.00  0.00           C
ATOM   1400  OE1 GLN A1161     -15.490   7.215 -21.557  1.00  0.00           O
ATOM   1401  NE2 GLN A1161     -17.197   8.512 -20.883  1.00  0.00           N
ATOM   1402  C   GLN A1161     -14.989   5.909 -16.949  1.00  0.00           C
ATOM   1403  O   GLN A1161     -14.348   6.915 -16.649  1.00  0.00           O
ATOM   1404  N   ALA A1165     -11.775   8.140 -15.959  1.00  0.00           N
ATOM   1405  C   ALA A1165     -11.150   9.261 -13.938  1.00  0.00           C
ATOM   1406  CA  ALA A1165     -11.965   9.339 -15.192  1.00  0.00           C
ATOM   1407  CB  ALA A1165     -13.439   9.537 -14.874  1.00  0.00           C
ATOM   1408  O   ALA A1165     -10.529  10.240 -13.530  1.00  0.00           O
ATOM   1409  CA  GLN A1168      -7.321  11.252 -14.849  1.00  0.00           C
ATOM   1410  CB  GLN A1168      -8.390  11.709 -15.844  1.00  0.00           C
ATOM   1411  CG  GLN A1168      -8.272  11.071 -17.218  1.00  0.00           C
ATOM   1412  CD  GLN A1168      -9.393  11.486 -18.151  1.00  0.00           C
ATOM   1413  OE1 GLN A1168     -10.484  11.843 -17.706  1.00  0.00           O
ATOM   1414  C   GLN A1168      -7.343  12.084 -13.600  1.00  0.00           C
ATOM   1415  O   GLN A1168      -6.537  13.001 -13.442  1.00  0.00           O
ATOM   1416  NE2 GLN A1168      -9.126  11.439 -19.451  1.00  0.00           N
ATOM   1417  N   GLN A1168      -7.525   9.879 -14.488  1.00  0.00           N
ATOM   1418  CD2 LEU A1172      -8.063  17.600 -11.148  1.00  0.00           C
ATOM   1419  C   LEU A1172      -4.202  15.902  -9.843  1.00  0.00           C
ATOM   1420  CD1 LEU A1172      -5.841  18.462 -11.895  1.00  0.00           C
ATOM   1421  N   LEU A1172      -4.404  14.308 -11.605  1.00  0.00           N
ATOM   1422  CA  LEU A1172      -4.652  15.678 -11.249  1.00  0.00           C
ATOM   1423  CB  LEU A1172      -6.135  16.015 -11.417  1.00  0.00           C
ATOM   1424  CG  LEU A1172      -6.555  17.434 -11.030  1.00  0.00           C
ATOM   1425  O   LEU A1172      -3.579  16.917  -9.527  1.00  0.00           O
ATOM   1426  N   THR A1219     -34.886   9.492 -17.699  1.00  0.00           N
ATOM   1427  CA  THR A1219     -33.743   9.381 -18.581  1.00  0.00           C
ATOM   1428  CB  THR A1219     -32.437   9.179 -17.790  1.00  0.00           C
ATOM   1429  OG1 THR A1219     -32.483   7.926 -17.097  1.00  0.00           O
ATOM   1430  CG2 THR A1219     -32.255  10.293 -16.770  1.00  0.00           C
ATOM   1431  C   THR A1219     -33.895   8.251 -19.565  1.00  0.00           C
ATOM   1432  O   THR A1219     -34.804   7.430 -19.466  1.00  0.00           O
TER    1433      THR A1219
ATOM   1434  N   LYS A1224     -27.615   6.423 -16.552  1.00  0.00           N
ATOM   1435  CA  LYS A1224     -27.134   7.665 -16.027  1.00  0.00           C
ATOM   1436  CB  LYS A1224     -26.935   7.566 -14.513  1.00  0.00           C
ATOM   1437  CG  LYS A1224     -28.219   7.341 -13.732  1.00  0.00           C
ATOM   1438  CD  LYS A1224     -27.956   7.308 -12.235  1.00  0.00           C
ATOM   1439  CE  LYS A1224     -29.232   7.035 -11.456  1.00  0.00           C
ATOM   1440  NZ  LYS A1224     -28.987   6.981  -9.989  1.00  0.00           N
ATOM   1441  C   LYS A1224     -25.865   7.991 -16.736  1.00  0.00           C
ATOM   1442  O   LYS A1224     -24.965   7.159 -16.854  1.00  0.00           O
ATOM   1443  CA  GLY A1225     -24.603   9.630 -17.951  1.00  0.00           C
ATOM   1444  C   GLY A1225     -23.509   9.902 -16.973  1.00  0.00           C
ATOM   1445  O   GLY A1225     -23.490  10.936 -16.302  1.00  0.00           O
ATOM   1446  N   GLY A1225     -25.786   9.225 -17.265  1.00  0.00           N
ATOM   1447  N   LEU A1226     -22.557   8.956 -16.887  1.00  0.00           N
ATOM   1448  CA  LEU A1226     -21.344   9.160 -16.159  1.00  0.00           C
ATOM   1449  CB  LEU A1226     -20.907   7.865 -15.472  1.00  0.00           C
ATOM   1450  CG  LEU A1226     -21.124   6.572 -16.261  1.00  0.00           C
ATOM   1451  CD1 LEU A1226     -20.306   5.436 -15.667  1.00  0.00           C
ATOM   1452  CD2 LEU A1226     -22.599   6.202 -16.291  1.00  0.00           C
ATOM   1453  C   LEU A1226     -20.400   9.649 -17.217  1.00  0.00           C
ATOM   1454  O   LEU A1226     -20.788   9.815 -18.372  1.00  0.00           O
ATOM   1455  N   GLY A1227     -19.120   9.853 -16.864  1.00  0.00           N
ATOM   1456  CA  GLY A1227     -18.160  10.365 -17.800  1.00  0.00           C
ATOM   1457  C   GLY A1227     -17.324  11.355 -17.059  1.00  0.00           C
ATOM   1458  O   GLY A1227     -16.104  11.229 -17.037  1.00  0.00           O
ATOM   1459  O   GLU A1228     -16.155  13.286 -13.520  1.00  0.00           O
ATOM   1460  N   GLU A1228     -17.944  12.384 -16.461  1.00  0.00           N
ATOM   1461  CA  GLU A1228     -17.244  13.338 -15.643  1.00  0.00           C
ATOM   1462  CB  GLU A1228     -17.978  14.681 -15.639  1.00  0.00           C
ATOM   1463  CG  GLU A1228     -17.957  15.404 -16.975  1.00  0.00           C
ATOM   1464  CD  GLU A1228     -18.660  16.746 -16.923  1.00  0.00           C
ATOM   1465  OE1 GLU A1228     -19.878  16.768 -16.649  1.00  0.00           O
ATOM   1466  OE2 GLU A1228     -17.992  17.776 -17.155  1.00  0.00           O
ATOM   1467  C   GLU A1228     -17.070  12.853 -14.219  1.00  0.00           C
ATOM   1468  N   SER A1229     -17.954  11.940 -13.757  1.00  0.00           N
ATOM   1469  CA  SER A1229     -18.127  11.535 -12.374  1.00  0.00           C
ATOM   1470  CB  SER A1229     -19.185  10.435 -12.266  1.00  0.00           C
ATOM   1471  OG  SER A1229     -20.466  10.921 -12.627  1.00  0.00           O
ATOM   1472  C   SER A1229     -16.871  11.046 -11.700  1.00  0.00           C
ATOM   1473  O   SER A1229     -16.500  11.545 -10.639  1.00  0.00           O
ATOM   1474  N   GLY A1230     -16.170  10.085 -12.320  1.00  0.00           N
ATOM   1475  CA  GLY A1230     -15.051   9.354 -11.770  1.00  0.00           C
ATOM   1476  C   GLY A1230     -13.853  10.213 -11.448  1.00  0.00           C
ATOM   1477  O   GLY A1230     -12.962   9.760 -10.732  1.00  0.00           O
ATOM   1478  CA  VAL A1231     -12.541  12.220 -11.839  1.00  0.00           C
ATOM   1479  O   VAL A1231     -11.159  12.332  -9.901  1.00  0.00           O
ATOM   1480  N   VAL A1231     -13.730  11.422 -12.029  1.00  0.00           N
ATOM   1481  CB  VAL A1231     -12.628  13.553 -12.605  1.00  0.00           C
ATOM   1482  CG1 VAL A1231     -11.472  14.464 -12.220  1.00  0.00           C
ATOM   1483  CG2 VAL A1231     -12.640  13.306 -14.105  1.00  0.00           C
ATOM   1484  C   VAL A1231     -12.281  12.496 -10.378  1.00  0.00           C
ATOM   1485  CE1 PHE A1232     -13.569  15.549  -4.520  1.00  0.00           C
ATOM   1486  N   PHE A1232     -13.318  12.884  -9.617  1.00  0.00           N
ATOM   1487  CA  PHE A1232     -13.209  13.245  -8.225  1.00  0.00           C
ATOM   1488  CB  PHE A1232     -14.555  13.743  -7.694  1.00  0.00           C
ATOM   1489  CG  PHE A1232     -14.514  14.185  -6.259  1.00  0.00           C
ATOM   1490  CD1 PHE A1232     -13.606  15.142  -5.840  1.00  0.00           C
ATOM   1491  CD2 PHE A1232     -15.382  13.643  -5.328  1.00  0.00           C
ATOM   1492  CE2 PHE A1232     -15.344  14.050  -4.007  1.00  0.00           C
ATOM   1493  CZ  PHE A1232     -14.443  14.998  -3.602  1.00  0.00           C
ATOM   1494  C   PHE A1232     -12.725  12.081  -7.400  1.00  0.00           C
ATOM   1495  O   PHE A1232     -12.029  12.268  -6.403  1.00  0.00           O
TER    1496      PHE A1232
HETATM 1497  S2' MTE A1299     -18.394  16.008 -21.009  1.00  0.00           S
HETATM 1498  N1  MTE A1299     -13.861   9.832 -22.859  1.00  0.00           N
HETATM 1499  C2  MTE A1299     -12.949   9.844 -23.861  1.00  0.00           C
HETATM 1500  N2  MTE A1299     -12.414   8.655 -24.226  1.00  0.00           N
HETATM 1501  N3  MTE A1299     -12.578  10.989 -24.500  1.00  0.00           N
HETATM 1502  C4  MTE A1299     -13.089  12.199 -24.176  1.00  0.00           C
HETATM 1503  O4  MTE A1299     -12.735  13.246 -24.763  1.00  0.00           O
HETATM 1504  C9  MTE A1299     -14.101  12.263 -23.096  1.00  0.00           C
HETATM 1505  C10 MTE A1299     -14.441  10.977 -22.436  1.00  0.00           C
HETATM 1506  C1' MTE A1299     -16.154  14.618 -21.108  1.00  0.00           C
HETATM 1507  S1' MTE A1299     -15.312  15.974 -20.570  1.00  0.00           S
HETATM 1508  C2' MTE A1299     -17.485  14.597 -21.276  1.00  0.00           C
HETATM 1509  C3' MTE A1299     -18.208  13.326 -21.668  1.00  0.00           C
HETATM 1510  O3' MTE A1299     -17.309  12.272 -22.054  1.00  0.00           O
HETATM 1511  C4' MTE A1299     -19.199  13.638 -22.797  1.00  0.00           C
HETATM 1512  P   MTE A1299     -21.032  11.696 -22.721  1.00  0.00           P
HETATM 1513  O1P MTE A1299     -21.597  10.836 -23.832  1.00  0.00           O
HETATM 1514  O2P MTE A1299     -21.961  12.810 -22.309  1.00  0.00           O
HETATM 1515  O3P MTE A1299     -20.441  10.895 -21.582  1.00  0.00           O
HETATM 1516  C6  MTE A1299     -15.323  13.397 -21.343  1.00  0.00           C
HETATM 1517  N5  MTE A1299     -14.648  13.411 -22.637  1.00  0.00           N
HETATM 1518  C7  MTE A1299     -16.179  12.148 -21.177  1.00  0.00           C
HETATM 1519  N8  MTE A1299     -15.383  10.966 -21.467  1.00  0.00           N
HETATM 1520  O4' MTE A1299     -19.761  12.454 -23.373  1.00  0.00           O
HETATM 1521  O1  MOS A1301     -18.630  19.028 -20.323  1.00  0.00           O
HETATM 1522 MO   MOS A1301     -16.827  18.090 -20.872  1.00  0.00          Mo
HETATM 1523  O2  MOS A1301     -16.297  18.784 -22.318  1.00  0.00           O
HETATM 1524  S   MOS A1301     -15.817  19.341 -19.267  1.00  0.00           S
CONECT    1   11   16
CONECT    2   10   17
CONECT    3   19   26
CONECT    4   22
CONECT    5   13   15
CONECT    6    9   18
CONECT    7   13   18
CONECT    8    9   12   13
CONECT    9    6    8   14
CONECT   10    2   11   12
CONECT   11    1   10   14
CONECT   12    8   10
CONECT   13    5    7    8
CONECT   14    9   11
CONECT   15    5   20   21
CONECT   16    1   19
CONECT   17    2   22
CONECT   18    6    7
CONECT   19    3   16
CONECT   20   15   23
CONECT   21   15   24
CONECT   22    4   17
CONECT   23   20   25   27
CONECT   24   21   25
CONECT   25   23   24
CONECT   26    3
CONECT   27   23   28
CONECT   28   27
CONECT  119  120  117
CONECT  120  119  128  121
CONECT  121  120  122
CONECT  122  121  123  124
CONECT  123  122  125
CONECT  124  122  126
CONECT  125  123  127
CONECT  126  124  127
CONECT  127  125  126
CONECT  128  120  129
CONECT  129  128
CONECT  179  180  177
CONECT  180  179  181  185
CONECT  181  180  182
CONECT  182  181  184  183
CONECT  183  182
CONECT  184  182
CONECT  185  186  180
CONECT  186  185
CONECT  240  251  242
CONECT  241  251  243
CONECT  242  240  247
CONECT  243  241  247
CONECT  244  247
CONECT  245  249  246
CONECT  246  245
CONECT  247  242  243  244
CONECT  248  249  238
CONECT  249  245  248  250
CONECT  250  249  251
CONECT  251  240  241  250
CONECT  364  365  362
CONECT  365  364  366  369
CONECT  366  365  367  368
CONECT  367  366
CONECT  368  366
CONECT  369  365  370
CONECT  370  369
CONECT  481  485
CONECT  482  483  480
CONECT  483  485  482  484
CONECT  484  483
CONECT  485  483  481
CONECT  537  542  545
CONECT  538  540  548
CONECT  539  540  531
CONECT  540  539  541  538
CONECT  541  540  542
CONECT  542  541  543  537
CONECT  543  542  544
CONECT  544  543  546
CONECT  545  537  546
CONECT  546  545  547  544
CONECT  547  546
CONECT  548  538
CONECT  716  717  713
CONECT  717  716  718  722
CONECT  718  717  719
CONECT  719  718  720
CONECT  720  719  721
CONECT  721  720
CONECT  722  717  723
CONECT  723  722
CONECT  763  764  761
CONECT  764  763  765  772
CONECT  765  764  766
CONECT  766  765  767
CONECT  767  766  768
CONECT  768  767  769
CONECT  769  768  770  771
CONECT  770  769
CONECT  771  769
CONECT  772  764  773
CONECT  773  772
CONECT  888  892
CONECT  889  890  886
CONECT  890  889  891  892
CONECT  891  890
CONECT  892  890  888
CONECT 1019 1020 1017
CONECT 1020 1021 1019 1022
CONECT 1021 1020
CONECT 1022 1020 1023
CONECT 1023 1022
CONECT 1071 1078 1072 1077
CONECT 1072 1071 1073
CONECT 1073 1072 1074
CONECT 1074 1073 1075 1076
CONECT 1075 1074
CONECT 1076 1074
CONECT 1077 1071 1079
CONECT 1078 1071 1069
CONECT 1079 1077
CONECT 1213 1214 1211
CONECT 1214 1213 1215 1219
CONECT 1215 1214 1216
CONECT 1216 1215 1218 1217
CONECT 1217 1216
CONECT 1218 1216
CONECT 1219 1214 1220
CONECT 1220 1219
CONECT 1310 1318 1312
CONECT 1311 1322 1313
CONECT 1312 1310 1313
CONECT 1313 1311 1312
CONECT 1314 1315 1323
CONECT 1315 1314
CONECT 1316 1323 1317
CONECT 1317 1316 1318 1319
CONECT 1318 1310 1317 1322
CONECT 1319 1317 1320
CONECT 1320 1319 1322
CONECT 1321 1323 1308
CONECT 1322 1318 1320 1311
CONECT 1323 1321 1314 1316
CONECT 1387 1388 1385
CONECT 1388 1387 1389 1392
CONECT 1389 1390 1391 1388
CONECT 1390 1389
CONECT 1391 1389
CONECT 1392 1393 1388
CONECT 1393 1392
CONECT 1485 1490 1493
CONECT 1486 1487 1484
CONECT 1487 1486 1494 1488
CONECT 1488 1487 1489
CONECT 1489 1488 1490 1491
CONECT 1490 1489 1485
CONECT 1491 1489 1492
CONECT 1492 1491 1493
CONECT 1493 1485 1492
CONECT 1494 1487 1495
CONECT 1495 1494
CONECT 1497 1508
CONECT 1498 1499 1505
CONECT 1499 1498 1500 1501
CONECT 1500 1499
CONECT 1501 1499 1502
CONECT 1502 1501 1503 1504
CONECT 1503 1502
CONECT 1504 1505 1517 1502
CONECT 1505 1519 1504 1498
CONECT 1506 1516 1507 1508
CONECT 1507 1506
CONECT 1508 1506 1509 1497
CONECT 1509 1508 1510 1511
CONECT 1510 1509 1518
CONECT 1511 1509 1520
CONECT 1512 1513 1514 1515 1520
CONECT 1513 1512
CONECT 1514 1512
CONECT 1515 1512
CONECT 1516 1506 1517 1518
CONECT 1517 1504 1516
CONECT 1518 1519 1510 1516
CONECT 1519 1518 1505
CONECT 1520 1511 1512
CONECT 1521 1522
CONECT 1522 1523 1521 1524
CONECT 1523 1522
CONECT 1524 1522
END
