# Supplementary material for: Mechanism-based inactivation of human aldehyde oxidase by erlotinib: Mechanistic insights from structural analogs and molecular docking
Source: Mol Pharmacol. 2025 Nov 12;108(1):100097. doi: 10.1016/j.molpha.2025.100097 (PMC12881681; doi:10.1016/j.molpha.2025.100097)
Supplement: Supplementary Material 6 [file mmc6.zip › Didesmethyl_erlotinib_3-vinyl.pdb]

HELIX    1   1 PRO A  736  ILE A  742  1                                   7
HELIX    2   2 LEU A  770  ILE A  775  1                                   6
HELIX    3   3 LEU A  842  LYS A  851  1                                  10
HELIX    4   4 PHE A  883  ALA A  886  1                                   4
HELIX    5   5 VAL A 1049  GLY A 1054  1                                   6
HELIX    6   6 SER A 1229  VAL A 1231  1                                   3
SHEET    1   1 1 TYR A 831  ASN A 833  0
SHEET    2   2 1 TRP A 866  CYS A 868  0
SHEET    3   3 1 PHE A 972  VAL A 974  0
SHEET    4   4 1 TYR A1119  VAL A1121  0
HETATM    1  O   MOL B   1     -24.640  26.035 -17.713  1.00  0.00           O
HETATM    2  O   MOL B   1     -25.403  24.618 -15.506  1.00  0.00           O
HETATM    3  O   MOL B   1     -26.402  25.785 -19.896  1.00  0.00           O
HETATM    4  O   MOL B   1     -25.875  25.303 -12.839  1.00  0.00           O
HETATM    5  N   MOL B   1     -21.272  23.050 -19.942  1.00  0.00           N
HETATM    6  N   MOL B   1     -22.478  21.261 -16.664  1.00  0.00           N
HETATM    7  N   MOL B   1     -21.207  21.322 -18.526  1.00  0.00           N
HETATM    8  C   MOL B   1     -22.580  23.043 -18.078  1.00  0.00           C
HETATM    9  C   MOL B   1     -22.966  22.389 -16.965  1.00  0.00           C
HETATM   10  C   MOL B   1     -24.062  24.811 -17.464  1.00  0.00           C
HETATM   11  C   MOL B   1     -23.154  24.245 -18.287  1.00  0.00           C
HETATM   12  C   MOL B   1     -24.477  24.107 -16.386  1.00  0.00           C
HETATM   13  C   MOL B   1     -21.654  22.456 -18.880  1.00  0.00           C
HETATM   14  C   MOL B   1     -23.885  22.924 -16.145  1.00  0.00           C
HETATM   15  C   MOL B   1     -20.211  23.099 -20.650  1.00  0.00           C
HETATM   16  C   MOL B   1     -24.378  26.656 -18.948  1.00  0.00           C
HETATM   17  C   MOL B   1     -25.971  23.700 -14.600  1.00  0.00           C
HETATM   18  C   MOL B   1     -21.624  20.786 -17.462  1.00  0.00           C
HETATM   19  C   MOL B   1     -19.008  22.561 -20.372  1.00  0.00           C
HETATM   20  C   MOL B   1     -20.330  23.775 -21.809  1.00  0.00           C
HETATM   21  C   MOL B   1     -24.996  25.820 -20.055  1.00  0.00           C
HETATM   22  C   MOL B   1     -26.750  24.429 -13.520  1.00  0.00           C
HETATM   23  C   MOL B   1     -17.940  22.670 -21.192  1.00  0.00           C
HETATM   24  C   MOL B   1     -19.291  23.901 -22.645  1.00  0.00           C
HETATM   25  C   MOL B   1     -18.106  23.354 -22.339  1.00  0.00           C
HETATM   26  C   MOL B   1     -16.770  22.098 -20.833  1.00  0.00           C
HETATM   27  C   MOL B   1     -16.519  21.353 -19.744  1.00  0.00           C
ATOM     28  N   ARG A 147      -4.544   8.431 -22.376  1.00  0.00           N
ATOM     29  CA  ARG A 147      -5.354   9.320 -21.584  1.00  0.00           C
ATOM     30  CB  ARG A 147      -5.557  10.651 -22.311  1.00  0.00           C
ATOM     31  CG  ARG A 147      -5.920  11.809 -21.396  1.00  0.00           C
ATOM     32  CD  ARG A 147      -4.823  12.073 -20.378  1.00  0.00           C
ATOM     33  NE  ARG A 147      -4.903  13.423 -19.825  1.00  0.00           N
ATOM     34  CZ  ARG A 147      -4.549  13.745 -18.585  1.00  0.00           C
ATOM     35  NH1 ARG A 147      -4.656  15.000 -18.170  1.00  0.00           N
ATOM     36  NH2 ARG A 147      -4.089  12.812 -17.764  1.00  0.00           N
ATOM     37  C   ARG A 147      -6.716   8.767 -21.217  1.00  0.00           C
ATOM     38  O   ARG A 147      -7.329   9.257 -20.274  1.00  0.00           O
TER      39      ARG A 147
ATOM     40  N   PHE A 611     -14.818  38.099 -31.535  1.00  0.00           N
ATOM     41  CA  PHE A 611     -16.075  37.416 -31.669  1.00  0.00           C
ATOM     42  CB  PHE A 611     -15.854  35.972 -32.124  1.00  0.00           C
ATOM     43  CG  PHE A 611     -15.077  35.140 -31.144  1.00  0.00           C
ATOM     44  CD1 PHE A 611     -15.728  34.387 -30.183  1.00  0.00           C
ATOM     45  CD2 PHE A 611     -13.694  35.110 -31.184  1.00  0.00           C
ATOM     46  CE1 PHE A 611     -15.013  33.622 -29.282  1.00  0.00           C
ATOM     47  CE2 PHE A 611     -12.979  34.345 -30.283  1.00  0.00           C
ATOM     48  CZ  PHE A 611     -13.632  33.603 -29.335  1.00  0.00           C
ATOM     49  C   PHE A 611     -16.785  37.478 -30.348  1.00  0.00           C
ATOM     50  O   PHE A 611     -16.174  37.281 -29.299  1.00  0.00           O
ATOM     51  N   CYS A 612     -18.107  37.752 -30.388  1.00  0.00           N
ATOM     52  CA  CYS A 612     -18.984  37.805 -29.247  1.00  0.00           C
ATOM     53  CB  CYS A 612     -19.277  36.395 -28.731  1.00  0.00           C
ATOM     54  SG  CYS A 612     -20.136  35.330 -29.913  1.00  0.00           S
ATOM     55  C   CYS A 612     -18.411  38.634 -28.150  1.00  0.00           C
ATOM     56  O   CYS A 612     -17.491  39.427 -28.346  1.00  0.00           O
ATOM     57  N   PHE A 613     -19.039  38.515 -26.964  1.00  0.00           N
ATOM     58  CA  PHE A 613     -18.627  39.233 -25.802  1.00  0.00           C
ATOM     59  CB  PHE A 613     -18.376  40.704 -26.142  1.00  0.00           C
ATOM     60  CG  PHE A 613     -19.596  41.429 -26.634  1.00  0.00           C
ATOM     61  CD1 PHE A 613     -20.416  42.111 -25.752  1.00  0.00           C
ATOM     62  CD2 PHE A 613     -19.923  41.429 -27.978  1.00  0.00           C
ATOM     63  CE1 PHE A 613     -21.539  42.778 -26.205  1.00  0.00           C
ATOM     64  CE2 PHE A 613     -21.046  42.096 -28.431  1.00  0.00           C
ATOM     65  CZ  PHE A 613     -21.852  42.769 -27.551  1.00  0.00           C
ATOM     66  C   PHE A 613     -19.720  39.041 -24.812  1.00  0.00           C
ATOM     67  O   PHE A 613     -20.845  38.677 -25.153  1.00  0.00           O
ATOM     68  N   PHE A 614     -19.410  39.245 -23.530  1.00  0.00           N
ATOM     69  CA  PHE A 614     -20.483  39.154 -22.593  1.00  0.00           C
ATOM     70  CB  PHE A 614     -20.772  37.691 -22.249  1.00  0.00           C
ATOM     71  CG  PHE A 614     -21.954  37.504 -21.342  1.00  0.00           C
ATOM     72  CD1 PHE A 614     -23.243  37.542 -21.844  1.00  0.00           C
ATOM     73  CD2 PHE A 614     -21.777  37.289 -19.987  1.00  0.00           C
ATOM     74  CE1 PHE A 614     -24.331  37.369 -21.009  1.00  0.00           C
ATOM     75  CE2 PHE A 614     -22.864  37.117 -19.152  1.00  0.00           C
ATOM     76  CZ  PHE A 614     -24.137  37.156 -19.657  1.00  0.00           C
ATOM     77  C   PHE A 614     -20.086  39.933 -21.423  1.00  0.00           C
ATOM     78  O   PHE A 614     -18.919  40.204 -21.146  1.00  0.00           O
ATOM     79  N   THR A 615     -21.116  40.361 -20.721  1.00  0.00           N
ATOM     80  CA  THR A 615     -20.908  41.244 -19.678  1.00  0.00           C
ATOM     81  CB  THR A 615     -20.834  42.699 -20.177  1.00  0.00           C
ATOM     82  OG1 THR A 615     -22.070  43.054 -20.809  1.00  0.00           O
ATOM     83  CG2 THR A 615     -19.708  42.860 -21.186  1.00  0.00           C
ATOM     84  C   THR A 615     -22.109  40.953 -18.763  1.00  0.00           C
ATOM     85  O   THR A 615     -23.276  40.956 -19.179  1.00  0.00           O
ATOM     86  N   GLU A 616     -21.818  40.344 -17.585  1.00  0.00           N
ATOM     87  CA  GLU A 616     -22.510  40.909 -16.487  1.00  0.00           C
ATOM     88  CB  GLU A 616     -22.601  39.904 -15.337  1.00  0.00           C
ATOM     89  CG  GLU A 616     -23.398  38.653 -15.667  1.00  0.00           C
ATOM     90  CD  GLU A 616     -23.481  37.689 -14.500  1.00  0.00           C
ATOM     91  OE1 GLU A 616     -22.789  37.924 -13.486  1.00  0.00           O
ATOM     92  OE2 GLU A 616     -24.237  36.700 -14.598  1.00  0.00           O
ATOM     93  C   GLU A 616     -21.445  42.063 -16.466  1.00  0.00           C
ATOM     94  O   GLU A 616     -21.917  43.134 -16.043  1.00  0.00           O
ATOM     95  N   ALA A 617     -20.075  41.775 -17.042  1.00  0.00           N
ATOM     96  CA  ALA A 617     -18.656  42.383 -17.554  1.00  0.00           C
ATOM     97  CB  ALA A 617     -17.939  43.089 -16.413  1.00  0.00           C
ATOM     98  C   ALA A 617     -17.277  41.478 -18.316  1.00  0.00           C
ATOM     99  O   ALA A 617     -16.441  41.174 -17.458  1.00  0.00           O
ATOM    100  N   GLU A 618     -16.775  41.069 -19.764  1.00  0.00           N
ATOM    101  CA  GLU A 618     -15.660  39.862 -20.303  1.00  0.00           C
ATOM    102  CB  GLU A 618     -16.344  38.495 -20.376  1.00  0.00           C
ATOM    103  CG  GLU A 618     -16.759  37.936 -19.025  1.00  0.00           C
ATOM    104  CD  GLU A 618     -17.445  36.589 -19.138  1.00  0.00           C
ATOM    105  OE1 GLU A 618     -17.734  36.163 -20.276  1.00  0.00           O
ATOM    106  OE2 GLU A 618     -17.694  35.959 -18.088  1.00  0.00           O
ATOM    107  C   GLU A 618     -14.400  39.602 -22.096  1.00  0.00           C
ATOM    108  O   GLU A 618     -13.900  40.721 -22.127  1.00  0.00           O
ATOM    109  N   LYS A 619     -13.624  38.678 -23.489  1.00  0.00           N
ATOM    110  CA  LYS A 619     -12.521  38.813 -25.084  1.00  0.00           C
ATOM    111  CB  LYS A 619     -11.519  39.961 -24.947  1.00  0.00           C
ATOM    112  CG  LYS A 619     -10.673  40.197 -26.187  1.00  0.00           C
ATOM    113  CD  LYS A 619      -9.754  41.395 -26.009  1.00  0.00           C
ATOM    114  CE  LYS A 619      -8.902  41.627 -27.246  1.00  0.00           C
ATOM    115  NZ  LYS A 619      -7.995  42.796 -27.084  1.00  0.00           N
ATOM    116  C   LYS A 619     -11.230  37.818 -26.296  1.00  0.00           C
ATOM    117  O   LYS A 619     -10.702  36.841 -25.790  1.00  0.00           O
ATOM    118  N   PHE A 620     -10.703  37.850 -27.873  1.00  0.00           N
ATOM    119  CA  PHE A 620      -9.775  37.271 -29.223  1.00  0.00           C
ATOM    120  CB  PHE A 620     -10.240  37.938 -30.519  1.00  0.00           C
ATOM    121  CG  PHE A 620      -9.475  37.500 -31.735  1.00  0.00           C
ATOM    122  CD1 PHE A 620      -9.754  36.291 -32.347  1.00  0.00           C
ATOM    123  CD2 PHE A 620      -8.477  38.298 -32.267  1.00  0.00           C
ATOM    124  CE1 PHE A 620      -9.050  35.888 -33.466  1.00  0.00           C
ATOM    125  CE2 PHE A 620      -7.773  37.895 -33.385  1.00  0.00           C
ATOM    126  CZ  PHE A 620      -8.056  36.696 -33.985  1.00  0.00           C
ATOM    127  C   PHE A 620      -8.182  37.151 -29.775  1.00  0.00           C
ATOM    128  O   PHE A 620      -7.504  36.101 -29.773  1.00  0.00           O
TER     129      PHE A 620
ATOM    130  N   PHE A 675     -14.861  43.995  -9.135  1.00  0.00           N
ATOM    131  CA  PHE A 675     -15.073  43.117 -10.278  1.00  0.00           C
ATOM    132  CB  PHE A 675     -13.959  42.071 -10.364  1.00  0.00           C
ATOM    133  CG  PHE A 675     -14.090  41.142 -11.537  1.00  0.00           C
ATOM    134  CD1 PHE A 675     -13.712  41.547 -12.805  1.00  0.00           C
ATOM    135  CD2 PHE A 675     -14.591  39.863 -11.372  1.00  0.00           C
ATOM    136  CE1 PHE A 675     -13.832  40.692 -13.884  1.00  0.00           C
ATOM    137  CE2 PHE A 675     -14.712  39.008 -12.451  1.00  0.00           C
ATOM    138  CZ  PHE A 675     -14.335  39.417 -13.703  1.00  0.00           C
ATOM    139  C   PHE A 675     -16.399  42.590  -9.984  1.00  0.00           C
ATOM    140  O   PHE A 675     -17.466  43.107 -10.314  1.00  0.00           O
TER     141      PHE A 675
ATOM    142  N   PRO A 677     -18.618  39.656  -9.748  1.00  0.00           N
ATOM    143  CA  PRO A 677     -19.976  39.268  -9.748  1.00  0.00           C
ATOM    144  CD  PRO A 677     -17.866  39.197 -10.951  1.00  0.00           C
ATOM    145  CB  PRO A 677     -20.198  38.698 -11.150  1.00  0.00           C
ATOM    146  CG  PRO A 677     -18.844  38.253 -11.592  1.00  0.00           C
ATOM    147  C   PRO A 677     -19.872  38.288  -8.621  1.00  0.00           C
ATOM    148  O   PRO A 677     -19.087  37.346  -8.728  1.00  0.00           O
ATOM    149  N   GLU A 678     -20.601  38.479  -7.513  1.00  0.00           N
ATOM    150  CA  GLU A 678     -20.437  37.476  -6.504  1.00  0.00           C
ATOM    151  CB  GLU A 678     -20.729  38.057  -5.119  1.00  0.00           C
ATOM    152  CG  GLU A 678     -19.746  39.127  -4.674  1.00  0.00           C
ATOM    153  CD  GLU A 678     -20.048  39.656  -3.286  1.00  0.00           C
ATOM    154  OE1 GLU A 678     -21.090  40.324  -3.119  1.00  0.00           O
ATOM    155  OE2 GLU A 678     -19.243  39.402  -2.365  1.00  0.00           O
ATOM    156  C   GLU A 678     -21.361  36.355  -6.860  1.00  0.00           C
ATOM    157  O   GLU A 678     -22.409  36.576  -7.462  1.00  0.00           O
ATOM    158  N   ARG A 679     -20.986  35.105  -6.537  1.00  0.00           N
ATOM    159  CA  ARG A 679     -21.921  34.027  -6.705  1.00  0.00           C
ATOM    160  CB  ARG A 679     -21.395  33.015  -7.725  1.00  0.00           C
ATOM    161  CG  ARG A 679     -21.221  33.580  -9.126  1.00  0.00           C
ATOM    162  CD  ARG A 679     -22.564  33.870  -9.775  1.00  0.00           C
ATOM    163  NE  ARG A 679     -22.416  34.376 -11.138  1.00  0.00           N
ATOM    164  CZ  ARG A 679     -22.289  35.662 -11.447  1.00  0.00           C
ATOM    165  NH1 ARG A 679     -22.160  36.029 -12.715  1.00  0.00           N
ATOM    166  NH2 ARG A 679     -22.293  36.578 -10.489  1.00  0.00           N
ATOM    167  C   ARG A 679     -22.079  33.470  -5.332  1.00  0.00           C
ATOM    168  O   ARG A 679     -21.086  33.276  -4.633  1.00  0.00           O
ATOM    169  N   LYS A 680     -23.329  33.219  -4.890  1.00  0.00           N
ATOM    170  CA  LYS A 680     -23.461  32.843  -3.515  1.00  0.00           C
ATOM    171  CB  LYS A 680     -23.648  34.082  -2.636  1.00  0.00           C
ATOM    172  CG  LYS A 680     -24.922  34.859  -2.922  1.00  0.00           C
ATOM    173  CD  LYS A 680     -25.025  36.093  -2.041  1.00  0.00           C
ATOM    174  CE  LYS A 680     -26.318  36.850  -2.300  1.00  0.00           C
ATOM    175  NZ  LYS A 680     -26.447  38.046  -1.422  1.00  0.00           N
ATOM    176  C   LYS A 680     -24.605  31.899  -3.319  1.00  0.00           C
ATOM    177  O   LYS A 680     -25.620  31.953  -4.013  1.00  0.00           O
ATOM    178  N   LEU A 681     -24.426  30.982  -2.347  1.00  0.00           N
ATOM    179  CA  LEU A 681     -25.438  30.068  -1.909  1.00  0.00           C
ATOM    180  CB  LEU A 681     -25.089  28.640  -2.332  1.00  0.00           C
ATOM    181  CG  LEU A 681     -26.059  27.544  -1.885  1.00  0.00           C
ATOM    182  CD1 LEU A 681     -27.410  27.713  -2.563  1.00  0.00           C
ATOM    183  CD2 LEU A 681     -25.488  26.166  -2.180  1.00  0.00           C
ATOM    184  C   LEU A 681     -25.518  30.233  -0.429  1.00  0.00           C
ATOM    185  O   LEU A 681     -24.494  30.373   0.238  1.00  0.00           O
TER     186      LEU A 681
ATOM    187  N   MET A 703      -5.029  24.475  -5.141  1.00  0.00           N
ATOM    188  CA  MET A 703      -5.121  23.337  -6.015  1.00  0.00           C
ATOM    189  CB  MET A 703      -6.562  22.828  -6.081  1.00  0.00           C
ATOM    190  CG  MET A 703      -6.751  21.615  -6.979  1.00  0.00           C
ATOM    191  SD  MET A 703      -8.430  20.960  -6.918  1.00  0.00           S
ATOM    192  CE  MET A 703      -8.303  19.597  -8.073  1.00  0.00           C
ATOM    193  C   MET A 703      -4.613  23.751  -7.366  1.00  0.00           C
ATOM    194  O   MET A 703      -4.955  24.820  -7.870  1.00  0.00           O
TER     195      MET A 703
ATOM    196  N   GLY A 705      -3.668  23.331 -11.610  1.00  0.00           N
ATOM    197  CA  GLY A 705      -4.436  23.153 -12.811  1.00  0.00           C
ATOM    198  C   GLY A 705      -4.121  21.810 -13.397  1.00  0.00           C
ATOM    199  O   GLY A 705      -3.603  20.931 -12.710  1.00  0.00           O
ATOM    200  N   GLN A 706      -4.477  21.607 -14.688  1.00  0.00           N
ATOM    201  CA  GLN A 706      -4.226  20.344 -15.329  1.00  0.00           C
ATOM    202  CB  GLN A 706      -5.217  19.287 -14.837  1.00  0.00           C
ATOM    203  CG  GLN A 706      -4.963  17.894 -15.389  1.00  0.00           C
ATOM    204  CD  GLN A 706      -5.927  16.863 -14.835  1.00  0.00           C
ATOM    205  OE1 GLN A 706      -7.025  17.201 -14.392  1.00  0.00           O
ATOM    206  NE2 GLN A 706      -5.519  15.600 -14.859  1.00  0.00           N
ATOM    207  C   GLN A 706      -4.319  20.527 -16.822  1.00  0.00           C
ATOM    208  O   GLN A 706      -5.230  21.189 -17.314  1.00  0.00           O
ATOM    209  N   GLU A 707      -3.362  19.954 -17.591  1.00  0.00           N
ATOM    210  CB  GLU A 707      -2.032  19.944 -19.640  1.00  0.00           C
ATOM    211  CD  GLU A 707      -1.598  22.417 -19.914  1.00  0.00           C
ATOM    212  OE2 GLU A 707      -1.266  23.491 -19.370  1.00  0.00           O
ATOM    213  O   GLU A 707      -4.307  17.810 -18.938  1.00  0.00           O
ATOM    214  CA  GLU A 707      -3.433  20.024 -19.030  1.00  0.00           C
ATOM    215  CG  GLU A 707      -1.133  21.118 -19.286  1.00  0.00           C
ATOM    216  OE1 GLU A 707      -2.293  22.361 -20.950  1.00  0.00           O
ATOM    217  C   GLU A 707      -4.313  18.902 -19.505  1.00  0.00           C
ATOM    218  CA  HIS A 708      -6.033  18.193 -21.110  1.00  0.00           C
ATOM    219  CG  HIS A 708      -7.839  19.829 -21.812  1.00  0.00           C
ATOM    220  NE2 HIS A 708      -9.670  21.026 -21.161  1.00  0.00           N
ATOM    221  CE1 HIS A 708      -8.609  21.810 -21.181  1.00  0.00           C
ATOM    222  C   HIS A 708      -5.309  16.964 -21.569  1.00  0.00           C
ATOM    223  O   HIS A 708      -5.703  15.842 -21.260  1.00  0.00           O
ATOM    224  N   HIS A 708      -5.089  19.148 -20.583  1.00  0.00           N
ATOM    225  ND1 HIS A 708      -7.505  21.142 -21.560  1.00  0.00           N
ATOM    226  CB  HIS A 708      -6.836  18.810 -22.257  1.00  0.00           C
ATOM    227  CD2 HIS A 708      -9.267  19.826 -21.531  1.00  0.00           C
ATOM    228  N   PHE A 709      -4.215  17.162 -22.320  1.00  0.00           N
ATOM    229  CA  PHE A 709      -3.355  16.121 -22.808  1.00  0.00           C
ATOM    230  CB  PHE A 709      -2.612  15.452 -21.649  1.00  0.00           C
ATOM    231  CG  PHE A 709      -1.333  14.780 -22.057  1.00  0.00           C
ATOM    232  CD1 PHE A 709      -0.163  15.507 -22.190  1.00  0.00           C
ATOM    233  CD2 PHE A 709      -1.299  13.419 -22.308  1.00  0.00           C
ATOM    234  CE1 PHE A 709       1.014  14.889 -22.566  1.00  0.00           C
ATOM    235  CE2 PHE A 709      -0.121  12.800 -22.683  1.00  0.00           C
ATOM    236  CZ  PHE A 709       1.032  13.529 -22.812  1.00  0.00           C
ATOM    237  C   PHE A 709      -4.107  15.076 -23.590  1.00  0.00           C
ATOM    238  O   PHE A 709      -3.884  13.877 -23.424  1.00  0.00           O
ATOM    239  CD1 TYR A 710      -5.922  16.409 -28.265  1.00  0.00           C
ATOM    240  CD2 TYR A 710      -6.370  17.831 -26.402  1.00  0.00           C
ATOM    241  CE1 TYR A 710      -5.513  17.498 -29.011  1.00  0.00           C
ATOM    242  CE2 TYR A 710      -5.965  18.932 -27.133  1.00  0.00           C
ATOM    243  OH  TYR A 710      -5.128  19.841 -29.188  1.00  0.00           O
ATOM    244  C   TYR A 710      -4.526  14.234 -26.337  1.00  0.00           C
ATOM    245  O   TYR A 710      -3.636  15.035 -26.622  1.00  0.00           O
ATOM    246  CZ  TYR A 710      -5.535  18.755 -28.447  1.00  0.00           C
ATOM    247  N   TYR A 710      -5.046  15.513 -24.452  1.00  0.00           N
ATOM    248  CA  TYR A 710      -5.659  14.639 -25.423  1.00  0.00           C
ATOM    249  CB  TYR A 710      -6.800  15.358 -26.146  1.00  0.00           C
ATOM    250  CG  TYR A 710      -6.355  16.556 -26.953  1.00  0.00           C
TER     251      TYR A 710
ATOM    252  N   GLN A 714      -4.395  19.745 -31.498  1.00  0.00           N
ATOM    253  CA  GLN A 714      -5.368  20.525 -32.212  1.00  0.00           C
ATOM    254  CB  GLN A 714      -5.297  21.992 -31.784  1.00  0.00           C
ATOM    255  CG  GLN A 714      -5.677  22.235 -30.333  1.00  0.00           C
ATOM    256  CD  GLN A 714      -7.139  21.942 -30.057  1.00  0.00           C
ATOM    257  OE1 GLN A 714      -7.986  22.078 -30.940  1.00  0.00           O
ATOM    258  NE2 GLN A 714      -7.439  21.539 -28.828  1.00  0.00           N
ATOM    259  C   GLN A 714      -5.101  20.356 -33.676  1.00  0.00           C
ATOM    260  O   GLN A 714      -3.961  20.478 -34.121  1.00  0.00           O
TER     261      GLN A 714
ATOM    262  N   VAL A 731     -12.566  19.721 -38.588  1.00  0.00           N
ATOM    263  CA  VAL A 731     -11.795  20.076 -37.431  1.00  0.00           C
ATOM    264  CB  VAL A 731     -12.054  21.533 -37.005  1.00  0.00           C
ATOM    265  CG1 VAL A 731     -13.503  21.714 -36.579  1.00  0.00           C
ATOM    266  CG2 VAL A 731     -11.111  21.936 -35.882  1.00  0.00           C
ATOM    267  C   VAL A 731     -12.092  19.149 -36.293  1.00  0.00           C
ATOM    268  O   VAL A 731     -13.205  18.641 -36.157  1.00  0.00           O
ATOM    269  N   SER A 732     -11.075  18.911 -35.433  1.00  0.00           N
ATOM    270  CA  SER A 732     -11.260  18.099 -34.265  1.00  0.00           C
ATOM    271  CB  SER A 732      -9.941  17.439 -33.857  1.00  0.00           C
ATOM    272  OG  SER A 732     -10.097  16.677 -32.672  1.00  0.00           O
ATOM    273  C   SER A 732     -11.802  19.035 -33.227  1.00  0.00           C
ATOM    274  O   SER A 732     -11.063  19.843 -32.662  1.00  0.00           O
ATOM    275  N   THR A 733     -13.128  18.951 -32.971  1.00  0.00           N
ATOM    276  CA  THR A 733     -13.781  19.837 -32.044  1.00  0.00           C
ATOM    277  CB  THR A 733     -14.205  21.152 -32.724  1.00  0.00           C
ATOM    278  OG1 THR A 733     -14.674  22.076 -31.733  1.00  0.00           O
ATOM    279  CG2 THR A 733     -15.324  20.899 -33.722  1.00  0.00           C
ATOM    280  C   THR A 733     -14.981  19.163 -31.441  1.00  0.00           C
ATOM    281  O   THR A 733     -15.509  18.185 -31.965  1.00  0.00           O
ATOM    282  N   GLN A 734     -15.365  19.639 -30.242  1.00  0.00           N
ATOM    283  CA  GLN A 734     -16.524  19.260 -29.475  1.00  0.00           C
ATOM    284  CB  GLN A 734     -16.286  19.512 -27.985  1.00  0.00           C
ATOM    285  CG  GLN A 734     -15.148  18.697 -27.391  1.00  0.00           C
ATOM    286  CD  GLN A 734     -14.866  19.057 -25.946  1.00  0.00           C
ATOM    287  OE1 GLN A 734     -13.821  19.626 -25.631  1.00  0.00           O
ATOM    288  NE2 GLN A 734     -15.800  18.726 -25.062  1.00  0.00           N
ATOM    289  C   GLN A 734     -17.767  20.000 -29.924  1.00  0.00           C
ATOM    290  O   GLN A 734     -18.873  19.592 -29.570  1.00  0.00           O
ATOM    291  N   PHE A 735     -17.633  21.163 -30.613  1.00  0.00           N
ATOM    292  CA  PHE A 735     -18.804  21.978 -30.864  1.00  0.00           C
ATOM    293  CB  PHE A 735     -18.884  23.126 -29.856  1.00  0.00           C
ATOM    294  CG  PHE A 735     -20.141  23.942 -29.964  1.00  0.00           C
ATOM    295  CD1 PHE A 735     -20.943  23.858 -31.089  1.00  0.00           C
ATOM    296  CD2 PHE A 735     -20.521  24.792 -28.941  1.00  0.00           C
ATOM    297  CE1 PHE A 735     -22.099  24.608 -31.188  1.00  0.00           C
ATOM    298  CE2 PHE A 735     -21.677  25.542 -29.041  1.00  0.00           C
ATOM    299  CZ  PHE A 735     -22.465  25.453 -30.158  1.00  0.00           C
ATOM    300  C   PHE A 735     -18.786  22.522 -32.283  1.00  0.00           C
ATOM    301  O   PHE A 735     -18.307  23.630 -32.519  1.00  0.00           O
ATOM    302  N   PRO A 736     -19.341  21.805 -33.238  1.00  0.00           N
ATOM    303  CA  PRO A 736     -19.344  22.235 -34.621  1.00  0.00           C
ATOM    304  CD  PRO A 736     -19.777  20.329 -33.103  1.00  0.00           C
ATOM    305  CB  PRO A 736     -19.981  21.064 -35.371  1.00  0.00           C
ATOM    306  CG  PRO A 736     -19.674  19.870 -34.530  1.00  0.00           C
ATOM    307  C   PRO A 736     -20.118  23.492 -34.882  1.00  0.00           C
ATOM    308  O   PRO A 736     -19.674  24.317 -35.679  1.00  0.00           O
ATOM    309  N   LYS A 737     -21.259  23.669 -34.195  1.00  0.00           N
ATOM    310  CA  LYS A 737     -22.123  24.800 -34.384  1.00  0.00           C
ATOM    311  CB  LYS A 737     -23.343  24.702 -33.466  1.00  0.00           C
ATOM    312  CG  LYS A 737     -24.340  25.836 -33.635  1.00  0.00           C
ATOM    313  CD  LYS A 737     -25.561  25.635 -32.752  1.00  0.00           C
ATOM    314  CE  LYS A 737     -26.548  26.780 -32.905  1.00  0.00           C
ATOM    315  NZ  LYS A 737     -27.749  26.598 -32.043  1.00  0.00           N
ATOM    316  C   LYS A 737     -21.326  26.035 -34.118  1.00  0.00           C
ATOM    317  O   LYS A 737     -21.433  27.028 -34.834  1.00  0.00           O
ATOM    318  N   TYR A 738     -20.511  25.994 -33.052  1.00  0.00           N
ATOM    319  CA  TYR A 738     -19.694  27.097 -32.639  1.00  0.00           C
ATOM    320  CB  TYR A 738     -19.016  26.791 -31.302  1.00  0.00           C
ATOM    321  CG  TYR A 738     -17.844  27.692 -30.989  1.00  0.00           C
ATOM    322  CD1 TYR A 738     -18.038  28.932 -30.394  1.00  0.00           C
ATOM    323  CD2 TYR A 738     -16.545  27.299 -31.290  1.00  0.00           C
ATOM    324  CE1 TYR A 738     -16.972  29.762 -30.105  1.00  0.00           C
ATOM    325  CE2 TYR A 738     -15.467  28.117 -31.007  1.00  0.00           C
ATOM    326  CZ  TYR A 738     -15.690  29.357 -30.410  1.00  0.00           C
ATOM    327  OH  TYR A 738     -14.627  30.182 -30.123  1.00  0.00           O
ATOM    328  C   TYR A 738     -18.670  27.404 -33.692  1.00  0.00           C
ATOM    329  O   TYR A 738     -18.392  28.571 -33.962  1.00  0.00           O
ATOM    330  N   ILE A 739     -18.076  26.362 -34.306  1.00  0.00           N
ATOM    331  CA  ILE A 739     -17.072  26.549 -35.320  1.00  0.00           C
ATOM    332  CB  ILE A 739     -16.450  25.208 -35.753  1.00  0.00           C
ATOM    333  CG1 ILE A 739     -15.696  24.569 -34.586  1.00  0.00           C
ATOM    334  CG2 ILE A 739     -15.556  25.403 -36.967  1.00  0.00           C
ATOM    335  CD1 ILE A 739     -14.546  25.406 -34.070  1.00  0.00           C
ATOM    336  C   ILE A 739     -17.701  27.259 -36.479  1.00  0.00           C
ATOM    337  O   ILE A 739     -17.131  28.195 -37.037  1.00  0.00           O
ATOM    338  N   GLN A 740     -18.920  26.835 -36.854  1.00  0.00           N
ATOM    339  CA  GLN A 740     -19.619  27.388 -37.975  1.00  0.00           C
ATOM    340  CB  GLN A 740     -20.939  26.648 -38.202  1.00  0.00           C
ATOM    341  CG  GLN A 740     -21.720  27.129 -39.413  1.00  0.00           C
ATOM    342  CD  GLN A 740     -22.987  26.329 -39.645  1.00  0.00           C
ATOM    343  OE1 GLN A 740     -23.434  25.589 -38.769  1.00  0.00           O
ATOM    344  NE2 GLN A 740     -23.570  26.476 -40.829  1.00  0.00           N
ATOM    345  C   GLN A 740     -19.850  28.852 -37.730  1.00  0.00           C
ATOM    346  O   GLN A 740     -19.696  29.667 -38.638  1.00  0.00           O
ATOM    347  N   ASP A 741     -20.230  29.225 -36.491  1.00  0.00           N
ATOM    348  CA  ASP A 741     -20.534  30.595 -36.165  1.00  0.00           C
ATOM    349  CB  ASP A 741     -21.139  30.691 -34.763  1.00  0.00           C
ATOM    350  CG  ASP A 741     -22.547  30.133 -34.697  1.00  0.00           C
ATOM    351  OD1 ASP A 741     -23.155  29.926 -35.768  1.00  0.00           O
ATOM    352  OD2 ASP A 741     -23.042  29.902 -33.573  1.00  0.00           O
ATOM    353  C   ASP A 741     -19.328  31.487 -36.248  1.00  0.00           C
ATOM    354  O   ASP A 741     -19.370  32.535 -36.891  1.00  0.00           O
ATOM    355  N   ILE A 742     -18.215  31.093 -35.597  1.00  0.00           N
ATOM    356  CA  ILE A 742     -17.056  31.945 -35.523  1.00  0.00           C
ATOM    357  CB  ILE A 742     -16.006  31.386 -34.544  1.00  0.00           C
ATOM    358  CG1 ILE A 742     -16.574  31.338 -33.124  1.00  0.00           C
ATOM    359  CG2 ILE A 742     -14.725  32.202 -34.615  1.00  0.00           C
ATOM    360  CD1 ILE A 742     -17.003  32.687 -32.592  1.00  0.00           C
ATOM    361  C   ILE A 742     -16.454  32.124 -36.885  1.00  0.00           C
ATOM    362  O   ILE A 742     -15.967  33.208 -37.205  1.00  0.00           O
ATOM    363  N   VAL A 743     -16.417  31.047 -37.698  1.00  0.00           N
ATOM    364  CA  VAL A 743     -15.855  31.119 -39.019  1.00  0.00           C
ATOM    365  CB  VAL A 743     -15.705  29.720 -39.646  1.00  0.00           C
ATOM    366  CG1 VAL A 743     -15.278  29.832 -41.101  1.00  0.00           C
ATOM    367  CG2 VAL A 743     -14.707  28.887 -38.856  1.00  0.00           C
ATOM    368  C   VAL A 743     -16.696  31.994 -39.911  1.00  0.00           C
ATOM    369  O   VAL A 743     -16.164  32.810 -40.662  1.00  0.00           O
TER     370      VAL A 743
ATOM    371  N   CYS A 756     -19.451  22.582 -40.928  1.00  0.00           N
ATOM    372  CB  CYS A 756     -18.337  22.588 -38.755  1.00  0.00           C
ATOM    373  C   CYS A 756     -18.681  20.486 -40.090  1.00  0.00           C
ATOM    374  CA  CYS A 756     -18.405  21.966 -40.151  1.00  0.00           C
ATOM    375  SG  CYS A 756     -17.054  21.892 -37.688  1.00  0.00           S
ATOM    376  O   CYS A 756     -19.806  20.076 -39.807  1.00  0.00           O
ATOM    377  CA  VAL A 758     -16.407  15.916 -37.678  1.00  0.00           C
ATOM    378  CG1 VAL A 758     -15.579  15.811 -35.305  1.00  0.00           C
ATOM    379  C   VAL A 758     -16.712  14.440 -37.630  1.00  0.00           C
ATOM    380  N   VAL A 758     -17.294  16.577 -38.611  1.00  0.00           N
ATOM    381  CB  VAL A 758     -16.510  16.530 -36.269  1.00  0.00           C
ATOM    382  CG2 VAL A 758     -16.195  18.017 -36.312  1.00  0.00           C
ATOM    383  O   VAL A 758     -17.801  14.047 -37.214  1.00  0.00           O
ATOM    384  N   VAL A 761     -12.909  12.519 -32.833  1.00  0.00           N
ATOM    385  CA  VAL A 761     -11.922  13.302 -32.149  1.00  0.00           C
ATOM    386  CB  VAL A 761     -12.572  14.375 -31.256  1.00  0.00           C
ATOM    387  CG1 VAL A 761     -11.509  15.143 -30.486  1.00  0.00           C
ATOM    388  CG2 VAL A 761     -13.418  15.323 -32.093  1.00  0.00           C
ATOM    389  C   VAL A 761     -11.075  12.356 -31.356  1.00  0.00           C
ATOM    390  O   VAL A 761     -11.575  11.367 -30.817  1.00  0.00           O
TER     391      VAL A 761
ATOM    392  N   GLY A 763      -9.826  12.367 -28.386  1.00  0.00           N
ATOM    393  CA  GLY A 763      -9.826  12.788 -27.006  1.00  0.00           C
ATOM    394  C   GLY A 763      -9.925  14.294 -26.934  1.00  0.00           C
ATOM    395  O   GLY A 763      -9.135  14.983 -27.575  1.00  0.00           O
ATOM    396  N   ALA A 764     -11.039  14.853 -26.398  1.00  0.00           N
ATOM    397  CA  ALA A 764     -11.131  16.260 -26.061  1.00  0.00           C
ATOM    398  CB  ALA A 764     -12.456  16.834 -26.538  1.00  0.00           C
ATOM    399  C   ALA A 764     -11.001  16.692 -24.610  1.00  0.00           C
ATOM    400  O   ALA A 764     -10.228  17.578 -24.244  1.00  0.00           O
ATOM    401  N   PHE A 765     -11.850  16.079 -23.749  1.00  0.00           N
ATOM    402  CA  PHE A 765     -11.982  16.361 -22.335  1.00  0.00           C
ATOM    403  CB  PHE A 765     -10.719  15.937 -21.584  1.00  0.00           C
ATOM    404  CG  PHE A 765     -10.274  14.535 -21.889  1.00  0.00           C
ATOM    405  CD1 PHE A 765     -10.983  13.448 -21.408  1.00  0.00           C
ATOM    406  CD2 PHE A 765      -9.147  14.303 -22.658  1.00  0.00           C
ATOM    407  CE1 PHE A 765     -10.574  12.158 -21.688  1.00  0.00           C
ATOM    408  CE2 PHE A 765      -8.738  13.013 -22.939  1.00  0.00           C
ATOM    409  CZ  PHE A 765      -9.446  11.943 -22.458  1.00  0.00           C
ATOM    410  C   PHE A 765     -12.261  17.839 -22.115  1.00  0.00           C
ATOM    411  O   PHE A 765     -11.848  18.392 -21.094  1.00  0.00           O
ATOM    412  N   GLY A 766     -12.959  18.525 -23.051  1.00  0.00           N
ATOM    413  CA  GLY A 766     -13.350  19.902 -22.843  1.00  0.00           C
ATOM    414  C   GLY A 766     -12.411  20.902 -23.494  1.00  0.00           C
ATOM    415  O   GLY A 766     -12.770  22.064 -23.679  1.00  0.00           O
ATOM    416  N   GLY A 767     -11.188  20.470 -23.851  1.00  0.00           N
ATOM    417  CA  GLY A 767     -10.086  21.233 -24.400  1.00  0.00           C
ATOM    418  C   GLY A 767     -10.242  21.702 -25.829  1.00  0.00           C
ATOM    419  O   GLY A 767      -9.361  22.390 -26.336  1.00  0.00           O
ATOM    420  N   LYS A 768     -11.174  21.111 -26.591  1.00  0.00           N
ATOM    421  CA  LYS A 768     -11.416  21.389 -27.986  1.00  0.00           C
ATOM    422  CB  LYS A 768     -11.848  20.117 -28.719  1.00  0.00           C
ATOM    423  CG  LYS A 768     -10.809  19.008 -28.701  1.00  0.00           C
ATOM    424  CD  LYS A 768      -9.536  19.432 -29.414  1.00  0.00           C
ATOM    425  CE  LYS A 768      -8.542  18.285 -29.500  1.00  0.00           C
ATOM    426  NZ  LYS A 768      -7.273  18.698 -30.160  1.00  0.00           N
ATOM    427  C   LYS A 768     -12.436  22.442 -28.384  1.00  0.00           C
ATOM    428  O   LYS A 768     -12.953  22.320 -29.492  1.00  0.00           O
ATOM    429  N   VAL A 769     -13.020  23.255 -27.473  1.00  0.00           N
ATOM    430  CA  VAL A 769     -13.971  24.254 -27.935  1.00  0.00           C
ATOM    431  CB  VAL A 769     -15.031  24.563 -26.862  1.00  0.00           C
ATOM    432  CG1 VAL A 769     -15.905  25.729 -27.296  1.00  0.00           C
ATOM    433  CG2 VAL A 769     -15.880  23.332 -26.581  1.00  0.00           C
ATOM    434  C   VAL A 769     -13.498  25.621 -28.397  1.00  0.00           C
ATOM    435  O   VAL A 769     -13.261  25.874 -29.577  1.00  0.00           O
ATOM    436  N   LEU A 770     -13.264  26.523 -27.413  1.00  0.00           N
ATOM    437  CA  LEU A 770     -13.092  27.936 -27.652  1.00  0.00           C
ATOM    438  CB  LEU A 770     -13.047  28.702 -26.328  1.00  0.00           C
ATOM    439  CG  LEU A 770     -14.353  28.761 -25.534  1.00  0.00           C
ATOM    440  CD1 LEU A 770     -14.123  29.384 -24.166  1.00  0.00           C
ATOM    441  CD2 LEU A 770     -15.412  29.540 -26.299  1.00  0.00           C
ATOM    442  C   LEU A 770     -11.869  28.247 -28.434  1.00  0.00           C
ATOM    443  O   LEU A 770     -11.922  28.998 -29.407  1.00  0.00           O
ATOM    444  N   LYS A 771     -10.734  27.677 -28.006  1.00  0.00           N
ATOM    445  CA  LYS A 771      -9.471  28.005 -28.584  1.00  0.00           C
ATOM    446  CB  LYS A 771      -8.330  27.452 -27.727  1.00  0.00           C
ATOM    447  CG  LYS A 771      -8.203  28.111 -26.363  1.00  0.00           C
ATOM    448  CD  LYS A 771      -7.853  29.585 -26.492  1.00  0.00           C
ATOM    449  CE  LYS A 771      -7.612  30.216 -25.131  1.00  0.00           C
ATOM    450  NZ  LYS A 771      -7.280  31.663 -25.241  1.00  0.00           N
ATOM    451  C   LYS A 771      -9.430  27.457 -29.967  1.00  0.00           C
ATOM    452  O   LYS A 771      -8.818  28.038 -30.859  1.00  0.00           O
ATOM    453  N   THR A 772     -10.081  26.297 -30.163  1.00  0.00           N
ATOM    454  CA  THR A 772     -10.127  25.636 -31.432  1.00  0.00           C
ATOM    455  CB  THR A 772     -10.877  24.294 -31.343  1.00  0.00           C
ATOM    456  OG1 THR A 772     -10.190  23.418 -30.440  1.00  0.00           O
ATOM    457  CG2 THR A 772     -10.945  23.630 -32.709  1.00  0.00           C
ATOM    458  C   THR A 772     -10.786  26.553 -32.415  1.00  0.00           C
ATOM    459  O   THR A 772     -10.310  26.703 -33.538  1.00  0.00           O
ATOM    460  N   GLY A 773     -11.902  27.188 -31.999  1.00  0.00           N
ATOM    461  CA  GLY A 773     -12.684  28.067 -32.824  1.00  0.00           C
ATOM    462  C   GLY A 773     -11.901  29.290 -33.209  1.00  0.00           C
ATOM    463  O   GLY A 773     -12.008  29.760 -34.340  1.00  0.00           O
ATOM    464  N   ILE A 774     -11.110  29.858 -32.277  1.00  0.00           N
ATOM    465  CA  ILE A 774     -10.353  31.040 -32.584  1.00  0.00           C
ATOM    466  CB  ILE A 774      -9.629  31.586 -31.339  1.00  0.00           C
ATOM    467  CG1 ILE A 774     -10.641  32.129 -30.329  1.00  0.00           C
ATOM    468  CG2 ILE A 774      -8.605  32.637 -31.737  1.00  0.00           C
ATOM    469  CD1 ILE A 774     -10.048  32.424 -28.968  1.00  0.00           C
ATOM    470  C   ILE A 774      -9.384  30.727 -33.671  1.00  0.00           C
ATOM    471  O   ILE A 774      -9.198  31.550 -34.564  1.00  0.00           O
ATOM    472  O   ILE A 775      -7.845  29.212 -36.912  1.00  0.00           O
ATOM    473  N   ILE A 775      -8.726  29.548 -33.587  1.00  0.00           N
ATOM    474  CA  ILE A 775      -7.750  29.101 -34.548  1.00  0.00           C
ATOM    475  CB  ILE A 775      -7.022  27.833 -34.065  1.00  0.00           C
ATOM    476  CG1 ILE A 775      -6.154  28.149 -32.845  1.00  0.00           C
ATOM    477  CG2 ILE A 775      -6.209  27.222 -35.196  1.00  0.00           C
ATOM    478  CD1 ILE A 775      -5.614  26.921 -32.146  1.00  0.00           C
ATOM    479  C   ILE A 775      -8.395  28.851 -35.874  1.00  0.00           C
ATOM    480  O   ALA A 776     -10.600  29.255 -38.969  1.00  0.00           O
ATOM    481  N   ALA A 776      -9.572  28.200 -35.867  1.00  0.00           N
ATOM    482  CA  ALA A 776     -10.297  27.886 -37.063  1.00  0.00           C
ATOM    483  CB  ALA A 776     -11.526  27.052 -36.735  1.00  0.00           C
ATOM    484  C   ALA A 776     -10.667  29.165 -37.742  1.00  0.00           C
ATOM    485  CB  ILE A 802      -2.029  27.812 -28.072  1.00  0.00           C
ATOM    486  CG1 ILE A 802      -0.840  28.437 -28.804  1.00  0.00           C
ATOM    487  N   ILE A 802      -0.786  27.333 -25.993  1.00  0.00           N
ATOM    488  CG2 ILE A 802      -3.356  28.342 -28.592  1.00  0.00           C
ATOM    489  CD1 ILE A 802      -0.727  28.019 -30.254  1.00  0.00           C
ATOM    490  C   ILE A 802      -3.200  27.673 -25.888  1.00  0.00           C
ATOM    491  O   ILE A 802      -3.998  28.541 -25.534  1.00  0.00           O
ATOM    492  CA  ILE A 802      -1.910  28.049 -26.555  1.00  0.00           C
ATOM    493  N   THR A 803      -3.451  26.362 -25.697  1.00  0.00           N
ATOM    494  C   THR A 803      -4.480  26.165 -23.597  1.00  0.00           C
ATOM    495  CA  THR A 803      -4.674  25.958 -25.066  1.00  0.00           C
ATOM    496  CB  THR A 803      -5.025  24.496 -25.399  1.00  0.00           C
ATOM    497  OG1 THR A 803      -4.003  23.629 -24.892  1.00  0.00           O
ATOM    498  CG2 THR A 803      -5.124  24.302 -26.905  1.00  0.00           C
ATOM    499  O   THR A 803      -3.355  26.319 -23.127  1.00  0.00           O
ATOM    500  N   GLY A 804      -5.585  26.194 -22.830  1.00  0.00           N
ATOM    501  CA  GLY A 804      -5.488  26.413 -21.417  1.00  0.00           C
ATOM    502  C   GLY A 804      -5.424  25.079 -20.756  1.00  0.00           C
ATOM    503  O   GLY A 804      -4.791  24.150 -21.257  1.00  0.00           O
ATOM    504  CA  GLY A 805      -6.119  23.753 -18.842  1.00  0.00           C
ATOM    505  N   GLY A 805      -6.064  24.979 -19.578  1.00  0.00           N
ATOM    506  C   GLY A 805      -7.210  23.917 -17.833  1.00  0.00           C
ATOM    507  O   GLY A 805      -8.076  24.781 -17.968  1.00  0.00           O
ATOM    508  CB  ARG A 806      -8.185  21.847 -14.927  1.00  0.00           C
ATOM    509  C   ARG A 806      -7.869  24.342 -14.914  1.00  0.00           C
ATOM    510  N   ARG A 806      -7.199  23.064 -16.793  1.00  0.00           N
ATOM    511  CA  ARG A 806      -8.184  23.135 -15.753  1.00  0.00           C
ATOM    512  CG  ARG A 806      -9.276  21.788 -13.871  1.00  0.00           C
ATOM    513  CD  ARG A 806      -9.221  20.484 -13.092  1.00  0.00           C
ATOM    514  NE  ARG A 806      -9.519  19.329 -13.935  1.00  0.00           N
ATOM    515  CZ  ARG A 806     -10.748  18.910 -14.220  1.00  0.00           C
ATOM    516  NH1 ARG A 806     -10.924  17.850 -14.996  1.00  0.00           N
ATOM    517  NH2 ARG A 806     -11.798  19.553 -13.728  1.00  0.00           N
ATOM    518  O   ARG A 806      -6.723  24.783 -14.850  1.00  0.00           O
ATOM    519  CG  HIS A 807     -10.651  27.391 -14.482  1.00  0.00           C
ATOM    520  N   HIS A 807      -8.899  24.935 -14.273  1.00  0.00           N
ATOM    521  CA  HIS A 807      -8.716  26.110 -13.459  1.00  0.00           C
ATOM    522  ND1 HIS A 807     -10.510  28.716 -14.835  1.00  0.00           N
ATOM    523  CB  HIS A 807     -10.053  26.819 -13.234  1.00  0.00           C
ATOM    524  NE2 HIS A 807     -11.719  27.828 -16.451  1.00  0.00           N
ATOM    525  CD2 HIS A 807     -11.451  26.873 -15.582  1.00  0.00           C
ATOM    526  CE1 HIS A 807     -11.152  28.929 -15.998  1.00  0.00           C
ATOM    527  C   HIS A 807      -8.089  25.731 -12.151  1.00  0.00           C
ATOM    528  O   HIS A 807      -8.547  24.806 -11.483  1.00  0.00           O
ATOM    529  N   PRO A 808      -7.050  26.432 -11.763  1.00  0.00           N
ATOM    530  C   PRO A 808      -7.446  26.868  -9.481  1.00  0.00           C
ATOM    531  CA  PRO A 808      -6.493  26.230 -10.452  1.00  0.00           C
ATOM    532  CD  PRO A 808      -6.154  27.200 -12.664  1.00  0.00           C
ATOM    533  CB  PRO A 808      -5.132  26.927 -10.517  1.00  0.00           C
ATOM    534  CG  PRO A 808      -4.830  27.022 -11.975  1.00  0.00           C
ATOM    535  O   PRO A 808      -8.094  27.847  -9.851  1.00  0.00           O
ATOM    536  CD2 TYR A 809     -11.750  25.914  -8.302  1.00  0.00           C
ATOM    537  C   TYR A 809      -7.791  27.129  -5.953  1.00  0.00           C
ATOM    538  N   TYR A 809      -7.536  26.343  -8.241  1.00  0.00           N
ATOM    539  CA  TYR A 809      -8.465  26.823  -7.250  1.00  0.00           C
ATOM    540  CB  TYR A 809      -9.579  25.800  -7.020  1.00  0.00           C
ATOM    541  CG  TYR A 809     -10.419  25.523  -8.247  1.00  0.00           C
ATOM    542  CD1 TYR A 809      -9.876  24.870  -9.347  1.00  0.00           C
ATOM    543  CE1 TYR A 809     -10.635  24.612 -10.473  1.00  0.00           C
ATOM    544  CE2 TYR A 809     -12.525  25.665  -9.419  1.00  0.00           C
ATOM    545  CZ  TYR A 809     -11.955  25.008 -10.509  1.00  0.00           C
ATOM    546  OH  TYR A 809     -12.713  24.752 -11.628  1.00  0.00           O
ATOM    547  O   TYR A 809      -6.746  26.574  -5.617  1.00  0.00           O
ATOM    548  CA  HIS A 830     -13.707  29.507  -3.698  1.00  0.00           C
ATOM    549  ND1 HIS A 830     -14.476  26.244  -3.474  1.00  0.00           N
ATOM    550  CG  HIS A 830     -15.162  27.432  -3.603  1.00  0.00           C
ATOM    551  CB  HIS A 830     -14.661  28.568  -4.439  1.00  0.00           C
ATOM    552  NE2 HIS A 830     -16.284  25.986  -2.239  1.00  0.00           N
ATOM    553  CD2 HIS A 830     -16.332  27.193  -2.770  1.00  0.00           C
ATOM    554  CE1 HIS A 830     -15.170  25.423  -2.665  1.00  0.00           C
ATOM    555  C   HIS A 830     -13.153  30.563  -4.606  1.00  0.00           C
ATOM    556  O   HIS A 830     -13.784  31.596  -4.824  1.00  0.00           O
ATOM    557  N   HIS A 830     -14.388  30.163  -2.610  1.00  0.00           N
ATOM    558  N   TYR A 831     -11.926  30.359  -5.131  1.00  0.00           N
ATOM    559  CA  TYR A 831     -11.424  31.311  -6.083  1.00  0.00           C
ATOM    560  CB  TYR A 831     -10.444  32.275  -5.411  1.00  0.00           C
ATOM    561  CG  TYR A 831     -11.056  33.094  -4.297  1.00  0.00           C
ATOM    562  CD1 TYR A 831     -11.084  32.614  -2.994  1.00  0.00           C
ATOM    563  CD2 TYR A 831     -11.604  34.344  -4.553  1.00  0.00           C
ATOM    564  CE1 TYR A 831     -11.641  33.355  -1.970  1.00  0.00           C
ATOM    565  CE2 TYR A 831     -12.166  35.100  -3.541  1.00  0.00           C
ATOM    566  CZ  TYR A 831     -12.181  34.594  -2.242  1.00  0.00           C
ATOM    567  OH  TYR A 831     -12.736  35.334  -1.224  1.00  0.00           O
ATOM    568  C   TYR A 831     -10.778  30.545  -7.199  1.00  0.00           C
ATOM    569  O   TYR A 831      -9.882  29.735  -6.966  1.00  0.00           O
ATOM    570  N   SER A 832     -11.205  30.793  -8.454  1.00  0.00           N
ATOM    571  CA  SER A 832     -10.604  30.111  -9.566  1.00  0.00           C
ATOM    572  CB  SER A 832     -11.679  29.622 -10.539  1.00  0.00           C
ATOM    573  OG  SER A 832     -12.392  30.711 -11.100  1.00  0.00           O
ATOM    574  C   SER A 832      -9.646  31.057 -10.225  1.00  0.00           C
ATOM    575  O   SER A 832      -9.808  32.274 -10.147  1.00  0.00           O
ATOM    576  N   ASN A 833      -8.606  30.502 -10.882  1.00  0.00           N
ATOM    577  CA  ASN A 833      -7.644  31.280 -11.610  1.00  0.00           C
ATOM    578  CB  ASN A 833      -6.226  30.776 -11.333  1.00  0.00           C
ATOM    579  CG  ASN A 833      -5.165  31.618 -12.012  1.00  0.00           C
ATOM    580  OD1 ASN A 833      -5.283  31.951 -13.191  1.00  0.00           O
ATOM    581  ND2 ASN A 833      -4.121  31.966 -11.268  1.00  0.00           N
ATOM    582  C   ASN A 833      -8.049  31.173 -13.054  1.00  0.00           C
ATOM    583  O   ASN A 833      -7.918  30.117 -13.669  1.00  0.00           O
ATOM    584  N   ALA A 834      -8.613  32.268 -13.598  1.00  0.00           N
ATOM    585  CA  ALA A 834      -9.136  32.370 -14.936  1.00  0.00           C
ATOM    586  CB  ALA A 834      -9.986  33.623 -15.079  1.00  0.00           C
ATOM    587  C   ALA A 834      -8.081  32.383 -16.003  1.00  0.00           C
ATOM    588  O   ALA A 834      -8.288  31.836 -17.086  1.00  0.00           O
ATOM    589  N   GLY A 835      -6.927  33.024 -15.745  1.00  0.00           N
ATOM    590  CA  GLY A 835      -5.969  33.206 -16.797  1.00  0.00           C
ATOM    591  C   GLY A 835      -6.245  34.565 -17.368  1.00  0.00           C
ATOM    592  O   GLY A 835      -7.000  35.345 -16.790  1.00  0.00           O
ATOM    593  N   ALA A 836      -5.665  34.868 -18.544  1.00  0.00           N
ATOM    594  CA  ALA A 836      -5.761  36.175 -19.133  1.00  0.00           C
ATOM    595  CB  ALA A 836      -4.972  36.230 -20.432  1.00  0.00           C
ATOM    596  C   ALA A 836      -7.191  36.537 -19.374  1.00  0.00           C
ATOM    597  O   ALA A 836      -7.585  37.686 -19.174  1.00  0.00           O
ATOM    598  N   SER A 837      -8.020  35.576 -19.812  1.00  0.00           N
ATOM    599  CA  SER A 837      -9.365  35.957 -20.109  1.00  0.00           C
ATOM    600  CB  SER A 837      -9.644  35.816 -21.607  1.00  0.00           C
ATOM    601  OG  SER A 837      -9.558  34.462 -22.016  1.00  0.00           O
ATOM    602  C   SER A 837     -10.327  35.137 -19.324  1.00  0.00           C
ATOM    603  O   SER A 837     -10.029  34.056 -18.813  1.00  0.00           O
ATOM    604  N   LEU A 838     -11.523  35.726 -19.182  1.00  0.00           N
ATOM    605  CA  LEU A 838     -12.681  35.105 -18.637  1.00  0.00           C
ATOM    606  CB  LEU A 838     -13.573  36.142 -17.952  1.00  0.00           C
ATOM    607  CG  LEU A 838     -12.944  36.918 -16.793  1.00  0.00           C
ATOM    608  CD1 LEU A 838     -13.908  37.970 -16.264  1.00  0.00           C
ATOM    609  CD2 LEU A 838     -12.527  35.973 -15.677  1.00  0.00           C
ATOM    610  C   LEU A 838     -13.368  34.416 -19.787  1.00  0.00           C
ATOM    611  O   LEU A 838     -12.964  34.523 -20.936  1.00  0.00           O
ATOM    612  N   ASP A 839     -14.373  33.591 -19.502  1.00  0.00           N
ATOM    613  CA  ASP A 839     -15.084  32.892 -20.530  1.00  0.00           C
ATOM    614  CB  ASP A 839     -14.240  31.739 -21.076  1.00  0.00           C
ATOM    615  CG  ASP A 839     -13.915  30.703 -20.018  1.00  0.00           C
ATOM    616  OD1 ASP A 839     -14.817  29.919 -19.657  1.00  0.00           O
ATOM    617  OD2 ASP A 839     -12.757  30.675 -19.550  1.00  0.00           O
ATOM    618  C   ASP A 839     -16.244  32.552 -19.715  1.00  0.00           C
ATOM    619  O   ASP A 839     -16.409  33.198 -18.682  1.00  0.00           O
ATOM    620  N   GLU A 840     -17.126  31.612 -20.068  1.00  0.00           N
ATOM    621  CA  GLU A 840     -17.826  31.618 -18.844  1.00  0.00           C
ATOM    622  CB  GLU A 840     -19.315  31.353 -19.077  1.00  0.00           C
ATOM    623  CG  GLU A 840     -20.166  32.610 -19.150  1.00  0.00           C
ATOM    624  CD  GLU A 840     -20.464  33.192 -17.783  1.00  0.00           C
ATOM    625  OE1 GLU A 840     -20.595  34.429 -17.679  1.00  0.00           O
ATOM    626  OE2 GLU A 840     -20.567  32.409 -16.815  1.00  0.00           O
ATOM    627  C   GLU A 840     -17.216  30.586 -17.950  1.00  0.00           C
ATOM    628  O   GLU A 840     -17.693  29.464 -17.832  1.00  0.00           O
ATOM    629  N   SER A 841     -16.058  31.006 -17.375  1.00  0.00           N
ATOM    630  CA  SER A 841     -15.174  30.525 -16.363  1.00  0.00           C
ATOM    631  CB  SER A 841     -13.820  31.231 -16.455  1.00  0.00           C
ATOM    632  OG  SER A 841     -13.933  32.600 -16.107  1.00  0.00           O
ATOM    633  C   SER A 841     -15.923  30.800 -15.135  1.00  0.00           C
ATOM    634  O   SER A 841     -15.608  30.264 -14.076  1.00  0.00           O
ATOM    635  C   LEU A 842     -18.665  30.884 -14.058  1.00  0.00           C
ATOM    636  O   LEU A 842     -19.125  30.580 -12.958  1.00  0.00           O
ATOM    637  N   LEU A 842     -16.880  31.737 -15.259  1.00  0.00           N
ATOM    638  CA  LEU A 842     -17.779  32.079 -14.210  1.00  0.00           C
ATOM    639  CB  LEU A 842     -18.542  33.360 -14.554  1.00  0.00           C
ATOM    640  CG  LEU A 842     -17.717  34.647 -14.604  1.00  0.00           C
ATOM    641  CD1 LEU A 842     -18.563  35.809 -15.103  1.00  0.00           C
ATOM    642  CD2 LEU A 842     -17.136  34.967 -13.235  1.00  0.00           C
ATOM    643  N   PHE A 843     -18.916  30.164 -15.176  1.00  0.00           N
ATOM    644  CA  PHE A 843     -19.760  29.001 -15.117  1.00  0.00           C
ATOM    645  CB  PHE A 843     -19.966  28.417 -16.516  1.00  0.00           C
ATOM    646  CG  PHE A 843     -21.183  28.944 -17.220  1.00  0.00           C
ATOM    647  CD1 PHE A 843     -22.242  29.471 -16.501  1.00  0.00           C
ATOM    648  CD2 PHE A 843     -21.270  28.913 -18.600  1.00  0.00           C
ATOM    649  CE1 PHE A 843     -23.363  29.957 -17.149  1.00  0.00           C
ATOM    650  CE2 PHE A 843     -22.390  29.399 -19.249  1.00  0.00           C
ATOM    651  CZ  PHE A 843     -23.434  29.919 -18.529  1.00  0.00           C
ATOM    652  C   PHE A 843     -19.122  28.020 -14.196  1.00  0.00           C
ATOM    653  O   PHE A 843     -19.813  27.344 -13.437  1.00  0.00           O
ATOM    654  N   VAL A 844     -17.783  27.903 -14.264  1.00  0.00           N
ATOM    655  CA  VAL A 844     -17.061  26.940 -13.484  1.00  0.00           C
ATOM    656  CB  VAL A 844     -15.558  26.956 -13.817  1.00  0.00           C
ATOM    657  CG1 VAL A 844     -14.785  26.086 -12.838  1.00  0.00           C
ATOM    658  CG2 VAL A 844     -15.324  26.492 -15.247  1.00  0.00           C
ATOM    659  C   VAL A 844     -17.284  27.212 -12.028  1.00  0.00           C
ATOM    660  O   VAL A 844     -17.410  26.281 -11.234  1.00  0.00           O
ATOM    661  N   ILE A 845     -17.312  28.498 -11.631  1.00  0.00           N
ATOM    662  CA  ILE A 845     -17.535  28.836 -10.251  1.00  0.00           C
ATOM    663  CB  ILE A 845     -17.329  30.341  -9.998  1.00  0.00           C
ATOM    664  CG1 ILE A 845     -15.881  30.738 -10.291  1.00  0.00           C
ATOM    665  CG2 ILE A 845     -17.741  30.704  -8.580  1.00  0.00           C
ATOM    666  CD1 ILE A 845     -14.864  30.003  -9.446  1.00  0.00           C
ATOM    667  C   ILE A 845     -18.916  28.415  -9.847  1.00  0.00           C
ATOM    668  O   ILE A 845     -19.112  27.879  -8.757  1.00  0.00           O
ATOM    669  N   GLU A 846     -19.915  28.649 -10.719  1.00  0.00           N
ATOM    670  CA  GLU A 846     -21.284  28.357 -10.400  1.00  0.00           C
ATOM    671  CB  GLU A 846     -22.208  28.828 -11.525  1.00  0.00           C
ATOM    672  CG  GLU A 846     -22.275  30.338 -11.682  1.00  0.00           C
ATOM    673  CD  GLU A 846     -23.201  30.768 -12.804  1.00  0.00           C
ATOM    674  OE1 GLU A 846     -23.367  31.990 -13.001  1.00  0.00           O
ATOM    675  OE2 GLU A 846     -23.758  29.883 -13.485  1.00  0.00           O
ATOM    676  C   GLU A 846     -21.459  26.887 -10.156  1.00  0.00           C
ATOM    677  O   GLU A 846     -22.102  26.490  -9.186  1.00  0.00           O
ATOM    678  N   MET A 847     -20.886  26.035 -11.026  1.00  0.00           N
ATOM    679  CA  MET A 847     -21.017  24.615 -10.866  1.00  0.00           C
ATOM    680  CB  MET A 847     -20.481  23.885 -12.099  1.00  0.00           C
ATOM    681  CG  MET A 847     -21.563  23.372 -13.035  1.00  0.00           C
ATOM    682  SD  MET A 847     -22.948  24.516 -13.192  1.00  0.00           S
ATOM    683  CE  MET A 847     -22.212  25.801 -14.200  1.00  0.00           C
ATOM    684  C   MET A 847     -20.289  24.192  -9.630  1.00  0.00           C
ATOM    685  O   MET A 847     -20.712  23.270  -8.934  1.00  0.00           O
ATOM    686  N   GLY A 848     -19.159  24.854  -9.323  1.00  0.00           N
ATOM    687  CA  GLY A 848     -18.405  24.481  -8.162  1.00  0.00           C
ATOM    688  C   GLY A 848     -19.262  24.647  -6.941  1.00  0.00           C
ATOM    689  O   GLY A 848     -19.327  23.753  -6.099  1.00  0.00           O
ATOM    690  N   LEU A 849     -19.965  25.790  -6.826  1.00  0.00           N
ATOM    691  CA  LEU A 849     -20.746  26.089  -5.656  1.00  0.00           C
ATOM    692  CG  LEU A 849     -20.201  28.629  -5.577  1.00  0.00           C
ATOM    693  CD2 LEU A 849     -19.539  28.580  -4.209  1.00  0.00           C
ATOM    694  O   LEU A 849     -22.228  24.711  -4.409  1.00  0.00           O
ATOM    695  CB  LEU A 849     -21.257  27.530  -5.707  1.00  0.00           C
ATOM    696  CD1 LEU A 849     -20.818  29.999  -5.818  1.00  0.00           C
ATOM    697  C   LEU A 849     -21.901  25.138  -5.515  1.00  0.00           C
ATOM    698  N   LEU A 850     -22.575  24.803  -6.631  1.00  0.00           N
ATOM    699  CA  LEU A 850     -23.726  23.943  -6.590  1.00  0.00           C
ATOM    700  CG  LEU A 850     -25.688  23.060  -8.049  1.00  0.00           C
ATOM    701  CD2 LEU A 850     -26.240  23.076  -9.466  1.00  0.00           C
ATOM    702  O   LEU A 850     -24.066  21.895  -5.423  1.00  0.00           O
ATOM    703  CB  LEU A 850     -24.419  23.910  -7.954  1.00  0.00           C
ATOM    704  CD1 LEU A 850     -26.739  23.551  -7.066  1.00  0.00           C
ATOM    705  C   LEU A 850     -23.343  22.551  -6.169  1.00  0.00           C
ATOM    706  CB  LYS A 851     -20.777  20.332  -7.669  1.00  0.00           C
ATOM    707  CA  LYS A 851     -21.667  20.738  -6.493  1.00  0.00           C
ATOM    708  CG  LYS A 851     -21.528  20.128  -8.975  1.00  0.00           C
ATOM    709  CD  LYS A 851     -20.585  19.725 -10.097  1.00  0.00           C
ATOM    710  CE  LYS A 851     -21.335  19.528 -11.404  1.00  0.00           C
ATOM    711  NZ  LYS A 851     -20.420  19.158 -12.519  1.00  0.00           N
ATOM    712  C   LYS A 851     -20.865  20.603  -5.223  1.00  0.00           C
ATOM    713  O   LYS A 851     -20.454  19.498  -4.869  1.00  0.00           O
ATOM    714  N   LYS A 851     -22.221  22.050  -6.709  1.00  0.00           N
ATOM    715  N   MET A 852     -20.581  21.719  -4.528  1.00  0.00           N
ATOM    716  CA  MET A 852     -19.685  21.776  -3.397  1.00  0.00           C
ATOM    717  CB  MET A 852     -19.644  23.191  -2.816  1.00  0.00           C
ATOM    718  CG  MET A 852     -18.724  23.343  -1.616  1.00  0.00           C
ATOM    719  SD  MET A 852     -18.705  25.023  -0.963  1.00  0.00           S
ATOM    720  CE  MET A 852     -20.329  25.114  -0.213  1.00  0.00           C
ATOM    721  C   MET A 852     -20.057  20.806  -2.308  1.00  0.00           C
ATOM    722  O   MET A 852     -19.183  20.144  -1.750  1.00  0.00           O
TER     723      MET A 852
ATOM    724  N   ASN A 854     -21.424  17.911  -2.289  1.00  0.00           N
ATOM    725  CA  ASN A 854     -21.022  16.550  -2.493  1.00  0.00           C
ATOM    726  CB  ASN A 854     -19.582  16.340  -2.020  1.00  0.00           C
ATOM    727  CG  ASN A 854     -18.578  17.124  -2.842  1.00  0.00           C
ATOM    728  OD1 ASN A 854     -18.785  17.358  -4.032  1.00  0.00           O
ATOM    729  ND2 ASN A 854     -17.486  17.533  -2.207  1.00  0.00           N
ATOM    730  C   ASN A 854     -22.007  15.679  -1.761  1.00  0.00           C
ATOM    731  O   ASN A 854     -23.213  15.779  -1.961  1.00  0.00           O
TER     732      ASN A 854
ATOM    733  N   GLY A 865     -17.907  32.346  -4.362  1.00  0.00           N
ATOM    734  CA  GLY A 865     -16.811  32.081  -5.268  1.00  0.00           C
ATOM    735  C   GLY A 865     -16.527  33.280  -6.139  1.00  0.00           C
ATOM    736  O   GLY A 865     -17.399  34.121  -6.345  1.00  0.00           O
ATOM    737  CA  TRP A 866     -14.885  34.475  -7.535  1.00  0.00           C
ATOM    738  CB  TRP A 866     -14.350  35.645  -6.707  1.00  0.00           C
ATOM    739  CG  TRP A 866     -13.980  36.842  -7.529  1.00  0.00           C
ATOM    740  CD2 TRP A 866     -12.934  37.782  -7.255  1.00  0.00           C
ATOM    741  CD1 TRP A 866     -14.572  37.254  -8.688  1.00  0.00           C
ATOM    742  NE1 TRP A 866     -13.960  38.393  -9.154  1.00  0.00           N
ATOM    743  CE3 TRP A 866     -11.986  37.909  -6.236  1.00  0.00           C
ATOM    744  CZ2 TRP A 866     -12.056  39.804  -8.334  1.00  0.00           C
ATOM    745  CZ3 TRP A 866     -11.101  38.969  -6.285  1.00  0.00           C
ATOM    746  CH2 TRP A 866     -11.139  39.904  -7.325  1.00  0.00           C
ATOM    747  C   TRP A 866     -13.846  33.996  -8.525  1.00  0.00           C
ATOM    748  O   TRP A 866     -12.935  33.252  -8.163  1.00  0.00           O
ATOM    749  N   TRP A 866     -15.277  33.381  -6.672  1.00  0.00           N
ATOM    750  CE2 TRP A 866     -12.951  38.736  -8.289  1.00  0.00           C
ATOM    751  N   ALA A 867     -13.964  34.413  -9.814  1.00  0.00           N
ATOM    752  CA  ALA A 867     -12.986  34.079 -10.823  1.00  0.00           C
ATOM    753  CB  ALA A 867     -13.652  33.950 -12.185  1.00  0.00           C
ATOM    754  C   ALA A 867     -11.940  35.153 -10.805  1.00  0.00           C
ATOM    755  O   ALA A 867     -12.248  36.319 -10.563  1.00  0.00           O
ATOM    756  N   CYS A 868     -10.670  34.796 -11.100  1.00  0.00           N
ATOM    757  CA  CYS A 868      -9.612  35.758 -10.975  1.00  0.00           C
ATOM    758  CB  CYS A 868      -8.773  35.473  -9.727  1.00  0.00           C
ATOM    759  SG  CYS A 868      -9.696  35.550  -8.174  1.00  0.00           S
ATOM    760  C   CYS A 868      -8.746  35.741 -12.215  1.00  0.00           C
ATOM    761  O   CYS A 868      -8.102  34.737 -12.506  1.00  0.00           O
ATOM    762  N   ARG A 869      -8.658  36.884 -12.948  1.00  0.00           N
ATOM    763  CA  ARG A 869      -7.827  36.948 -14.127  1.00  0.00           C
ATOM    764  CB  ARG A 869      -8.329  38.036 -15.078  1.00  0.00           C
ATOM    765  CG  ARG A 869      -9.711  37.770 -15.652  1.00  0.00           C
ATOM    766  CD  ARG A 869     -10.191  38.937 -16.500  1.00  0.00           C
ATOM    767  NE  ARG A 869     -10.398  40.143 -15.703  1.00  0.00           N
ATOM    768  CZ  ARG A 869     -10.709  41.331 -16.212  1.00  0.00           C
ATOM    769  NH1 ARG A 869     -10.878  42.373 -15.409  1.00  0.00           N
ATOM    770  NH2 ARG A 869     -10.849  41.474 -17.523  1.00  0.00           N
ATOM    771  C   ARG A 869      -6.378  37.203 -13.785  1.00  0.00           C
ATOM    772  O   ARG A 869      -6.023  38.127 -13.054  1.00  0.00           O
ATOM    773  N   LEU A 872      -1.721  34.419 -17.300  1.00  0.00           N
ATOM    774  CA  LEU A 872      -1.421  33.088 -17.738  1.00  0.00           C
ATOM    775  CB  LEU A 872      -1.602  32.093 -16.590  1.00  0.00           C
ATOM    776  CG  LEU A 872      -3.040  31.827 -16.143  1.00  0.00           C
ATOM    777  CD1 LEU A 872      -3.110  30.589 -15.263  1.00  0.00           C
ATOM    778  CD2 LEU A 872      -3.605  33.032 -15.406  1.00  0.00           C
ATOM    779  C   LEU A 872      -2.321  32.800 -18.882  1.00  0.00           C
ATOM    780  O   LEU A 872      -3.250  33.546 -19.183  1.00  0.00           O
ATOM    781  N   PRO A 873      -2.065  31.666 -19.477  1.00  0.00           N
ATOM    782  CA  PRO A 873      -2.914  31.204 -20.529  1.00  0.00           C
ATOM    783  CD  PRO A 873      -0.833  30.782 -19.281  1.00  0.00           C
ATOM    784  CB  PRO A 873      -2.272  29.887 -20.971  1.00  0.00           C
ATOM    785  C   PRO A 873      -4.290  31.016 -19.982  1.00  0.00           C
ATOM    786  CG  PRO A 873      -0.840  30.019 -20.576  1.00  0.00           C
ATOM    787  O   PRO A 873      -4.436  30.532 -18.862  1.00  0.00           O
ATOM    788  OG  SER A 874      -7.251  33.524 -21.255  1.00  0.00           O
ATOM    789  N   SER A 874      -5.317  31.404 -20.755  1.00  0.00           N
ATOM    790  CB  SER A 874      -7.588  32.148 -21.238  1.00  0.00           C
ATOM    791  C   SER A 874      -7.148  29.960 -20.155  1.00  0.00           C
ATOM    792  CA  SER A 874      -6.676  31.369 -20.289  1.00  0.00           C
ATOM    793  O   SER A 874      -7.118  29.174 -21.101  1.00  0.00           O
ATOM    794  N   ASN A 875      -7.662  29.636 -18.954  1.00  0.00           N
ATOM    795  CB  ASN A 875      -8.057  28.071 -17.130  1.00  0.00           C
ATOM    796  OD1 ASN A 875      -5.771  27.364 -17.101  1.00  0.00           O
ATOM    797  C   ASN A 875      -9.453  28.039 -19.199  1.00  0.00           C
ATOM    798  CA  ASN A 875      -8.085  28.302 -18.642  1.00  0.00           C
ATOM    799  CG  ASN A 875      -6.648  28.045 -16.570  1.00  0.00           C
ATOM    800  ND2 ASN A 875      -6.427  28.790 -15.493  1.00  0.00           N
ATOM    801  O   ASN A 875     -10.238  28.959 -19.432  1.00  0.00           O
ATOM    802  CA  THR A 876     -10.994  26.317 -20.028  1.00  0.00           C
ATOM    803  OG1 THR A 876      -9.992  24.563 -21.379  1.00  0.00           O
ATOM    804  C   THR A 876     -11.645  25.273 -19.168  1.00  0.00           C
ATOM    805  O   THR A 876     -11.130  24.896 -18.116  1.00  0.00           O
ATOM    806  N   THR A 876      -9.761  26.740 -19.418  1.00  0.00           N
ATOM    807  CB  THR A 876     -10.762  25.770 -21.449  1.00  0.00           C
ATOM    808  CG2 THR A 876     -10.004  26.783 -22.293  1.00  0.00           C
ATOM    809  N   ALA A 877     -12.835  24.803 -19.603  1.00  0.00           N
ATOM    810  CB  ALA A 877     -15.017  23.742 -19.412  1.00  0.00           C
ATOM    811  O   ALA A 877     -12.173  22.288 -20.123  1.00  0.00           O
ATOM    812  CA  ALA A 877     -13.579  23.776 -18.917  1.00  0.00           C
ATOM    813  C   ALA A 877     -12.888  22.466 -19.139  1.00  0.00           C
ATOM    814  CA  PHE A 878     -12.399  20.254 -18.237  1.00  0.00           C
ATOM    815  CG  PHE A 878     -10.048  19.366 -17.866  1.00  0.00           C
ATOM    816  CD1 PHE A 878     -10.191  18.015 -17.601  1.00  0.00           C
ATOM    817  CD2 PHE A 878      -8.917  19.794 -18.537  1.00  0.00           C
ATOM    818  CE1 PHE A 878      -9.223  17.112 -17.999  1.00  0.00           C
ATOM    819  CE2 PHE A 878      -7.949  18.891 -18.935  1.00  0.00           C
ATOM    820  CZ  PHE A 878      -8.098  17.556 -18.669  1.00  0.00           C
ATOM    821  C   PHE A 878     -13.360  19.243 -17.682  1.00  0.00           C
ATOM    822  O   PHE A 878     -14.356  19.599 -17.052  1.00  0.00           O
ATOM    823  N   PHE A 878     -13.098  21.508 -18.210  1.00  0.00           N
ATOM    824  CB  PHE A 878     -11.100  20.347 -17.434  1.00  0.00           C
ATOM    825  CG  ARG A 879     -14.144  14.322 -17.754  1.00  0.00           C
ATOM    826  N   ARG A 879     -13.064  17.947 -17.901  1.00  0.00           N
ATOM    827  CA  ARG A 879     -13.869  16.847 -17.440  1.00  0.00           C
ATOM    828  CB  ARG A 879     -13.201  15.514 -17.782  1.00  0.00           C
ATOM    829  CD  ARG A 879     -13.461  13.065 -18.267  1.00  0.00           C
ATOM    830  NE  ARG A 879     -14.378  11.930 -18.330  1.00  0.00           N
ATOM    831  CZ  ARG A 879     -14.041  10.720 -18.765  1.00  0.00           C
ATOM    832  NH1 ARG A 879     -14.943   9.748 -18.786  1.00  0.00           N
ATOM    833  NH2 ARG A 879     -12.804  10.485 -19.179  1.00  0.00           N
ATOM    834  C   ARG A 879     -14.056  17.027 -15.950  1.00  0.00           C
ATOM    835  O   ARG A 879     -13.124  16.823 -15.173  1.00  0.00           O
ATOM    836  N   GLY A 880     -15.300  17.343 -15.510  1.00  0.00           N
ATOM    837  CA  GLY A 880     -15.602  17.563 -14.112  1.00  0.00           C
ATOM    838  C   GLY A 880     -16.273  18.901 -13.907  1.00  0.00           C
ATOM    839  O   GLY A 880     -17.232  18.999 -13.143  1.00  0.00           O
ATOM    840  N   PHE A 881     -15.828  19.951 -14.624  1.00  0.00           N
ATOM    841  CA  PHE A 881     -16.431  21.263 -14.603  1.00  0.00           C
ATOM    842  CB  PHE A 881     -17.842  21.214 -15.193  1.00  0.00           C
ATOM    843  CG  PHE A 881     -18.249  22.478 -15.894  1.00  0.00           C
ATOM    844  CD1 PHE A 881     -19.482  23.057 -15.649  1.00  0.00           C
ATOM    845  CD2 PHE A 881     -17.399  23.090 -16.798  1.00  0.00           C
ATOM    846  CE1 PHE A 881     -19.857  24.221 -16.293  1.00  0.00           C
ATOM    847  CE2 PHE A 881     -17.774  24.254 -17.442  1.00  0.00           C
ATOM    848  CZ  PHE A 881     -18.996  24.819 -17.193  1.00  0.00           C
ATOM    849  C   PHE A 881     -16.506  21.878 -13.221  1.00  0.00           C
ATOM    850  O   PHE A 881     -17.578  22.306 -12.794  1.00  0.00           O
ATOM    851  N   GLY A 882     -15.386  21.911 -12.466  1.00  0.00           N
ATOM    852  CA  GLY A 882     -15.345  22.634 -11.215  1.00  0.00           C
ATOM    853  C   GLY A 882     -15.577  21.723 -10.046  1.00  0.00           C
ATOM    854  O   GLY A 882     -15.299  22.092  -8.905  1.00  0.00           O
ATOM    855  CD2 PHE A 883     -16.918  16.194  -8.690  1.00  0.00           C
ATOM    856  N   PHE A 883     -16.115  20.518 -10.298  1.00  0.00           N
ATOM    857  CA  PHE A 883     -16.409  19.581  -9.249  1.00  0.00           C
ATOM    858  CB  PHE A 883     -17.257  18.426  -9.785  1.00  0.00           C
ATOM    859  CG  PHE A 883     -17.602  17.395  -8.748  1.00  0.00           C
ATOM    860  CD1 PHE A 883     -18.612  17.628  -7.830  1.00  0.00           C
ATOM    861  CE1 PHE A 883     -18.929  16.680  -6.875  1.00  0.00           C
ATOM    862  CE2 PHE A 883     -17.236  15.247  -7.735  1.00  0.00           C
ATOM    863  CZ  PHE A 883     -18.236  15.485  -6.831  1.00  0.00           C
ATOM    864  C   PHE A 883     -15.154  19.041  -8.617  1.00  0.00           C
ATOM    865  O   PHE A 883     -15.068  18.995  -7.390  1.00  0.00           O
ATOM    866  N   PRO A 884     -14.161  18.647  -9.377  1.00  0.00           N
ATOM    867  CA  PRO A 884     -12.974  18.074  -8.798  1.00  0.00           C
ATOM    868  CD  PRO A 884     -14.159  18.563 -10.899  1.00  0.00           C
ATOM    869  CB  PRO A 884     -12.094  17.746 -10.006  1.00  0.00           C
ATOM    870  CG  PRO A 884     -13.056  17.569 -11.132  1.00  0.00           C
ATOM    871  C   PRO A 884     -12.312  19.049  -7.880  1.00  0.00           C
ATOM    872  O   PRO A 884     -11.687  18.617  -6.911  1.00  0.00           O
ATOM    873  N   GLN A 885     -12.365  20.355  -8.212  1.00  0.00           N
ATOM    874  CA  GLN A 885     -11.795  21.367  -7.367  1.00  0.00           C
ATOM    875  CB  GLN A 885     -11.617  22.674  -8.142  1.00  0.00           C
ATOM    876  CG  GLN A 885     -10.575  22.604  -9.247  1.00  0.00           C
ATOM    877  CD  GLN A 885     -11.131  22.032 -10.536  1.00  0.00           C
ATOM    878  OE1 GLN A 885     -12.053  21.216 -10.518  1.00  0.00           O
ATOM    879  NE2 GLN A 885     -10.572  22.460 -11.662  1.00  0.00           N
ATOM    880  C   GLN A 885     -12.645  21.603  -6.149  1.00  0.00           C
ATOM    881  O   GLN A 885     -12.147  21.626  -5.024  1.00  0.00           O
ATOM    882  N   ALA A 886     -13.968  21.770  -6.351  1.00  0.00           N
ATOM    883  CA  ALA A 886     -14.876  22.134  -5.292  1.00  0.00           C
ATOM    884  CB  ALA A 886     -16.254  22.443  -5.858  1.00  0.00           C
ATOM    885  C   ALA A 886     -14.982  21.055  -4.257  1.00  0.00           C
ATOM    886  O   ALA A 886     -14.986  21.332  -3.058  1.00  0.00           O
ATOM    887  O   ALA A 887     -14.100  18.107  -1.815  1.00  0.00           O
ATOM    888  N   ALA A 887     -15.091  19.790  -4.700  1.00  0.00           N
ATOM    889  CA  ALA A 887     -15.246  18.666  -3.817  1.00  0.00           C
ATOM    890  CB  ALA A 887     -15.538  17.403  -4.613  1.00  0.00           C
ATOM    891  C   ALA A 887     -14.015  18.489  -2.980  1.00  0.00           C
TER     892      ALA A 887
ATOM    893  N   TYR A 922     -29.285  24.387  -2.425  1.00  0.00           N
ATOM    894  CA  TYR A 922     -30.092  25.013  -3.439  1.00  0.00           C
ATOM    895  CB  TYR A 922     -29.612  24.605  -4.833  1.00  0.00           C
ATOM    896  CG  TYR A 922     -28.255  25.161  -5.201  1.00  0.00           C
ATOM    897  CD1 TYR A 922     -27.092  24.587  -4.704  1.00  0.00           C
ATOM    898  CD2 TYR A 922     -28.141  26.260  -6.044  1.00  0.00           C
ATOM    899  CE1 TYR A 922     -25.848  25.088  -5.034  1.00  0.00           C
ATOM    900  CE2 TYR A 922     -26.905  26.775  -6.385  1.00  0.00           C
ATOM    901  CZ  TYR A 922     -25.754  26.178  -5.872  1.00  0.00           C
ATOM    902  OH  TYR A 922     -24.515  26.680  -6.202  1.00  0.00           O
ATOM    903  C   TYR A 922     -31.554  24.682  -3.300  1.00  0.00           C
ATOM    904  O   TYR A 922     -32.378  25.110  -4.108  1.00  0.00           O
ATOM    905  N   GLN A 924     -32.969  21.637  -3.698  1.00  0.00           N
ATOM    906  C   GLN A 924     -33.575  19.371  -3.721  1.00  0.00           C
ATOM    907  CA  GLN A 924     -33.502  20.618  -4.555  1.00  0.00           C
ATOM    908  CB  GLN A 924     -32.624  20.449  -5.797  1.00  0.00           C
ATOM    909  CG  GLN A 924     -33.151  19.432  -6.795  1.00  0.00           C
ATOM    910  CD  GLN A 924     -32.290  19.337  -8.040  1.00  0.00           C
ATOM    911  OE1 GLN A 924     -31.207  19.918  -8.102  1.00  0.00           O
ATOM    912  NE2 GLN A 924     -32.772  18.603  -9.036  1.00  0.00           N
ATOM    913  O   GLN A 924     -32.663  19.076  -2.950  1.00  0.00           O
TER     914      GLN A 924
ATOM    915  N   LEU A 970     -19.241  10.011  -3.484  1.00  0.00           N
ATOM    916  CA  LEU A 970     -19.447  10.797  -4.670  1.00  0.00           C
ATOM    917  CB  LEU A 970     -18.858  10.089  -5.891  1.00  0.00           C
ATOM    918  CG  LEU A 970     -19.048  10.789  -7.238  1.00  0.00           C
ATOM    919  CD1 LEU A 970     -18.286  12.105  -7.272  1.00  0.00           C
ATOM    920  CD2 LEU A 970     -18.600   9.889  -8.380  1.00  0.00           C
ATOM    921  C   LEU A 970     -20.905  11.080  -4.899  1.00  0.00           C
ATOM    922  O   LEU A 970     -21.730  10.169  -4.935  1.00  0.00           O
ATOM    923  N   LYS A 971     -21.249  12.380  -5.032  1.00  0.00           N
ATOM    924  CA  LYS A 971     -22.533  12.784  -5.533  1.00  0.00           C
ATOM    925  CB  LYS A 971     -23.360  13.435  -4.423  1.00  0.00           C
ATOM    926  CG  LYS A 971     -24.773  13.811  -4.841  1.00  0.00           C
ATOM    927  CD  LYS A 971     -25.544  14.431  -3.687  1.00  0.00           C
ATOM    928  CE  LYS A 971     -26.977  14.743  -4.085  1.00  0.00           C
ATOM    929  NZ  LYS A 971     -27.046  15.811  -5.120  1.00  0.00           N
ATOM    930  C   LYS A 971     -22.196  13.707  -6.663  1.00  0.00           C
ATOM    931  O   LYS A 971     -21.676  14.800  -6.441  1.00  0.00           O
ATOM    932  N   PHE A 972     -22.454  13.277  -7.916  1.00  0.00           N
ATOM    933  CA  PHE A 972     -22.136  14.104  -9.048  1.00  0.00           C
ATOM    934  CB  PHE A 972     -21.149  13.390  -9.973  1.00  0.00           C
ATOM    935  CG  PHE A 972     -20.717  14.214 -11.152  1.00  0.00           C
ATOM    936  CD1 PHE A 972     -19.522  14.913 -11.126  1.00  0.00           C
ATOM    937  CD2 PHE A 972     -21.505  14.292 -12.286  1.00  0.00           C
ATOM    938  CE1 PHE A 972     -19.125  15.672 -12.210  1.00  0.00           C
ATOM    939  CE2 PHE A 972     -21.108  15.051 -13.371  1.00  0.00           C
ATOM    940  CZ  PHE A 972     -19.924  15.739 -13.336  1.00  0.00           C
ATOM    941  C   PHE A 972     -23.432  14.422  -9.735  1.00  0.00           C
ATOM    942  O   PHE A 972     -24.046  13.550 -10.349  1.00  0.00           O
ATOM    943  N   PRO A 973     -23.867  15.655  -9.644  1.00  0.00           N
ATOM    944  CA  PRO A 973     -25.111  16.065 -10.245  1.00  0.00           C
ATOM    945  CD  PRO A 973     -23.248  16.791  -8.815  1.00  0.00           C
ATOM    946  CB  PRO A 973     -25.464  17.363  -9.516  1.00  0.00           C
ATOM    947  CG  PRO A 973     -24.146  17.952  -9.141  1.00  0.00           C
ATOM    948  C   PRO A 973     -24.927  16.281 -11.711  1.00  0.00           C
ATOM    949  O   PRO A 973     -23.833  16.672 -12.116  1.00  0.00           O
ATOM    950  N   VAL A 974     -25.986  16.054 -12.516  1.00  0.00           N
ATOM    951  CA  VAL A 974     -25.883  16.217 -13.937  1.00  0.00           C
ATOM    952  CB  VAL A 974     -25.900  14.859 -14.664  1.00  0.00           C
ATOM    953  CG1 VAL A 974     -25.849  15.061 -16.170  1.00  0.00           C
ATOM    954  CG2 VAL A 974     -24.740  13.992 -14.199  1.00  0.00           C
ATOM    955  C   VAL A 974     -27.009  17.092 -14.393  1.00  0.00           C
ATOM    956  O   VAL A 974     -28.143  16.954 -13.937  1.00  0.00           O
ATOM    957  N   GLY A 975     -26.713  18.028 -15.319  1.00  0.00           N
ATOM    958  CA  GLY A 975     -27.728  18.906 -15.824  1.00  0.00           C
ATOM    959  C   GLY A 975     -27.052  20.149 -16.304  1.00  0.00           C
ATOM    960  O   GLY A 975     -25.947  20.483 -15.877  1.00  0.00           O
ATOM    961  N   LEU A 976     -27.747  20.881 -17.193  1.00  0.00           N
ATOM    962  CA  LEU A 976     -27.247  22.065 -17.827  1.00  0.00           C
ATOM    963  CB  LEU A 976     -27.380  21.956 -19.347  1.00  0.00           C
ATOM    964  CG  LEU A 976     -26.667  20.774 -20.007  1.00  0.00           C
ATOM    965  CD1 LEU A 976     -26.969  20.728 -21.497  1.00  0.00           C
ATOM    966  CD2 LEU A 976     -25.166  20.853 -19.773  1.00  0.00           C
ATOM    967  C   LEU A 976     -28.026  23.219 -17.267  1.00  0.00           C
ATOM    968  O   LEU A 976     -28.943  23.034 -16.470  1.00  0.00           O
ATOM    969  N   GLY A 977     -27.646  24.453 -17.650  1.00  0.00           N
ATOM    970  CA  GLY A 977     -28.273  25.643 -17.146  1.00  0.00           C
ATOM    971  C   GLY A 977     -29.706  25.745 -17.568  1.00  0.00           C
ATOM    972  O   GLY A 977     -30.555  26.151 -16.774  1.00  0.00           O
ATOM    973  N   SER A 978     -30.019  25.391 -18.831  1.00  0.00           N
ATOM    974  CA  SER A 978     -31.356  25.608 -19.308  1.00  0.00           C
ATOM    975  CB  SER A 978     -31.425  26.886 -20.147  1.00  0.00           C
ATOM    976  OG  SER A 978     -31.089  28.024 -19.372  1.00  0.00           O
ATOM    977  C   SER A 978     -31.824  24.433 -20.107  1.00  0.00           C
ATOM    978  O   SER A 978     -31.067  23.514 -20.414  1.00  0.00           O
ATOM    979  N   ARG A 979     -33.134  24.439 -20.425  1.00  0.00           N
ATOM    980  CA  ARG A 979     -33.791  23.422 -21.195  1.00  0.00           C
ATOM    981  CB  ARG A 979     -35.305  23.644 -21.195  1.00  0.00           C
ATOM    982  CG  ARG A 979     -36.090  22.570 -21.930  1.00  0.00           C
ATOM    983  CD  ARG A 979     -37.586  22.821 -21.841  1.00  0.00           C
ATOM    984  NE  ARG A 979     -37.974  24.058 -22.515  1.00  0.00           N
ATOM    985  CZ  ARG A 979     -39.144  24.665 -22.345  1.00  0.00           C
ATOM    986  NH1 ARG A 979     -39.410  25.787 -23.000  1.00  0.00           N
ATOM    987  NH2 ARG A 979     -40.045  24.150 -21.520  1.00  0.00           N
ATOM    988  C   ARG A 979     -33.232  23.443 -22.589  1.00  0.00           C
ATOM    989  O   ARG A 979     -33.003  22.397 -23.195  1.00  0.00           O
ATOM    990  N   ALA A 980     -32.984  24.654 -23.123  1.00  0.00           N
ATOM    991  CA  ALA A 980     -32.515  24.853 -24.468  1.00  0.00           C
ATOM    992  CB  ALA A 980     -32.453  26.337 -24.794  1.00  0.00           C
ATOM    993  C   ALA A 980     -31.169  24.217 -24.650  1.00  0.00           C
ATOM    994  O   ALA A 980     -30.868  23.677 -25.714  1.00  0.00           O
ATOM    995  N   ALA A 981     -30.313  24.280 -23.616  1.00  0.00           N
ATOM    996  CA  ALA A 981     -28.977  23.751 -23.683  1.00  0.00           C
ATOM    997  CB  ALA A 981     -28.217  24.067 -22.404  1.00  0.00           C
ATOM    998  C   ALA A 981     -29.023  22.266 -23.922  1.00  0.00           C
ATOM    999  O   ALA A 981     -28.136  21.703 -24.561  1.00  0.00           O
ATOM   1000  N   GLY A 982     -30.031  21.598 -23.335  1.00  0.00           N
ATOM   1001  CA  GLY A 982     -30.316  20.185 -23.369  1.00  0.00           C
ATOM   1002  C   GLY A 982     -30.822  19.666 -24.692  1.00  0.00           C
ATOM   1003  O   GLY A 982     -30.839  18.454 -24.890  1.00  0.00           O
ATOM   1004  N   GLN A 983     -31.366  20.521 -25.582  1.00  0.00           N
ATOM   1005  CA  GLN A 983     -31.994  20.037 -26.792  1.00  0.00           C
ATOM   1006  CB  GLN A 983     -32.638  21.193 -27.560  1.00  0.00           C
ATOM   1007  CG  GLN A 983     -31.642  22.169 -28.164  1.00  0.00           C
ATOM   1008  CD  GLN A 983     -32.314  23.271 -28.959  1.00  0.00           C
ATOM   1009  OE1 GLN A 983     -33.158  23.005 -29.815  1.00  0.00           O
ATOM   1010  NE2 GLN A 983     -31.941  24.514 -28.678  1.00  0.00           N
ATOM   1011  C   GLN A 983     -31.022  19.317 -27.690  1.00  0.00           C
ATOM   1012  O   GLN A 983     -29.826  19.605 -27.705  1.00  0.00           O
ATOM   1013  N   ALA A 984     -31.535  18.323 -28.458  1.00  0.00           N
ATOM   1014  CA  ALA A 984     -30.707  17.539 -29.337  1.00  0.00           C
ATOM   1015  CB  ALA A 984     -30.110  16.357 -28.589  1.00  0.00           C
ATOM   1016  C   ALA A 984     -31.526  17.079 -30.511  1.00  0.00           C
ATOM   1017  O   ALA A 984     -32.749  16.976 -30.423  1.00  0.00           O
ATOM   1018  N   ALA A 985     -30.853  16.774 -31.649  1.00  0.00           N
ATOM   1019  CA  ALA A 985     -31.558  16.386 -32.844  1.00  0.00           C
ATOM   1020  CB  ALA A 985     -31.785  17.593 -33.741  1.00  0.00           C
ATOM   1021  C   ALA A 985     -30.800  15.319 -33.583  1.00  0.00           C
ATOM   1022  O   ALA A 985     -29.591  15.158 -33.412  1.00  0.00           O
ATOM   1023  N   HIS A1000     -26.470  12.486 -35.829  1.00  0.00           N
ATOM   1024  CA  HIS A1000     -26.958  13.331 -34.776  1.00  0.00           C
ATOM   1025  ND1 HIS A1000     -25.273  12.419 -32.125  1.00  0.00           N
ATOM   1026  CG  HIS A1000     -26.200  11.779 -32.919  1.00  0.00           C
ATOM   1027  CB  HIS A1000     -27.350  12.495 -33.556  1.00  0.00           C
ATOM   1028  NE2 HIS A1000     -24.625  10.312 -32.159  1.00  0.00           N
ATOM   1029  CD2 HIS A1000     -25.714  10.407 -32.897  1.00  0.00           C
ATOM   1030  CE1 HIS A1000     -24.366  11.521 -31.700  1.00  0.00           C
ATOM   1031  C   HIS A1000     -25.881  14.330 -34.445  1.00  0.00           C
ATOM   1032  O   HIS A1000     -24.767  14.264 -34.961  1.00  0.00           O
ATOM   1033  N   GLY A1001     -26.217  15.288 -33.559  1.00  0.00           N
ATOM   1034  CA  GLY A1001     -25.407  16.406 -33.140  1.00  0.00           C
ATOM   1035  C   GLY A1001     -24.190  16.029 -32.339  1.00  0.00           C
ATOM   1036  O   GLY A1001     -23.239  16.807 -32.274  1.00  0.00           O
ATOM   1037  N   GLY A1002     -24.216  14.885 -31.626  1.00  0.00           N
ATOM   1038  CA  GLY A1002     -23.136  14.503 -30.745  1.00  0.00           C
ATOM   1039  C   GLY A1002     -21.873  14.150 -31.486  1.00  0.00           C
ATOM   1040  O   GLY A1002     -21.902  13.686 -32.625  1.00  0.00           O
ATOM   1041  CG1 ILE A1003     -19.178  16.525 -31.935  1.00  0.00           C
ATOM   1042  CG2 ILE A1003     -17.119  15.073 -31.740  1.00  0.00           C
ATOM   1043  CD1 ILE A1003     -19.394  16.285 -33.413  1.00  0.00           C
ATOM   1044  N   ILE A1003     -20.719  14.326 -30.791  1.00  0.00           N
ATOM   1045  CA  ILE A1003     -19.395  14.092 -31.313  1.00  0.00           C
ATOM   1046  CB  ILE A1003     -18.516  15.352 -31.209  1.00  0.00           C
ATOM   1047  C   ILE A1003     -18.770  12.937 -30.574  1.00  0.00           C
ATOM   1048  O   ILE A1003     -18.858  12.850 -29.351  1.00  0.00           O
ATOM   1049  N   GLU A1004     -18.121  12.010 -31.317  1.00  0.00           N
ATOM   1050  CA  GLU A1004     -17.459  10.848 -30.770  1.00  0.00           C
ATOM   1051  CB  GLU A1004     -17.575   9.663 -31.731  1.00  0.00           C
ATOM   1052  CG  GLU A1004     -16.952   8.378 -31.210  1.00  0.00           C
ATOM   1053  CD  GLU A1004     -17.671   7.834 -29.992  1.00  0.00           C
ATOM   1054  OE1 GLU A1004     -18.662   7.094 -30.168  1.00  0.00           O
ATOM   1055  OE2 GLU A1004     -17.244   8.148 -28.861  1.00  0.00           O
ATOM   1056  C   GLU A1004     -16.020  11.187 -30.496  1.00  0.00           C
ATOM   1057  O   GLU A1004     -15.208  11.326 -31.409  1.00  0.00           O
ATOM   1058  N   MET A1005     -15.723  11.451 -29.212  1.00  0.00           N
ATOM   1059  CA  MET A1005     -14.438  11.676 -28.607  1.00  0.00           C
ATOM   1060  CB  MET A1005     -14.571  12.598 -27.394  1.00  0.00           C
ATOM   1061  CG  MET A1005     -15.230  13.934 -27.698  1.00  0.00           C
ATOM   1062  SD  MET A1005     -15.531  14.915 -26.216  1.00  0.00           S
ATOM   1063  CE  MET A1005     -16.738  13.894 -25.374  1.00  0.00           C
ATOM   1064  C   MET A1005     -13.729  10.407 -28.171  1.00  0.00           C
ATOM   1065  O   MET A1005     -12.551  10.472 -27.825  1.00  0.00           O
ATOM   1066  N   GLY A1006     -14.426   9.241 -28.073  1.00  0.00           N
ATOM   1067  CA  GLY A1006     -13.836   8.018 -27.537  1.00  0.00           C
ATOM   1068  C   GLY A1006     -14.699   7.449 -26.429  1.00  0.00           C
ATOM   1069  O   GLY A1006     -14.413   6.379 -25.887  1.00  0.00           O
ATOM   1070  CA  GLN A1007     -16.730   7.801 -25.032  1.00  0.00           C
ATOM   1071  CB  GLN A1007     -17.588   9.006 -24.642  1.00  0.00           C
ATOM   1072  CG  GLN A1007     -18.563   9.449 -25.721  1.00  0.00           C
ATOM   1073  CD  GLN A1007     -17.937  10.410 -26.713  1.00  0.00           C
ATOM   1074  OE1 GLN A1007     -16.972  10.069 -27.397  1.00  0.00           O
ATOM   1075  NE2 GLN A1007     -18.486  11.617 -26.792  1.00  0.00           N
ATOM   1076  C   GLN A1007     -17.626   6.666 -25.472  1.00  0.00           C
ATOM   1077  N   GLN A1007     -15.772   8.170 -26.051  1.00  0.00           N
ATOM   1078  O   GLN A1007     -18.272   6.026 -24.639  1.00  0.00           O
TER    1079      GLN A1007
ATOM   1080  O   VAL A1009     -23.345   6.740 -29.288  1.00  0.00           O
ATOM   1081  N   VAL A1009     -20.228   7.113 -27.806  1.00  0.00           N
ATOM   1082  CA  VAL A1009     -21.543   7.662 -28.054  1.00  0.00           C
ATOM   1083  CB  VAL A1009     -21.499   9.196 -28.186  1.00  0.00           C
ATOM   1084  CG1 VAL A1009     -20.814   9.599 -29.482  1.00  0.00           C
ATOM   1085  CG2 VAL A1009     -22.903   9.777 -28.117  1.00  0.00           C
ATOM   1086  C   VAL A1009     -22.160   7.069 -29.285  1.00  0.00           C
ATOM   1087  N   THR A1033     -20.582  13.552 -37.986  1.00  0.00           N
ATOM   1088  CA  THR A1033     -21.423  14.635 -37.540  1.00  0.00           C
ATOM   1089  CB  THR A1033     -21.127  15.014 -36.077  1.00  0.00           C
ATOM   1090  OG1 THR A1033     -21.353  13.879 -35.232  1.00  0.00           O
ATOM   1091  CG2 THR A1033     -22.038  16.145 -35.625  1.00  0.00           C
ATOM   1092  C   THR A1033     -21.203  15.810 -38.455  1.00  0.00           C
ATOM   1093  O   THR A1033     -20.073  16.086 -38.856  1.00  0.00           O
ATOM   1094  N   THR A1035     -22.951  19.934 -39.599  1.00  0.00           N
ATOM   1095  CA  THR A1035     -23.898  21.007 -39.476  1.00  0.00           C
ATOM   1096  CB  THR A1035     -23.195  22.376 -39.418  1.00  0.00           C
ATOM   1097  CG2 THR A1035     -22.256  22.443 -38.224  1.00  0.00           C
ATOM   1098  C   THR A1035     -24.836  20.933 -40.639  1.00  0.00           C
ATOM   1099  O   THR A1035     -25.956  21.437 -40.583  1.00  0.00           O
ATOM   1100  OG1 THR A1035     -22.431  22.575 -40.614  1.00  0.00           O
TER    1101      THR A1035
ATOM   1102  N   VAL A1038     -27.413  17.936 -39.412  1.00  0.00           N
ATOM   1103  CA  VAL A1038     -28.183  18.272 -38.239  1.00  0.00           C
ATOM   1104  CB  VAL A1038     -28.004  17.222 -37.127  1.00  0.00           C
ATOM   1105  CG1 VAL A1038     -28.811  17.607 -35.896  1.00  0.00           C
ATOM   1106  CG2 VAL A1038     -28.410  15.844 -37.625  1.00  0.00           C
ATOM   1107  C   VAL A1038     -27.749  19.637 -37.791  1.00  0.00           C
ATOM   1108  O   VAL A1038     -26.604  19.840 -37.390  1.00  0.00           O
ATOM   1109  N   PRO A1039     -28.657  20.576 -37.857  1.00  0.00           N
ATOM   1110  CA  PRO A1039     -28.363  21.950 -37.527  1.00  0.00           C
ATOM   1111  CD  PRO A1039     -30.056  20.471 -38.542  1.00  0.00           C
ATOM   1112  CB  PRO A1039     -29.356  22.754 -38.369  1.00  0.00           C
ATOM   1113  CG  PRO A1039     -30.565  21.883 -38.453  1.00  0.00           C
ATOM   1114  C   PRO A1039     -28.526  22.293 -36.077  1.00  0.00           C
ATOM   1115  O   PRO A1039     -29.253  21.602 -35.367  1.00  0.00           O
ATOM   1116  N   ASN A1040     -27.855  23.379 -35.641  1.00  0.00           N
ATOM   1117  OD1 ASN A1040     -28.875  26.681 -35.329  1.00  0.00           O
ATOM   1118  ND2 ASN A1040     -30.742  25.640 -36.022  1.00  0.00           N
ATOM   1119  C   ASN A1040     -27.805  23.079 -33.206  1.00  0.00           C
ATOM   1120  O   ASN A1040     -28.415  23.258 -32.154  1.00  0.00           O
ATOM   1121  CA  ASN A1040     -28.037  24.011 -34.363  1.00  0.00           C
ATOM   1122  CG  ASN A1040     -29.663  25.739 -35.254  1.00  0.00           C
ATOM   1123  CB  ASN A1040     -29.438  24.617 -34.259  1.00  0.00           C
ATOM   1124  N   ALA A1041     -26.903  22.087 -33.327  1.00  0.00           N
ATOM   1125  CA  ALA A1041     -26.703  21.177 -32.227  1.00  0.00           C
ATOM   1126  CB  ALA A1041     -26.045  19.894 -32.713  1.00  0.00           C
ATOM   1127  C   ALA A1041     -25.869  21.837 -31.167  1.00  0.00           C
ATOM   1128  O   ALA A1041     -25.043  22.702 -31.453  1.00  0.00           O
ATOM   1129  N   ASN A1042     -26.078  21.428 -29.896  1.00  0.00           N
ATOM   1130  CA  ASN A1042     -25.348  21.953 -28.772  1.00  0.00           C
ATOM   1131  CB  ASN A1042     -26.164  21.805 -27.486  1.00  0.00           C
ATOM   1132  OD1 ASN A1042     -27.468  23.764 -27.921  1.00  0.00           O
ATOM   1133  ND2 ASN A1042     -28.547  21.971 -27.101  1.00  0.00           N
ATOM   1134  C   ASN A1042     -24.025  21.248 -28.677  1.00  0.00           C
ATOM   1135  O   ASN A1042     -23.757  20.279 -29.385  1.00  0.00           O
ATOM   1136  CG  ASN A1042     -27.455  22.600 -27.521  1.00  0.00           C
ATOM   1137  CG2 ILE A1043     -21.604  21.991 -25.123  1.00  0.00           C
ATOM   1138  CD1 ILE A1043     -18.731  22.914 -25.850  1.00  0.00           C
ATOM   1139  C   ILE A1043     -21.880  19.863 -26.987  1.00  0.00           C
ATOM   1140  N   ILE A1043     -23.154  21.757 -27.783  1.00  0.00           N
ATOM   1141  CA  ILE A1043     -21.830  21.263 -27.520  1.00  0.00           C
ATOM   1142  CB  ILE A1043     -21.072  22.174 -26.537  1.00  0.00           C
ATOM   1143  CG1 ILE A1043     -19.568  21.913 -26.619  1.00  0.00           C
ATOM   1144  O   ILE A1043     -22.814  19.493 -26.277  1.00  0.00           O
ATOM   1145  N   SER A1044     -20.883  19.026 -27.365  1.00  0.00           N
ATOM   1146  CA  SER A1044     -20.818  17.693 -26.821  1.00  0.00           C
ATOM   1147  CB  SER A1044     -20.160  16.738 -27.819  1.00  0.00           C
ATOM   1148  OG  SER A1044     -20.961  16.580 -28.978  1.00  0.00           O
ATOM   1149  C   SER A1044     -20.058  17.802 -25.544  1.00  0.00           C
ATOM   1150  O   SER A1044     -18.828  17.818 -25.523  1.00  0.00           O
ATOM   1151  N   GLY A1045     -20.811  17.868 -24.431  1.00  0.00           N
ATOM   1152  CA  GLY A1045     -20.252  17.962 -23.113  1.00  0.00           C
ATOM   1153  C   GLY A1045     -21.382  17.817 -22.131  1.00  0.00           C
ATOM   1154  O   GLY A1045     -22.512  17.510 -22.499  1.00  0.00           O
ATOM   1155  N   GLY A1046     -21.074  17.988 -20.833  1.00  0.00           N
ATOM   1156  CA  GLY A1046     -22.030  18.023 -19.764  1.00  0.00           C
ATOM   1157  C   GLY A1046     -22.462  16.651 -19.317  1.00  0.00           C
ATOM   1158  O   GLY A1046     -23.429  16.538 -18.564  1.00  0.00           O
ATOM   1159  N   SER A1047     -21.763  15.582 -19.753  1.00  0.00           N
ATOM   1160  CA  SER A1047     -22.027  14.215 -19.353  1.00  0.00           C
ATOM   1161  CB  SER A1047     -22.092  14.106 -17.828  1.00  0.00           C
ATOM   1162  OG  SER A1047     -20.867  14.500 -17.236  1.00  0.00           O
ATOM   1163  C   SER A1047     -23.305  13.687 -19.952  1.00  0.00           C
ATOM   1164  O   SER A1047     -23.704  12.559 -19.665  1.00  0.00           O
ATOM   1165  N   VAL A1048     -24.000  14.514 -20.751  1.00  0.00           N
ATOM   1166  CA  VAL A1048     -25.256  14.230 -21.400  1.00  0.00           C
ATOM   1167  CB  VAL A1048     -26.224  15.424 -21.304  1.00  0.00           C
ATOM   1168  CG1 VAL A1048     -26.640  15.658 -19.860  1.00  0.00           C
ATOM   1169  CG2 VAL A1048     -25.585  16.675 -21.887  1.00  0.00           C
ATOM   1170  C   VAL A1048     -25.295  13.833 -22.857  1.00  0.00           C
ATOM   1171  O   VAL A1048     -26.397  13.652 -23.377  1.00  0.00           O
ATOM   1172  N   VAL A1049     -24.170  13.795 -23.596  1.00  0.00           N
ATOM   1173  CA  VAL A1049     -24.249  13.649 -25.031  1.00  0.00           C
ATOM   1174  CB  VAL A1049     -22.850  13.542 -25.665  1.00  0.00           C
ATOM   1175  CG1 VAL A1049     -22.959  13.389 -27.175  1.00  0.00           C
ATOM   1176  CG2 VAL A1049     -22.009  14.758 -25.309  1.00  0.00           C
ATOM   1177  C   VAL A1049     -25.070  12.451 -25.442  1.00  0.00           C
ATOM   1178  O   VAL A1049     -25.984  12.586 -26.258  1.00  0.00           O
ATOM   1179  N   ALA A1050     -24.789  11.256 -24.884  1.00  0.00           N
ATOM   1180  CA  ALA A1050     -25.515  10.054 -25.228  1.00  0.00           C
ATOM   1181  C   ALA A1050     -26.953  10.164 -24.804  1.00  0.00           C
ATOM   1182  O   ALA A1050     -27.852   9.786 -25.553  1.00  0.00           O
ATOM   1183  CB  ALA A1050     -24.864   8.839 -24.585  1.00  0.00           C
ATOM   1184  N   ASP A1051     -27.217  10.704 -23.597  1.00  0.00           N
ATOM   1185  CA  ASP A1051     -28.563  10.737 -23.085  1.00  0.00           C
ATOM   1186  CB  ASP A1051     -28.592  11.375 -21.695  1.00  0.00           C
ATOM   1187  CG  ASP A1051     -27.983  10.483 -20.631  1.00  0.00           C
ATOM   1188  OD1 ASP A1051     -27.785   9.281 -20.906  1.00  0.00           O
ATOM   1189  C   ASP A1051     -29.449  11.489 -24.036  1.00  0.00           C
ATOM   1190  O   ASP A1051     -30.504  10.999 -24.437  1.00  0.00           O
ATOM   1191  OD2 ASP A1051     -27.702  10.986 -19.523  1.00  0.00           O
ATOM   1192  CD1 LEU A1052     -28.518  17.064 -23.825  1.00  0.00           C
ATOM   1193  CD2 LEU A1052     -30.756  16.039 -23.404  1.00  0.00           C
ATOM   1194  C   LEU A1052     -29.971  13.213 -26.608  1.00  0.00           C
ATOM   1195  O   LEU A1052     -31.074  13.216 -27.153  1.00  0.00           O
ATOM   1196  N   LEU A1052     -29.037  12.722 -24.391  1.00  0.00           N
ATOM   1197  CA  LEU A1052     -29.828  13.632 -25.174  1.00  0.00           C
ATOM   1198  CB  LEU A1052     -29.229  15.039 -25.127  1.00  0.00           C
ATOM   1199  CG  LEU A1052     -29.309  15.765 -23.783  1.00  0.00           C
ATOM   1200  N   ASN A1053     -28.853  12.849 -27.264  1.00  0.00           N
ATOM   1201  CA  ASN A1053     -28.886  12.451 -28.644  1.00  0.00           C
ATOM   1202  CB  ASN A1053     -27.469  12.386 -29.217  1.00  0.00           C
ATOM   1203  CG  ASN A1053     -26.869  13.760 -29.445  1.00  0.00           C
ATOM   1204  OD1 ASN A1053     -27.192  14.433 -30.424  1.00  0.00           O
ATOM   1205  ND2 ASN A1053     -25.993  14.179 -28.540  1.00  0.00           N
ATOM   1206  C   ASN A1053     -29.591  11.136 -28.748  1.00  0.00           C
ATOM   1207  O   ASN A1053     -30.225  10.843 -29.760  1.00  0.00           O
ATOM   1208  N   GLY A1054     -29.470  10.293 -27.704  1.00  0.00           N
ATOM   1209  CA  GLY A1054     -30.130   9.017 -27.679  1.00  0.00           C
ATOM   1210  C   GLY A1054     -31.614   9.242 -27.730  1.00  0.00           C
ATOM   1211  O   GLY A1054     -32.337   8.501 -28.393  1.00  0.00           O
ATOM   1212  N   LEU A1055     -32.116  10.258 -27.000  1.00  0.00           N
ATOM   1213  CA  LEU A1055     -33.522  10.560 -26.981  1.00  0.00           C
ATOM   1214  CB  LEU A1055     -33.829  11.617 -25.918  1.00  0.00           C
ATOM   1215  CG  LEU A1055     -33.657  11.183 -24.461  1.00  0.00           C
ATOM   1216  CD1 LEU A1055     -33.823  12.369 -23.524  1.00  0.00           C
ATOM   1217  CD2 LEU A1055     -34.649  10.086 -24.107  1.00  0.00           C
ATOM   1218  C   LEU A1055     -33.969  11.029 -28.339  1.00  0.00           C
ATOM   1219  O   LEU A1055     -35.076  10.715 -28.773  1.00  0.00           O
ATOM   1220  N   TYR A1099     -36.127  14.743 -32.530  1.00  0.00           N
ATOM   1221  CA  TYR A1099     -35.837  15.928 -31.771  1.00  0.00           C
ATOM   1222  CD2 TYR A1099     -37.256  18.893 -30.626  1.00  0.00           C
ATOM   1223  CE1 TYR A1099     -34.971  20.345 -31.189  1.00  0.00           C
ATOM   1224  CE2 TYR A1099     -37.019  20.078 -29.956  1.00  0.00           C
ATOM   1225  CZ  TYR A1099     -35.864  20.804 -30.246  1.00  0.00           C
ATOM   1226  OH  TYR A1099     -35.613  21.985 -29.587  1.00  0.00           O
ATOM   1227  C   TYR A1099     -36.144  15.690 -30.318  1.00  0.00           C
ATOM   1228  O   TYR A1099     -37.158  15.080 -29.981  1.00  0.00           O
ATOM   1229  CB  TYR A1099     -36.637  17.117 -32.307  1.00  0.00           C
ATOM   1230  CG  TYR A1099     -36.367  18.415 -31.580  1.00  0.00           C
ATOM   1231  CD1 TYR A1099     -35.225  19.157 -31.849  1.00  0.00           C
ATOM   1232  CD1 PHE A1100     -35.921  14.726 -25.294  1.00  0.00           C
ATOM   1233  CD2 PHE A1100     -33.628  15.275 -24.975  1.00  0.00           C
ATOM   1234  CE1 PHE A1100     -36.088  14.628 -23.926  1.00  0.00           C
ATOM   1235  CE2 PHE A1100     -33.795  15.178 -23.607  1.00  0.00           C
ATOM   1236  CZ  PHE A1100     -35.019  14.856 -23.081  1.00  0.00           C
ATOM   1237  C   PHE A1100     -35.340  17.530 -27.506  1.00  0.00           C
ATOM   1238  O   PHE A1100     -34.342  18.195 -27.780  1.00  0.00           O
ATOM   1239  N   PHE A1100     -35.253  16.162 -29.416  1.00  0.00           N
ATOM   1240  CA  PHE A1100     -35.486  16.119 -27.996  1.00  0.00           C
ATOM   1241  CB  PHE A1100     -34.508  15.155 -27.321  1.00  0.00           C
ATOM   1242  CG  PHE A1100     -34.689  15.050 -25.834  1.00  0.00           C
ATOM   1243  N   ARG A1101     -36.364  18.018 -26.778  1.00  0.00           N
ATOM   1244  CA  ARG A1101     -36.467  19.376 -26.314  1.00  0.00           C
ATOM   1245  CB  ARG A1101     -37.879  19.660 -25.798  1.00  0.00           C
ATOM   1246  CZ  ARG A1101     -42.654  20.097 -27.088  1.00  0.00           C
ATOM   1247  NH1 ARG A1101     -43.516  20.159 -28.093  1.00  0.00           N
ATOM   1248  NH2 ARG A1101     -43.092  20.115 -25.837  1.00  0.00           N
ATOM   1249  CG  ARG A1101     -38.939  19.711 -26.886  1.00  0.00           C
ATOM   1250  O   ARG A1101     -35.002  20.840 -25.165  1.00  0.00           O
ATOM   1251  CD  ARG A1101     -40.322  19.945 -26.299  1.00  0.00           C
ATOM   1252  NE  ARG A1101     -41.350  20.018 -27.334  1.00  0.00           N
ATOM   1253  C   ARG A1101     -35.476  19.706 -25.235  1.00  0.00           C
ATOM   1254  O   GLY A1102     -36.055  19.062 -21.820  1.00  0.00           O
ATOM   1255  CA  GLY A1102     -34.193  19.027 -23.308  1.00  0.00           C
ATOM   1256  N   GLY A1102     -35.140  18.742 -24.352  1.00  0.00           N
ATOM   1257  C   GLY A1102     -34.847  18.880 -21.969  1.00  0.00           C
ATOM   1258  N   TYR A1103     -34.027  18.536 -20.950  1.00  0.00           N
ATOM   1259  CZ  TYR A1103     -33.078  13.451 -19.887  1.00  0.00           C
ATOM   1260  CA  TYR A1103     -34.508  18.349 -19.609  1.00  0.00           C
ATOM   1261  CB  TYR A1103     -33.483  17.579 -18.775  1.00  0.00           C
ATOM   1262  CG  TYR A1103     -33.343  16.125 -19.165  1.00  0.00           C
ATOM   1263  CD1 TYR A1103     -32.173  15.653 -19.747  1.00  0.00           C
ATOM   1264  CD2 TYR A1103     -34.382  15.228 -18.951  1.00  0.00           C
ATOM   1265  CE1 TYR A1103     -32.037  14.326 -20.107  1.00  0.00           C
ATOM   1266  CE2 TYR A1103     -34.264  13.897 -19.304  1.00  0.00           C
ATOM   1267  OH  TYR A1103     -32.945  12.129 -20.245  1.00  0.00           O
ATOM   1268  C   TYR A1103     -34.791  19.704 -19.038  1.00  0.00           C
ATOM   1269  O   TYR A1103     -34.042  20.653 -19.262  1.00  0.00           O
ATOM   1270  CG  GLU A1104     -38.769  20.857 -18.109  1.00  0.00           C
ATOM   1271  CD  GLU A1104     -38.938  22.091 -18.974  1.00  0.00           C
ATOM   1272  OE1 GLU A1104     -38.528  23.185 -18.534  1.00  0.00           O
ATOM   1273  OE2 GLU A1104     -39.481  21.962 -20.091  1.00  0.00           O
ATOM   1274  C   GLU A1104     -35.204  21.370 -16.650  1.00  0.00           C
ATOM   1275  O   GLU A1104     -34.793  20.474 -15.913  1.00  0.00           O
ATOM   1276  N   GLU A1104     -35.906  19.827 -18.291  1.00  0.00           N
ATOM   1277  CA  GLU A1104     -36.255  21.081 -17.683  1.00  0.00           C
ATOM   1278  CB  GLU A1104     -37.660  21.012 -17.081  1.00  0.00           C
ATOM   1279  N   SER A1105     -34.726  22.633 -16.578  1.00  0.00           N
ATOM   1280  C   SER A1105     -33.729  24.443 -15.364  1.00  0.00           C
ATOM   1281  O   SER A1105     -34.065  25.230 -16.248  1.00  0.00           O
ATOM   1282  CA  SER A1105     -33.691  22.966 -15.634  1.00  0.00           C
ATOM   1283  CB  SER A1105     -32.322  22.537 -16.166  1.00  0.00           C
ATOM   1284  OG  SER A1105     -31.293  22.865 -15.249  1.00  0.00           O
ATOM   1285  N   ASP A1106     -33.385  24.860 -14.120  1.00  0.00           N
ATOM   1286  CA  ASP A1106     -33.373  26.267 -13.816  1.00  0.00           C
ATOM   1287  CB  ASP A1106     -34.801  26.811 -13.741  1.00  0.00           C
ATOM   1288  CG  ASP A1106     -34.853  28.324 -13.830  1.00  0.00           C
ATOM   1289  OD1 ASP A1106     -33.779  28.950 -13.947  1.00  0.00           O
ATOM   1290  OD2 ASP A1106     -35.969  28.883 -13.784  1.00  0.00           O
ATOM   1291  C   ASP A1106     -32.649  26.529 -12.526  1.00  0.00           C
ATOM   1292  O   ASP A1106     -32.600  25.676 -11.640  1.00  0.00           O
ATOM   1293  CA  MET A1107     -31.369  28.145 -11.210  1.00  0.00           C
ATOM   1294  CB  MET A1107     -29.891  27.751 -11.252  1.00  0.00           C
ATOM   1295  CG  MET A1107     -29.113  28.123 -10.001  1.00  0.00           C
ATOM   1296  SD  MET A1107     -27.386  27.614 -10.078  1.00  0.00           S
ATOM   1297  CE  MET A1107     -26.735  28.798 -11.253  1.00  0.00           C
ATOM   1298  C   MET A1107     -31.539  29.628 -11.061  1.00  0.00           C
ATOM   1299  O   MET A1107     -31.252  30.397 -11.978  1.00  0.00           O
ATOM   1300  N   MET A1107     -32.035  27.731 -12.414  1.00  0.00           N
ATOM   1301  N   ASN A1108     -32.025  30.062  -9.881  1.00  0.00           N
ATOM   1302  CA  ASN A1108     -32.172  31.456  -9.570  1.00  0.00           C
ATOM   1303  CB  ASN A1108     -33.557  31.730  -8.980  1.00  0.00           C
ATOM   1304  CG  ASN A1108     -33.791  33.202  -8.703  1.00  0.00           C
ATOM   1305  OD1 ASN A1108     -32.878  34.019  -8.823  1.00  0.00           O
ATOM   1306  ND2 ASN A1108     -35.019  33.545  -8.332  1.00  0.00           N
ATOM   1307  C   ASN A1108     -31.041  31.757  -8.637  1.00  0.00           C
ATOM   1308  O   ASN A1108     -31.077  31.384  -7.466  1.00  0.00           O
ATOM   1309  CE3 TRP A1109     -27.218  36.316  -8.227  1.00  0.00           C
ATOM   1310  CZ2 TRP A1109     -28.025  38.107 -10.260  1.00  0.00           C
ATOM   1311  CZ3 TRP A1109     -27.130  37.685  -8.063  1.00  0.00           C
ATOM   1312  CH2 TRP A1109     -27.531  38.567  -9.072  1.00  0.00           C
ATOM   1313  C   TRP A1109     -29.110  33.783  -7.318  1.00  0.00           C
ATOM   1314  O   TRP A1109     -28.438  33.815  -6.287  1.00  0.00           O
ATOM   1315  CB  TRP A1109     -27.682  33.203  -9.243  1.00  0.00           C
ATOM   1316  CG  TRP A1109     -27.951  34.498  -9.945  1.00  0.00           C
ATOM   1317  CD2 TRP A1109     -27.720  35.817  -9.432  1.00  0.00           C
ATOM   1318  CD1 TRP A1109     -28.464  34.660 -11.200  1.00  0.00           C
ATOM   1319  NE1 TRP A1109     -28.567  35.996 -11.501  1.00  0.00           N
ATOM   1320  N   TRP A1109     -29.991  32.426  -9.147  1.00  0.00           N
ATOM   1321  CE2 TRP A1109     -28.116  36.726 -10.430  1.00  0.00           C
ATOM   1322  CA  TRP A1109     -28.836  32.738  -8.352  1.00  0.00           C
ATOM   1323  C   GLY A1114     -33.457  24.596  -8.357  1.00  0.00           C
ATOM   1324  N   GLY A1114     -33.121  26.473  -6.874  1.00  0.00           N
ATOM   1325  CA  GLY A1114     -33.524  26.090  -8.203  1.00  0.00           C
ATOM   1326  O   GLY A1114     -33.092  23.871  -7.431  1.00  0.00           O
ATOM   1327  OE1 GLN A1115     -35.727  20.193  -7.893  1.00  0.00           O
ATOM   1328  N   GLN A1115     -33.841  24.103  -9.558  1.00  0.00           N
ATOM   1329  CA  GLN A1115     -33.807  22.696  -9.859  1.00  0.00           C
ATOM   1330  CB  GLN A1115     -35.220  22.169 -10.116  1.00  0.00           C
ATOM   1331  CG  GLN A1115     -36.159  22.306  -8.929  1.00  0.00           C
ATOM   1332  CD  GLN A1115     -35.763  21.417  -7.767  1.00  0.00           C
ATOM   1333  NE2 GLN A1115     -35.463  22.032  -6.628  1.00  0.00           N
ATOM   1334  C   GLN A1115     -32.910  22.515 -11.052  1.00  0.00           C
ATOM   1335  O   GLN A1115     -33.367  22.167 -12.140  1.00  0.00           O
ATOM   1336  CA  PRO A1116     -30.658  22.661 -11.925  1.00  0.00           C
ATOM   1337  CD  PRO A1116     -31.073  23.228  -9.592  1.00  0.00           C
ATOM   1338  CB  PRO A1116     -29.383  23.217 -11.287  1.00  0.00           C
ATOM   1339  CG  PRO A1116     -29.598  23.054  -9.820  1.00  0.00           C
ATOM   1340  C   PRO A1116     -30.391  21.280 -12.453  1.00  0.00           C
ATOM   1341  O   PRO A1116     -30.035  21.172 -13.627  1.00  0.00           O
ATOM   1342  N   PRO A1116     -31.640  22.752 -10.877  1.00  0.00           N
ATOM   1343  N   PHE A1117     -30.550  20.215 -11.634  1.00  0.00           N
ATOM   1344  CA  PHE A1117     -30.054  18.936 -12.077  1.00  0.00           C
ATOM   1345  CB  PHE A1117     -29.029  18.385 -11.083  1.00  0.00           C
ATOM   1346  CG  PHE A1117     -27.783  19.216 -10.975  1.00  0.00           C
ATOM   1347  CD1 PHE A1117     -27.543  19.986  -9.850  1.00  0.00           C
ATOM   1348  CD2 PHE A1117     -26.851  19.229 -11.997  1.00  0.00           C
ATOM   1349  CE1 PHE A1117     -26.396  20.751  -9.750  1.00  0.00           C
ATOM   1350  CE2 PHE A1117     -25.704  19.993 -11.897  1.00  0.00           C
ATOM   1351  CZ  PHE A1117     -25.474  20.752 -10.780  1.00  0.00           C
ATOM   1352  C   PHE A1117     -31.158  17.935 -12.266  1.00  0.00           C
ATOM   1353  O   PHE A1117     -32.096  17.859 -11.474  1.00  0.00           O
ATOM   1354  N   GLU A1118     -31.073  17.163 -13.376  1.00  0.00           N
ATOM   1355  CA  GLU A1118     -32.011  16.126 -13.718  1.00  0.00           C
ATOM   1356  CB  GLU A1118     -31.873  15.744 -15.193  1.00  0.00           C
ATOM   1357  CG  GLU A1118     -32.866  14.691 -15.657  1.00  0.00           C
ATOM   1358  CD  GLU A1118     -34.302  15.175 -15.592  1.00  0.00           C
ATOM   1359  OE1 GLU A1118     -34.513  16.406 -15.558  1.00  0.00           O
ATOM   1360  OE2 GLU A1118     -35.215  14.324 -15.577  1.00  0.00           O
ATOM   1361  C   GLU A1118     -31.827  14.906 -12.856  1.00  0.00           C
ATOM   1362  O   GLU A1118     -32.806  14.283 -12.447  1.00  0.00           O
ATOM   1363  N   TYR A1119     -30.563  14.496 -12.602  1.00  0.00           N
ATOM   1364  CA  TYR A1119     -30.307  13.341 -11.777  1.00  0.00           C
ATOM   1365  CB  TYR A1119     -30.469  12.055 -12.590  1.00  0.00           C
ATOM   1366  CG  TYR A1119     -29.492  11.929 -13.737  1.00  0.00           C
ATOM   1367  CD1 TYR A1119     -28.292  11.248 -13.577  1.00  0.00           C
ATOM   1368  CD2 TYR A1119     -29.773  12.491 -14.976  1.00  0.00           C
ATOM   1369  CE1 TYR A1119     -27.393  11.127 -14.620  1.00  0.00           C
ATOM   1370  CE2 TYR A1119     -28.886  12.380 -16.030  1.00  0.00           C
ATOM   1371  CZ  TYR A1119     -27.688  11.691 -15.842  1.00  0.00           C
ATOM   1372  C   TYR A1119     -28.926  13.434 -11.192  1.00  0.00           C
ATOM   1373  O   TYR A1119     -28.165  14.343 -11.520  1.00  0.00           O
ATOM   1374  OH  TYR A1119     -26.795  11.572 -16.882  1.00  0.00           O
ATOM   1375  N   PHE A1120     -28.575  12.492 -10.284  1.00  0.00           N
ATOM   1376  CA  PHE A1120     -27.292  12.534  -9.631  1.00  0.00           C
ATOM   1377  CB  PHE A1120     -27.450  12.938  -8.164  1.00  0.00           C
ATOM   1378  CG  PHE A1120     -28.028  14.311  -7.973  1.00  0.00           C
ATOM   1379  CD1 PHE A1120     -29.399  14.502  -7.933  1.00  0.00           C
ATOM   1380  CD2 PHE A1120     -27.202  15.412  -7.832  1.00  0.00           C
ATOM   1381  CE1 PHE A1120     -29.930  15.766  -7.757  1.00  0.00           C
ATOM   1382  CE2 PHE A1120     -27.734  16.676  -7.656  1.00  0.00           C
ATOM   1383  CZ  PHE A1120     -29.092  16.855  -7.618  1.00  0.00           C
ATOM   1384  C   PHE A1120     -26.629  11.186  -9.754  1.00  0.00           C
ATOM   1385  O   PHE A1120     -27.255  10.149  -9.534  1.00  0.00           O
ATOM   1386  N   VAL A1121     -25.327  11.169 -10.117  1.00  0.00           N
ATOM   1387  CA  VAL A1121     -24.582   9.938 -10.165  1.00  0.00           C
ATOM   1388  CB  VAL A1121     -23.526   9.961 -11.285  1.00  0.00           C
ATOM   1389  CG1 VAL A1121     -22.699   8.684 -11.264  1.00  0.00           C
ATOM   1390  CG2 VAL A1121     -24.191  10.146 -12.641  1.00  0.00           C
ATOM   1391  C   VAL A1121     -23.972   9.766  -8.806  1.00  0.00           C
ATOM   1392  O   VAL A1121     -23.409  10.712  -8.257  1.00  0.00           O
TER    1393      VAL A1121
ATOM   1394  N   GLN A1161     -15.361   4.233 -18.607  1.00  0.00           N
ATOM   1395  CA  GLN A1161     -15.392   5.664 -18.380  1.00  0.00           C
ATOM   1396  CB  GLN A1161     -16.782   6.225 -18.686  1.00  0.00           C
ATOM   1397  CG  GLN A1161     -17.150   6.204 -20.161  1.00  0.00           C
ATOM   1398  CD  GLN A1161     -16.540   7.359 -20.930  1.00  0.00           C
ATOM   1399  OE1 GLN A1161     -15.490   7.215 -21.557  1.00  0.00           O
ATOM   1400  NE2 GLN A1161     -17.197   8.512 -20.883  1.00  0.00           N
ATOM   1401  C   GLN A1161     -14.989   5.909 -16.949  1.00  0.00           C
ATOM   1402  O   GLN A1161     -14.348   6.915 -16.649  1.00  0.00           O
ATOM   1403  N   ALA A1165     -11.775   8.140 -15.959  1.00  0.00           N
ATOM   1404  C   ALA A1165     -11.150   9.261 -13.938  1.00  0.00           C
ATOM   1405  CA  ALA A1165     -11.965   9.339 -15.192  1.00  0.00           C
ATOM   1406  CB  ALA A1165     -13.439   9.537 -14.874  1.00  0.00           C
ATOM   1407  O   ALA A1165     -10.529  10.240 -13.530  1.00  0.00           O
ATOM   1408  CA  GLN A1168      -7.321  11.252 -14.849  1.00  0.00           C
ATOM   1409  CB  GLN A1168      -8.390  11.709 -15.844  1.00  0.00           C
ATOM   1410  CG  GLN A1168      -8.272  11.071 -17.218  1.00  0.00           C
ATOM   1411  CD  GLN A1168      -9.393  11.486 -18.151  1.00  0.00           C
ATOM   1412  OE1 GLN A1168     -10.484  11.843 -17.706  1.00  0.00           O
ATOM   1413  C   GLN A1168      -7.343  12.084 -13.600  1.00  0.00           C
ATOM   1414  O   GLN A1168      -6.537  13.001 -13.442  1.00  0.00           O
ATOM   1415  NE2 GLN A1168      -9.126  11.439 -19.451  1.00  0.00           N
ATOM   1416  N   GLN A1168      -7.525   9.879 -14.488  1.00  0.00           N
ATOM   1417  CD2 LEU A1172      -8.063  17.600 -11.148  1.00  0.00           C
ATOM   1418  C   LEU A1172      -4.202  15.902  -9.843  1.00  0.00           C
ATOM   1419  CD1 LEU A1172      -5.841  18.462 -11.895  1.00  0.00           C
ATOM   1420  N   LEU A1172      -4.404  14.308 -11.605  1.00  0.00           N
ATOM   1421  CA  LEU A1172      -4.652  15.678 -11.249  1.00  0.00           C
ATOM   1422  CB  LEU A1172      -6.135  16.015 -11.417  1.00  0.00           C
ATOM   1423  CG  LEU A1172      -6.555  17.434 -11.030  1.00  0.00           C
ATOM   1424  O   LEU A1172      -3.579  16.917  -9.527  1.00  0.00           O
ATOM   1425  N   THR A1219     -34.886   9.492 -17.699  1.00  0.00           N
ATOM   1426  CA  THR A1219     -33.743   9.381 -18.581  1.00  0.00           C
ATOM   1427  CB  THR A1219     -32.437   9.179 -17.790  1.00  0.00           C
ATOM   1428  OG1 THR A1219     -32.483   7.926 -17.097  1.00  0.00           O
ATOM   1429  CG2 THR A1219     -32.255  10.293 -16.770  1.00  0.00           C
ATOM   1430  C   THR A1219     -33.895   8.251 -19.565  1.00  0.00           C
ATOM   1431  O   THR A1219     -34.804   7.430 -19.466  1.00  0.00           O
TER    1432      THR A1219
ATOM   1433  N   LYS A1224     -27.615   6.423 -16.552  1.00  0.00           N
ATOM   1434  CA  LYS A1224     -27.134   7.665 -16.027  1.00  0.00           C
ATOM   1435  CB  LYS A1224     -26.935   7.566 -14.513  1.00  0.00           C
ATOM   1436  CG  LYS A1224     -28.219   7.341 -13.732  1.00  0.00           C
ATOM   1437  CD  LYS A1224     -27.956   7.308 -12.235  1.00  0.00           C
ATOM   1438  CE  LYS A1224     -29.232   7.035 -11.456  1.00  0.00           C
ATOM   1439  NZ  LYS A1224     -28.987   6.981  -9.989  1.00  0.00           N
ATOM   1440  C   LYS A1224     -25.865   7.991 -16.736  1.00  0.00           C
ATOM   1441  O   LYS A1224     -24.965   7.159 -16.854  1.00  0.00           O
ATOM   1442  CA  GLY A1225     -24.603   9.630 -17.951  1.00  0.00           C
ATOM   1443  C   GLY A1225     -23.509   9.902 -16.973  1.00  0.00           C
ATOM   1444  O   GLY A1225     -23.490  10.936 -16.302  1.00  0.00           O
ATOM   1445  N   GLY A1225     -25.786   9.225 -17.265  1.00  0.00           N
ATOM   1446  N   LEU A1226     -22.557   8.956 -16.887  1.00  0.00           N
ATOM   1447  CA  LEU A1226     -21.344   9.160 -16.159  1.00  0.00           C
ATOM   1448  CB  LEU A1226     -20.907   7.865 -15.472  1.00  0.00           C
ATOM   1449  CG  LEU A1226     -21.124   6.572 -16.261  1.00  0.00           C
ATOM   1450  CD1 LEU A1226     -20.306   5.436 -15.667  1.00  0.00           C
ATOM   1451  CD2 LEU A1226     -22.599   6.202 -16.291  1.00  0.00           C
ATOM   1452  C   LEU A1226     -20.400   9.649 -17.217  1.00  0.00           C
ATOM   1453  O   LEU A1226     -20.788   9.815 -18.372  1.00  0.00           O
ATOM   1454  N   GLY A1227     -19.120   9.853 -16.864  1.00  0.00           N
ATOM   1455  CA  GLY A1227     -18.160  10.365 -17.800  1.00  0.00           C
ATOM   1456  C   GLY A1227     -17.324  11.355 -17.059  1.00  0.00           C
ATOM   1457  O   GLY A1227     -16.104  11.229 -17.037  1.00  0.00           O
ATOM   1458  O   GLU A1228     -16.155  13.286 -13.520  1.00  0.00           O
ATOM   1459  N   GLU A1228     -17.944  12.384 -16.461  1.00  0.00           N
ATOM   1460  CA  GLU A1228     -17.244  13.338 -15.643  1.00  0.00           C
ATOM   1461  CB  GLU A1228     -17.978  14.681 -15.639  1.00  0.00           C
ATOM   1462  CG  GLU A1228     -17.957  15.404 -16.975  1.00  0.00           C
ATOM   1463  CD  GLU A1228     -18.660  16.746 -16.923  1.00  0.00           C
ATOM   1464  OE1 GLU A1228     -19.878  16.768 -16.649  1.00  0.00           O
ATOM   1465  OE2 GLU A1228     -17.992  17.776 -17.155  1.00  0.00           O
ATOM   1466  C   GLU A1228     -17.070  12.853 -14.219  1.00  0.00           C
ATOM   1467  N   SER A1229     -17.954  11.940 -13.757  1.00  0.00           N
ATOM   1468  CA  SER A1229     -18.127  11.535 -12.374  1.00  0.00           C
ATOM   1469  CB  SER A1229     -19.185  10.435 -12.266  1.00  0.00           C
ATOM   1470  OG  SER A1229     -20.466  10.921 -12.627  1.00  0.00           O
ATOM   1471  C   SER A1229     -16.871  11.046 -11.700  1.00  0.00           C
ATOM   1472  O   SER A1229     -16.500  11.545 -10.639  1.00  0.00           O
ATOM   1473  N   GLY A1230     -16.170  10.085 -12.320  1.00  0.00           N
ATOM   1474  CA  GLY A1230     -15.051   9.354 -11.770  1.00  0.00           C
ATOM   1475  C   GLY A1230     -13.853  10.213 -11.448  1.00  0.00           C
ATOM   1476  O   GLY A1230     -12.962   9.760 -10.732  1.00  0.00           O
ATOM   1477  CA  VAL A1231     -12.541  12.220 -11.839  1.00  0.00           C
ATOM   1478  O   VAL A1231     -11.159  12.332  -9.901  1.00  0.00           O
ATOM   1479  N   VAL A1231     -13.730  11.422 -12.029  1.00  0.00           N
ATOM   1480  CB  VAL A1231     -12.628  13.553 -12.605  1.00  0.00           C
ATOM   1481  CG1 VAL A1231     -11.472  14.464 -12.220  1.00  0.00           C
ATOM   1482  CG2 VAL A1231     -12.640  13.306 -14.105  1.00  0.00           C
ATOM   1483  C   VAL A1231     -12.281  12.496 -10.378  1.00  0.00           C
ATOM   1484  CE1 PHE A1232     -13.569  15.549  -4.520  1.00  0.00           C
ATOM   1485  N   PHE A1232     -13.318  12.884  -9.617  1.00  0.00           N
ATOM   1486  CA  PHE A1232     -13.209  13.245  -8.225  1.00  0.00           C
ATOM   1487  CB  PHE A1232     -14.555  13.743  -7.694  1.00  0.00           C
ATOM   1488  CG  PHE A1232     -14.514  14.185  -6.259  1.00  0.00           C
ATOM   1489  CD1 PHE A1232     -13.606  15.142  -5.840  1.00  0.00           C
ATOM   1490  CD2 PHE A1232     -15.382  13.643  -5.328  1.00  0.00           C
ATOM   1491  CE2 PHE A1232     -15.344  14.050  -4.007  1.00  0.00           C
ATOM   1492  CZ  PHE A1232     -14.443  14.998  -3.602  1.00  0.00           C
ATOM   1493  C   PHE A1232     -12.725  12.081  -7.400  1.00  0.00           C
ATOM   1494  O   PHE A1232     -12.029  12.268  -6.403  1.00  0.00           O
TER    1495      PHE A1232
HETATM 1496  S2' MTE A1299     -18.394  16.008 -21.009  1.00  0.00           S
HETATM 1497  N1  MTE A1299     -13.861   9.832 -22.859  1.00  0.00           N
HETATM 1498  C2  MTE A1299     -12.949   9.844 -23.861  1.00  0.00           C
HETATM 1499  N2  MTE A1299     -12.414   8.655 -24.226  1.00  0.00           N
HETATM 1500  N3  MTE A1299     -12.578  10.989 -24.500  1.00  0.00           N
HETATM 1501  C4  MTE A1299     -13.089  12.199 -24.176  1.00  0.00           C
HETATM 1502  O4  MTE A1299     -12.735  13.246 -24.763  1.00  0.00           O
HETATM 1503  C9  MTE A1299     -14.101  12.263 -23.096  1.00  0.00           C
HETATM 1504  C10 MTE A1299     -14.441  10.977 -22.436  1.00  0.00           C
HETATM 1505  C1' MTE A1299     -16.154  14.618 -21.108  1.00  0.00           C
HETATM 1506  S1' MTE A1299     -15.312  15.974 -20.570  1.00  0.00           S
HETATM 1507  C2' MTE A1299     -17.485  14.597 -21.276  1.00  0.00           C
HETATM 1508  C3' MTE A1299     -18.208  13.326 -21.668  1.00  0.00           C
HETATM 1509  O3' MTE A1299     -17.309  12.272 -22.054  1.00  0.00           O
HETATM 1510  C4' MTE A1299     -19.199  13.638 -22.797  1.00  0.00           C
HETATM 1511  P   MTE A1299     -21.032  11.696 -22.721  1.00  0.00           P
HETATM 1512  O1P MTE A1299     -21.597  10.836 -23.832  1.00  0.00           O
HETATM 1513  O2P MTE A1299     -21.961  12.810 -22.309  1.00  0.00           O
HETATM 1514  O3P MTE A1299     -20.441  10.895 -21.582  1.00  0.00           O
HETATM 1515  C6  MTE A1299     -15.323  13.397 -21.343  1.00  0.00           C
HETATM 1516  N5  MTE A1299     -14.648  13.411 -22.637  1.00  0.00           N
HETATM 1517  C7  MTE A1299     -16.179  12.148 -21.177  1.00  0.00           C
HETATM 1518  N8  MTE A1299     -15.383  10.966 -21.467  1.00  0.00           N
HETATM 1519  O4' MTE A1299     -19.761  12.454 -23.373  1.00  0.00           O
HETATM 1520  O1  MOS A1301     -18.630  19.028 -20.323  1.00  0.00           O
HETATM 1521 MO   MOS A1301     -16.827  18.090 -20.872  1.00  0.00          Mo
HETATM 1522  O2  MOS A1301     -16.297  18.784 -22.318  1.00  0.00           O
HETATM 1523  S   MOS A1301     -15.817  19.341 -19.267  1.00  0.00           S
CONECT    1   10   16
CONECT    2   12   17
CONECT    3   21
CONECT    4   22
CONECT    5   13   15
CONECT    6    9   18
CONECT    7   13   18
CONECT    8    9   11   13
CONECT    9    6    8   14
CONECT   10    1   11   12
CONECT   11    8   10
CONECT   12    2   10   14
CONECT   13    5    7    8
CONECT   14    9   12
CONECT   15    5   19   20
CONECT   16    1   21
CONECT   17    2   22
CONECT   18    6    7
CONECT   19   15   23
CONECT   20   15   24
CONECT   21    3   16
CONECT   22    4   17
CONECT   23   19   25   26
CONECT   24   20   25
CONECT   25   23   24
CONECT   26   23   27
CONECT   27   26
CONECT  118  119  116
CONECT  119  118  127  120
CONECT  120  119  121
CONECT  121  120  122  123
CONECT  122  121  124
CONECT  123  121  125
CONECT  124  122  126
CONECT  125  123  126
CONECT  126  124  125
CONECT  127  119  128
CONECT  128  127
CONECT  178  179  176
CONECT  179  178  180  184
CONECT  180  179  181
CONECT  181  180  183  182
CONECT  182  181
CONECT  183  181
CONECT  184  185  179
CONECT  185  184
CONECT  239  250  241
CONECT  240  250  242
CONECT  241  239  246
CONECT  242  240  246
CONECT  243  246
CONECT  244  248  245
CONECT  245  244
CONECT  246  241  242  243
CONECT  247  248  237
CONECT  248  244  247  249
CONECT  249  248  250
CONECT  250  239  240  249
CONECT  363  364  361
CONECT  364  363  365  368
CONECT  365  364  366  367
CONECT  366  365
CONECT  367  365
CONECT  368  364  369
CONECT  369  368
CONECT  480  484
CONECT  481  482  479
CONECT  482  484  481  483
CONECT  483  482
CONECT  484  482  480
CONECT  536  541  544
CONECT  537  539  547
CONECT  538  539  530
CONECT  539  538  540  537
CONECT  540  539  541
CONECT  541  540  542  536
CONECT  542  541  543
CONECT  543  542  545
CONECT  544  536  545
CONECT  545  544  546  543
CONECT  546  545
CONECT  547  537
CONECT  715  716  712
CONECT  716  715  717  721
CONECT  717  716  718
CONECT  718  717  719
CONECT  719  718  720
CONECT  720  719
CONECT  721  716  722
CONECT  722  721
CONECT  762  763  760
CONECT  763  762  764  771
CONECT  764  763  765
CONECT  765  764  766
CONECT  766  765  767
CONECT  767  766  768
CONECT  768  767  769  770
CONECT  769  768
CONECT  770  768
CONECT  771  763  772
CONECT  772  771
CONECT  887  891
CONECT  888  889  885
CONECT  889  888  890  891
CONECT  890  889
CONECT  891  889  887
CONECT 1018 1019 1016
CONECT 1019 1020 1018 1021
CONECT 1020 1019
CONECT 1021 1019 1022
CONECT 1022 1021
CONECT 1070 1077 1071 1076
CONECT 1071 1070 1072
CONECT 1072 1071 1073
CONECT 1073 1072 1074 1075
CONECT 1074 1073
CONECT 1075 1073
CONECT 1076 1070 1078
CONECT 1077 1070 1068
CONECT 1078 1076
CONECT 1212 1213 1210
CONECT 1213 1212 1214 1218
CONECT 1214 1213 1215
CONECT 1215 1214 1217 1216
CONECT 1216 1215
CONECT 1217 1215
CONECT 1218 1213 1219
CONECT 1219 1218
CONECT 1309 1317 1311
CONECT 1310 1321 1312
CONECT 1311 1309 1312
CONECT 1312 1310 1311
CONECT 1313 1314 1322
CONECT 1314 1313
CONECT 1315 1322 1316
CONECT 1316 1315 1317 1318
CONECT 1317 1309 1316 1321
CONECT 1318 1316 1319
CONECT 1319 1318 1321
CONECT 1320 1322 1307
CONECT 1321 1317 1319 1310
CONECT 1322 1320 1313 1315
CONECT 1386 1387 1384
CONECT 1387 1386 1388 1391
CONECT 1388 1389 1390 1387
CONECT 1389 1388
CONECT 1390 1388
CONECT 1391 1392 1387
CONECT 1392 1391
CONECT 1484 1489 1492
CONECT 1485 1486 1483
CONECT 1486 1485 1493 1487
CONECT 1487 1486 1488
CONECT 1488 1487 1489 1490
CONECT 1489 1488 1484
CONECT 1490 1488 1491
CONECT 1491 1490 1492
CONECT 1492 1484 1491
CONECT 1493 1486 1494
CONECT 1494 1493
CONECT 1496 1507
CONECT 1497 1498 1504
CONECT 1498 1497 1499 1500
CONECT 1499 1498
CONECT 1500 1498 1501
CONECT 1501 1500 1502 1503
CONECT 1502 1501
CONECT 1503 1504 1516 1501
CONECT 1504 1518 1503 1497
CONECT 1505 1515 1506 1507
CONECT 1506 1505
CONECT 1507 1505 1508 1496
CONECT 1508 1507 1509 1510
CONECT 1509 1508 1517
CONECT 1510 1508 1519
CONECT 1511 1512 1513 1514 1519
CONECT 1512 1511
CONECT 1513 1511
CONECT 1514 1511
CONECT 1515 1505 1516 1517
CONECT 1516 1503 1515
CONECT 1517 1518 1509 1515
CONECT 1518 1517 1504
CONECT 1519 1510 1511
CONECT 1520 1521
CONECT 1521 1522 1520 1523
CONECT 1522 1521
CONECT 1523 1521
END
