# Supplementary material for: Mechanism-based inactivation of human aldehyde oxidase by erlotinib: Mechanistic insights from structural analogs and molecular docking
Source: Mol Pharmacol. 2025 Nov 12;108(1):100097. doi: 10.1016/j.molpha.2025.100097 (PMC12881681; doi:10.1016/j.molpha.2025.100097)
Supplement: Supplementary Material 7 [file mmc7.zip › Hydralazine.pdb]

HELIX    1   1 PRO A  736  ILE A  742  1                                   7
HELIX    2   2 LEU A  770  ILE A  775  1                                   6
HELIX    3   3 LEU A  842  LYS A  851  1                                  10
HELIX    4   4 PHE A  883  ALA A  886  1                                   4
HELIX    5   5 VAL A 1049  GLY A 1054  1                                   6
HELIX    6   6 SER A 1229  VAL A 1231  1                                   3
SHEET    1   1 1 TYR A 831  ASN A 833  0
SHEET    2   2 1 TRP A 866  CYS A 868  0
SHEET    3   3 1 PHE A 972  VAL A 974  0
SHEET    4   4 1 TYR A1119  VAL A1121  0
HETATM    1  N   MOL B   1     -18.260  20.492 -19.957  1.00  0.00           N
HETATM    2  N   MOL B   1     -19.409  22.179 -21.139  1.00  0.00           N
HETATM    3  N   MOL B   1     -20.445  23.048 -21.279  1.00  0.00           N
HETATM    4  N   MOL B   1     -18.438  19.136 -19.832  1.00  0.00           N
HETATM    5  C   MOL B   1     -20.324  21.391 -19.051  1.00  0.00           C
HETATM    6  C   MOL B   1     -21.392  22.288 -19.195  1.00  0.00           C
HETATM    7  C   MOL B   1     -19.360  21.378 -20.053  1.00  0.00           C
HETATM    8  C   MOL B   1     -20.266  20.555 -17.923  1.00  0.00           C
HETATM    9  C   MOL B   1     -22.393  22.342 -18.210  1.00  0.00           C
HETATM   10  C   MOL B   1     -21.265  20.615 -16.950  1.00  0.00           C
HETATM   11  C   MOL B   1     -21.403  23.094 -20.328  1.00  0.00           C
HETATM   12  C   MOL B   1     -22.326  21.507 -17.093  1.00  0.00           C
ATOM     13  N   ARG A 147      -4.544   8.431 -22.376  1.00  0.00           N
ATOM     14  CA  ARG A 147      -5.354   9.320 -21.584  1.00  0.00           C
ATOM     15  CB  ARG A 147      -5.557  10.651 -22.311  1.00  0.00           C
ATOM     16  CG  ARG A 147      -5.920  11.809 -21.396  1.00  0.00           C
ATOM     17  CD  ARG A 147      -4.823  12.073 -20.378  1.00  0.00           C
ATOM     18  NE  ARG A 147      -4.903  13.423 -19.825  1.00  0.00           N
ATOM     19  CZ  ARG A 147      -4.549  13.745 -18.585  1.00  0.00           C
ATOM     20  NH1 ARG A 147      -4.656  15.000 -18.170  1.00  0.00           N
ATOM     21  NH2 ARG A 147      -4.089  12.812 -17.764  1.00  0.00           N
ATOM     22  C   ARG A 147      -6.716   8.767 -21.217  1.00  0.00           C
ATOM     23  O   ARG A 147      -7.329   9.257 -20.274  1.00  0.00           O
TER      24      ARG A 147
ATOM     25  N   PHE A 611     -14.818  38.099 -31.535  1.00  0.00           N
ATOM     26  CA  PHE A 611     -16.075  37.416 -31.669  1.00  0.00           C
ATOM     27  CB  PHE A 611     -15.854  35.972 -32.124  1.00  0.00           C
ATOM     28  CG  PHE A 611     -15.077  35.140 -31.144  1.00  0.00           C
ATOM     29  CD1 PHE A 611     -15.728  34.387 -30.183  1.00  0.00           C
ATOM     30  CD2 PHE A 611     -13.694  35.110 -31.184  1.00  0.00           C
ATOM     31  CE1 PHE A 611     -15.013  33.622 -29.282  1.00  0.00           C
ATOM     32  CE2 PHE A 611     -12.979  34.345 -30.283  1.00  0.00           C
ATOM     33  CZ  PHE A 611     -13.632  33.603 -29.335  1.00  0.00           C
ATOM     34  C   PHE A 611     -16.785  37.478 -30.348  1.00  0.00           C
ATOM     35  O   PHE A 611     -16.174  37.281 -29.299  1.00  0.00           O
ATOM     36  N   CYS A 612     -18.107  37.752 -30.388  1.00  0.00           N
ATOM     37  CA  CYS A 612     -18.984  37.805 -29.247  1.00  0.00           C
ATOM     38  CB  CYS A 612     -19.277  36.395 -28.731  1.00  0.00           C
ATOM     39  SG  CYS A 612     -20.136  35.330 -29.913  1.00  0.00           S
ATOM     40  C   CYS A 612     -18.411  38.634 -28.150  1.00  0.00           C
ATOM     41  O   CYS A 612     -17.491  39.427 -28.346  1.00  0.00           O
ATOM     42  N   PHE A 613     -19.039  38.515 -26.964  1.00  0.00           N
ATOM     43  CA  PHE A 613     -18.627  39.233 -25.802  1.00  0.00           C
ATOM     44  CB  PHE A 613     -18.376  40.704 -26.142  1.00  0.00           C
ATOM     45  CG  PHE A 613     -19.596  41.429 -26.634  1.00  0.00           C
ATOM     46  CD1 PHE A 613     -20.416  42.111 -25.752  1.00  0.00           C
ATOM     47  CD2 PHE A 613     -19.923  41.429 -27.978  1.00  0.00           C
ATOM     48  CE1 PHE A 613     -21.539  42.778 -26.205  1.00  0.00           C
ATOM     49  CE2 PHE A 613     -21.046  42.096 -28.431  1.00  0.00           C
ATOM     50  CZ  PHE A 613     -21.852  42.769 -27.551  1.00  0.00           C
ATOM     51  C   PHE A 613     -19.720  39.041 -24.812  1.00  0.00           C
ATOM     52  O   PHE A 613     -20.845  38.677 -25.153  1.00  0.00           O
ATOM     53  N   PHE A 614     -19.410  39.245 -23.530  1.00  0.00           N
ATOM     54  CA  PHE A 614     -20.483  39.154 -22.593  1.00  0.00           C
ATOM     55  CB  PHE A 614     -20.772  37.691 -22.249  1.00  0.00           C
ATOM     56  CG  PHE A 614     -21.954  37.504 -21.342  1.00  0.00           C
ATOM     57  CD1 PHE A 614     -23.243  37.542 -21.844  1.00  0.00           C
ATOM     58  CD2 PHE A 614     -21.777  37.289 -19.987  1.00  0.00           C
ATOM     59  CE1 PHE A 614     -24.331  37.369 -21.009  1.00  0.00           C
ATOM     60  CE2 PHE A 614     -22.864  37.117 -19.152  1.00  0.00           C
ATOM     61  CZ  PHE A 614     -24.137  37.156 -19.657  1.00  0.00           C
ATOM     62  C   PHE A 614     -20.086  39.933 -21.423  1.00  0.00           C
ATOM     63  O   PHE A 614     -18.919  40.204 -21.146  1.00  0.00           O
ATOM     64  N   THR A 615     -21.116  40.361 -20.721  1.00  0.00           N
ATOM     65  CA  THR A 615     -20.908  41.244 -19.678  1.00  0.00           C
ATOM     66  CB  THR A 615     -20.834  42.699 -20.177  1.00  0.00           C
ATOM     67  OG1 THR A 615     -22.070  43.054 -20.809  1.00  0.00           O
ATOM     68  CG2 THR A 615     -19.708  42.860 -21.186  1.00  0.00           C
ATOM     69  C   THR A 615     -22.109  40.953 -18.763  1.00  0.00           C
ATOM     70  O   THR A 615     -23.276  40.956 -19.179  1.00  0.00           O
ATOM     71  N   GLU A 616     -21.818  40.344 -17.585  1.00  0.00           N
ATOM     72  CA  GLU A 616     -22.510  40.909 -16.487  1.00  0.00           C
ATOM     73  CB  GLU A 616     -22.601  39.904 -15.337  1.00  0.00           C
ATOM     74  CG  GLU A 616     -23.398  38.653 -15.667  1.00  0.00           C
ATOM     75  CD  GLU A 616     -23.481  37.689 -14.500  1.00  0.00           C
ATOM     76  OE1 GLU A 616     -22.789  37.924 -13.486  1.00  0.00           O
ATOM     77  OE2 GLU A 616     -24.237  36.700 -14.598  1.00  0.00           O
ATOM     78  C   GLU A 616     -21.445  42.063 -16.466  1.00  0.00           C
ATOM     79  O   GLU A 616     -21.917  43.134 -16.043  1.00  0.00           O
ATOM     80  N   ALA A 617     -20.075  41.775 -17.042  1.00  0.00           N
ATOM     81  CA  ALA A 617     -18.656  42.383 -17.554  1.00  0.00           C
ATOM     82  CB  ALA A 617     -17.939  43.089 -16.413  1.00  0.00           C
ATOM     83  C   ALA A 617     -17.277  41.478 -18.316  1.00  0.00           C
ATOM     84  O   ALA A 617     -16.441  41.174 -17.458  1.00  0.00           O
ATOM     85  N   GLU A 618     -16.775  41.069 -19.764  1.00  0.00           N
ATOM     86  CA  GLU A 618     -15.660  39.862 -20.303  1.00  0.00           C
ATOM     87  CB  GLU A 618     -16.344  38.495 -20.376  1.00  0.00           C
ATOM     88  CG  GLU A 618     -16.759  37.936 -19.025  1.00  0.00           C
ATOM     89  CD  GLU A 618     -17.445  36.589 -19.138  1.00  0.00           C
ATOM     90  OE1 GLU A 618     -17.734  36.163 -20.276  1.00  0.00           O
ATOM     91  OE2 GLU A 618     -17.694  35.959 -18.088  1.00  0.00           O
ATOM     92  C   GLU A 618     -14.400  39.602 -22.096  1.00  0.00           C
ATOM     93  O   GLU A 618     -13.900  40.721 -22.127  1.00  0.00           O
ATOM     94  N   LYS A 619     -13.624  38.678 -23.489  1.00  0.00           N
ATOM     95  CA  LYS A 619     -12.521  38.813 -25.084  1.00  0.00           C
ATOM     96  CB  LYS A 619     -11.519  39.961 -24.947  1.00  0.00           C
ATOM     97  CG  LYS A 619     -10.673  40.197 -26.187  1.00  0.00           C
ATOM     98  CD  LYS A 619      -9.754  41.395 -26.009  1.00  0.00           C
ATOM     99  CE  LYS A 619      -8.902  41.627 -27.246  1.00  0.00           C
ATOM    100  NZ  LYS A 619      -7.995  42.796 -27.084  1.00  0.00           N
ATOM    101  C   LYS A 619     -11.230  37.818 -26.296  1.00  0.00           C
ATOM    102  O   LYS A 619     -10.702  36.841 -25.790  1.00  0.00           O
ATOM    103  N   PHE A 620     -10.703  37.850 -27.873  1.00  0.00           N
ATOM    104  CA  PHE A 620      -9.775  37.271 -29.223  1.00  0.00           C
ATOM    105  CB  PHE A 620     -10.240  37.938 -30.519  1.00  0.00           C
ATOM    106  CG  PHE A 620      -9.475  37.500 -31.735  1.00  0.00           C
ATOM    107  CD1 PHE A 620      -9.754  36.291 -32.347  1.00  0.00           C
ATOM    108  CD2 PHE A 620      -8.477  38.298 -32.267  1.00  0.00           C
ATOM    109  CE1 PHE A 620      -9.050  35.888 -33.466  1.00  0.00           C
ATOM    110  CE2 PHE A 620      -7.773  37.895 -33.385  1.00  0.00           C
ATOM    111  CZ  PHE A 620      -8.056  36.696 -33.985  1.00  0.00           C
ATOM    112  C   PHE A 620      -8.182  37.151 -29.775  1.00  0.00           C
ATOM    113  O   PHE A 620      -7.504  36.101 -29.773  1.00  0.00           O
TER     114      PHE A 620
ATOM    115  N   PHE A 675     -14.861  43.995  -9.135  1.00  0.00           N
ATOM    116  CA  PHE A 675     -15.073  43.117 -10.278  1.00  0.00           C
ATOM    117  CB  PHE A 675     -13.959  42.071 -10.364  1.00  0.00           C
ATOM    118  CG  PHE A 675     -14.090  41.142 -11.537  1.00  0.00           C
ATOM    119  CD1 PHE A 675     -13.712  41.547 -12.805  1.00  0.00           C
ATOM    120  CD2 PHE A 675     -14.591  39.863 -11.372  1.00  0.00           C
ATOM    121  CE1 PHE A 675     -13.832  40.692 -13.884  1.00  0.00           C
ATOM    122  CE2 PHE A 675     -14.712  39.008 -12.451  1.00  0.00           C
ATOM    123  CZ  PHE A 675     -14.335  39.417 -13.703  1.00  0.00           C
ATOM    124  C   PHE A 675     -16.399  42.590  -9.984  1.00  0.00           C
ATOM    125  O   PHE A 675     -17.466  43.107 -10.314  1.00  0.00           O
TER     126      PHE A 675
ATOM    127  N   PRO A 677     -18.618  39.656  -9.748  1.00  0.00           N
ATOM    128  CA  PRO A 677     -19.976  39.268  -9.748  1.00  0.00           C
ATOM    129  CD  PRO A 677     -17.866  39.197 -10.951  1.00  0.00           C
ATOM    130  CB  PRO A 677     -20.198  38.698 -11.150  1.00  0.00           C
ATOM    131  CG  PRO A 677     -18.844  38.253 -11.592  1.00  0.00           C
ATOM    132  C   PRO A 677     -19.872  38.288  -8.621  1.00  0.00           C
ATOM    133  O   PRO A 677     -19.087  37.346  -8.728  1.00  0.00           O
ATOM    134  N   GLU A 678     -20.601  38.479  -7.513  1.00  0.00           N
ATOM    135  CA  GLU A 678     -20.437  37.476  -6.504  1.00  0.00           C
ATOM    136  CB  GLU A 678     -20.729  38.057  -5.119  1.00  0.00           C
ATOM    137  CG  GLU A 678     -19.746  39.127  -4.674  1.00  0.00           C
ATOM    138  CD  GLU A 678     -20.048  39.656  -3.286  1.00  0.00           C
ATOM    139  OE1 GLU A 678     -21.090  40.324  -3.119  1.00  0.00           O
ATOM    140  OE2 GLU A 678     -19.243  39.402  -2.365  1.00  0.00           O
ATOM    141  C   GLU A 678     -21.361  36.355  -6.860  1.00  0.00           C
ATOM    142  O   GLU A 678     -22.409  36.576  -7.462  1.00  0.00           O
ATOM    143  N   ARG A 679     -20.986  35.105  -6.537  1.00  0.00           N
ATOM    144  CA  ARG A 679     -21.921  34.027  -6.705  1.00  0.00           C
ATOM    145  CB  ARG A 679     -21.395  33.015  -7.725  1.00  0.00           C
ATOM    146  CG  ARG A 679     -21.221  33.580  -9.126  1.00  0.00           C
ATOM    147  CD  ARG A 679     -22.564  33.870  -9.775  1.00  0.00           C
ATOM    148  NE  ARG A 679     -22.416  34.376 -11.138  1.00  0.00           N
ATOM    149  CZ  ARG A 679     -22.289  35.662 -11.447  1.00  0.00           C
ATOM    150  NH1 ARG A 679     -22.160  36.029 -12.715  1.00  0.00           N
ATOM    151  NH2 ARG A 679     -22.293  36.578 -10.489  1.00  0.00           N
ATOM    152  C   ARG A 679     -22.079  33.470  -5.332  1.00  0.00           C
ATOM    153  O   ARG A 679     -21.086  33.276  -4.633  1.00  0.00           O
ATOM    154  N   LYS A 680     -23.329  33.219  -4.890  1.00  0.00           N
ATOM    155  CA  LYS A 680     -23.461  32.843  -3.515  1.00  0.00           C
ATOM    156  CB  LYS A 680     -23.648  34.082  -2.636  1.00  0.00           C
ATOM    157  CG  LYS A 680     -24.922  34.859  -2.922  1.00  0.00           C
ATOM    158  CD  LYS A 680     -25.025  36.093  -2.041  1.00  0.00           C
ATOM    159  CE  LYS A 680     -26.318  36.850  -2.300  1.00  0.00           C
ATOM    160  NZ  LYS A 680     -26.447  38.046  -1.422  1.00  0.00           N
ATOM    161  C   LYS A 680     -24.605  31.899  -3.319  1.00  0.00           C
ATOM    162  O   LYS A 680     -25.620  31.953  -4.013  1.00  0.00           O
ATOM    163  N   LEU A 681     -24.426  30.982  -2.347  1.00  0.00           N
ATOM    164  CA  LEU A 681     -25.438  30.068  -1.909  1.00  0.00           C
ATOM    165  CB  LEU A 681     -25.089  28.640  -2.332  1.00  0.00           C
ATOM    166  CG  LEU A 681     -26.059  27.544  -1.885  1.00  0.00           C
ATOM    167  CD1 LEU A 681     -27.410  27.713  -2.563  1.00  0.00           C
ATOM    168  CD2 LEU A 681     -25.488  26.166  -2.180  1.00  0.00           C
ATOM    169  C   LEU A 681     -25.518  30.233  -0.429  1.00  0.00           C
ATOM    170  O   LEU A 681     -24.494  30.373   0.238  1.00  0.00           O
TER     171      LEU A 681
ATOM    172  N   MET A 703      -5.029  24.475  -5.141  1.00  0.00           N
ATOM    173  CA  MET A 703      -5.121  23.337  -6.015  1.00  0.00           C
ATOM    174  CB  MET A 703      -6.562  22.828  -6.081  1.00  0.00           C
ATOM    175  CG  MET A 703      -6.751  21.615  -6.979  1.00  0.00           C
ATOM    176  SD  MET A 703      -8.430  20.960  -6.918  1.00  0.00           S
ATOM    177  CE  MET A 703      -8.303  19.597  -8.073  1.00  0.00           C
ATOM    178  C   MET A 703      -4.613  23.751  -7.366  1.00  0.00           C
ATOM    179  O   MET A 703      -4.955  24.820  -7.870  1.00  0.00           O
TER     180      MET A 703
ATOM    181  N   GLY A 705      -3.668  23.331 -11.610  1.00  0.00           N
ATOM    182  CA  GLY A 705      -4.436  23.153 -12.811  1.00  0.00           C
ATOM    183  C   GLY A 705      -4.121  21.810 -13.397  1.00  0.00           C
ATOM    184  O   GLY A 705      -3.603  20.931 -12.710  1.00  0.00           O
ATOM    185  N   GLN A 706      -4.477  21.607 -14.688  1.00  0.00           N
ATOM    186  CA  GLN A 706      -4.226  20.344 -15.329  1.00  0.00           C
ATOM    187  CB  GLN A 706      -5.217  19.287 -14.837  1.00  0.00           C
ATOM    188  CG  GLN A 706      -4.963  17.894 -15.389  1.00  0.00           C
ATOM    189  CD  GLN A 706      -5.927  16.863 -14.835  1.00  0.00           C
ATOM    190  OE1 GLN A 706      -7.025  17.201 -14.392  1.00  0.00           O
ATOM    191  NE2 GLN A 706      -5.519  15.600 -14.859  1.00  0.00           N
ATOM    192  C   GLN A 706      -4.319  20.527 -16.822  1.00  0.00           C
ATOM    193  O   GLN A 706      -5.230  21.189 -17.314  1.00  0.00           O
ATOM    194  N   GLU A 707      -3.362  19.954 -17.591  1.00  0.00           N
ATOM    195  CB  GLU A 707      -2.032  19.944 -19.640  1.00  0.00           C
ATOM    196  CD  GLU A 707      -1.598  22.417 -19.914  1.00  0.00           C
ATOM    197  OE2 GLU A 707      -1.266  23.491 -19.370  1.00  0.00           O
ATOM    198  O   GLU A 707      -4.307  17.810 -18.938  1.00  0.00           O
ATOM    199  CA  GLU A 707      -3.433  20.024 -19.030  1.00  0.00           C
ATOM    200  CG  GLU A 707      -1.133  21.118 -19.286  1.00  0.00           C
ATOM    201  OE1 GLU A 707      -2.293  22.361 -20.950  1.00  0.00           O
ATOM    202  C   GLU A 707      -4.313  18.902 -19.505  1.00  0.00           C
ATOM    203  CA  HIS A 708      -6.033  18.193 -21.110  1.00  0.00           C
ATOM    204  CG  HIS A 708      -7.839  19.829 -21.812  1.00  0.00           C
ATOM    205  NE2 HIS A 708      -9.670  21.026 -21.161  1.00  0.00           N
ATOM    206  CE1 HIS A 708      -8.609  21.810 -21.181  1.00  0.00           C
ATOM    207  C   HIS A 708      -5.309  16.964 -21.569  1.00  0.00           C
ATOM    208  O   HIS A 708      -5.703  15.842 -21.260  1.00  0.00           O
ATOM    209  N   HIS A 708      -5.089  19.148 -20.583  1.00  0.00           N
ATOM    210  ND1 HIS A 708      -7.505  21.142 -21.560  1.00  0.00           N
ATOM    211  CB  HIS A 708      -6.836  18.810 -22.257  1.00  0.00           C
ATOM    212  CD2 HIS A 708      -9.267  19.826 -21.531  1.00  0.00           C
ATOM    213  N   PHE A 709      -4.215  17.162 -22.320  1.00  0.00           N
ATOM    214  CA  PHE A 709      -3.355  16.121 -22.808  1.00  0.00           C
ATOM    215  CB  PHE A 709      -2.612  15.452 -21.649  1.00  0.00           C
ATOM    216  CG  PHE A 709      -1.333  14.780 -22.057  1.00  0.00           C
ATOM    217  CD1 PHE A 709      -0.163  15.507 -22.190  1.00  0.00           C
ATOM    218  CD2 PHE A 709      -1.299  13.419 -22.308  1.00  0.00           C
ATOM    219  CE1 PHE A 709       1.014  14.889 -22.566  1.00  0.00           C
ATOM    220  CE2 PHE A 709      -0.121  12.800 -22.683  1.00  0.00           C
ATOM    221  CZ  PHE A 709       1.032  13.529 -22.812  1.00  0.00           C
ATOM    222  C   PHE A 709      -4.107  15.076 -23.590  1.00  0.00           C
ATOM    223  O   PHE A 709      -3.884  13.877 -23.424  1.00  0.00           O
ATOM    224  CD1 TYR A 710      -5.922  16.409 -28.265  1.00  0.00           C
ATOM    225  CD2 TYR A 710      -6.370  17.831 -26.402  1.00  0.00           C
ATOM    226  CE1 TYR A 710      -5.513  17.498 -29.011  1.00  0.00           C
ATOM    227  CE2 TYR A 710      -5.965  18.932 -27.133  1.00  0.00           C
ATOM    228  OH  TYR A 710      -5.128  19.841 -29.188  1.00  0.00           O
ATOM    229  C   TYR A 710      -4.526  14.234 -26.337  1.00  0.00           C
ATOM    230  O   TYR A 710      -3.636  15.035 -26.622  1.00  0.00           O
ATOM    231  CZ  TYR A 710      -5.535  18.755 -28.447  1.00  0.00           C
ATOM    232  N   TYR A 710      -5.046  15.513 -24.452  1.00  0.00           N
ATOM    233  CA  TYR A 710      -5.659  14.639 -25.423  1.00  0.00           C
ATOM    234  CB  TYR A 710      -6.800  15.358 -26.146  1.00  0.00           C
ATOM    235  CG  TYR A 710      -6.355  16.556 -26.953  1.00  0.00           C
TER     236      TYR A 710
ATOM    237  N   GLN A 714      -4.395  19.745 -31.498  1.00  0.00           N
ATOM    238  CA  GLN A 714      -5.368  20.525 -32.212  1.00  0.00           C
ATOM    239  CB  GLN A 714      -5.297  21.992 -31.784  1.00  0.00           C
ATOM    240  CG  GLN A 714      -5.677  22.235 -30.333  1.00  0.00           C
ATOM    241  CD  GLN A 714      -7.139  21.942 -30.057  1.00  0.00           C
ATOM    242  OE1 GLN A 714      -7.986  22.078 -30.940  1.00  0.00           O
ATOM    243  NE2 GLN A 714      -7.439  21.539 -28.828  1.00  0.00           N
ATOM    244  C   GLN A 714      -5.101  20.356 -33.676  1.00  0.00           C
ATOM    245  O   GLN A 714      -3.961  20.478 -34.121  1.00  0.00           O
TER     246      GLN A 714
ATOM    247  N   VAL A 731     -12.566  19.721 -38.588  1.00  0.00           N
ATOM    248  CA  VAL A 731     -11.795  20.076 -37.431  1.00  0.00           C
ATOM    249  CB  VAL A 731     -12.054  21.533 -37.005  1.00  0.00           C
ATOM    250  CG1 VAL A 731     -13.503  21.714 -36.579  1.00  0.00           C
ATOM    251  CG2 VAL A 731     -11.111  21.936 -35.882  1.00  0.00           C
ATOM    252  C   VAL A 731     -12.092  19.149 -36.293  1.00  0.00           C
ATOM    253  O   VAL A 731     -13.205  18.641 -36.157  1.00  0.00           O
ATOM    254  N   SER A 732     -11.075  18.911 -35.433  1.00  0.00           N
ATOM    255  CA  SER A 732     -11.260  18.099 -34.265  1.00  0.00           C
ATOM    256  CB  SER A 732      -9.941  17.439 -33.857  1.00  0.00           C
ATOM    257  OG  SER A 732     -10.097  16.677 -32.672  1.00  0.00           O
ATOM    258  C   SER A 732     -11.802  19.035 -33.227  1.00  0.00           C
ATOM    259  O   SER A 732     -11.063  19.843 -32.662  1.00  0.00           O
ATOM    260  N   THR A 733     -13.128  18.951 -32.971  1.00  0.00           N
ATOM    261  CA  THR A 733     -13.781  19.837 -32.044  1.00  0.00           C
ATOM    262  CB  THR A 733     -14.205  21.152 -32.724  1.00  0.00           C
ATOM    263  OG1 THR A 733     -14.674  22.076 -31.733  1.00  0.00           O
ATOM    264  CG2 THR A 733     -15.324  20.899 -33.722  1.00  0.00           C
ATOM    265  C   THR A 733     -14.981  19.163 -31.441  1.00  0.00           C
ATOM    266  O   THR A 733     -15.509  18.185 -31.965  1.00  0.00           O
ATOM    267  N   GLN A 734     -15.365  19.639 -30.242  1.00  0.00           N
ATOM    268  CA  GLN A 734     -16.524  19.260 -29.475  1.00  0.00           C
ATOM    269  CB  GLN A 734     -16.286  19.512 -27.985  1.00  0.00           C
ATOM    270  CG  GLN A 734     -15.229  18.613 -27.364  1.00  0.00           C
ATOM    271  CD  GLN A 734     -15.297  18.593 -25.850  1.00  0.00           C
ATOM    272  OE1 GLN A 734     -14.900  19.553 -25.189  1.00  0.00           O
ATOM    273  NE2 GLN A 734     -15.803  17.498 -25.296  1.00  0.00           N
ATOM    274  C   GLN A 734     -17.767  20.000 -29.924  1.00  0.00           C
ATOM    275  O   GLN A 734     -18.873  19.592 -29.570  1.00  0.00           O
ATOM    276  N   PHE A 735     -17.633  21.163 -30.613  1.00  0.00           N
ATOM    277  CA  PHE A 735     -18.804  21.978 -30.864  1.00  0.00           C
ATOM    278  CB  PHE A 735     -18.884  23.126 -29.856  1.00  0.00           C
ATOM    279  CG  PHE A 735     -20.199  23.853 -29.868  1.00  0.00           C
ATOM    280  CD1 PHE A 735     -21.332  23.255 -30.391  1.00  0.00           C
ATOM    281  CD2 PHE A 735     -20.302  25.134 -29.355  1.00  0.00           C
ATOM    282  CE1 PHE A 735     -22.541  23.924 -30.401  1.00  0.00           C
ATOM    283  CE2 PHE A 735     -21.511  25.802 -29.366  1.00  0.00           C
ATOM    284  CZ  PHE A 735     -22.628  25.203 -29.886  1.00  0.00           C
ATOM    285  C   PHE A 735     -18.786  22.522 -32.283  1.00  0.00           C
ATOM    286  O   PHE A 735     -18.307  23.630 -32.519  1.00  0.00           O
ATOM    287  N   PRO A 736     -19.341  21.805 -33.238  1.00  0.00           N
ATOM    288  CA  PRO A 736     -19.344  22.235 -34.621  1.00  0.00           C
ATOM    289  CD  PRO A 736     -19.777  20.329 -33.103  1.00  0.00           C
ATOM    290  CB  PRO A 736     -19.981  21.064 -35.371  1.00  0.00           C
ATOM    291  CG  PRO A 736     -19.674  19.870 -34.530  1.00  0.00           C
ATOM    292  C   PRO A 736     -20.118  23.492 -34.882  1.00  0.00           C
ATOM    293  O   PRO A 736     -19.674  24.317 -35.679  1.00  0.00           O
ATOM    294  N   LYS A 737     -21.259  23.669 -34.195  1.00  0.00           N
ATOM    295  CA  LYS A 737     -22.123  24.800 -34.384  1.00  0.00           C
ATOM    296  CB  LYS A 737     -23.343  24.702 -33.466  1.00  0.00           C
ATOM    297  CG  LYS A 737     -24.340  25.836 -33.635  1.00  0.00           C
ATOM    298  CD  LYS A 737     -25.561  25.635 -32.752  1.00  0.00           C
ATOM    299  CE  LYS A 737     -26.548  26.780 -32.905  1.00  0.00           C
ATOM    300  NZ  LYS A 737     -27.749  26.598 -32.043  1.00  0.00           N
ATOM    301  C   LYS A 737     -21.326  26.035 -34.118  1.00  0.00           C
ATOM    302  O   LYS A 737     -21.433  27.028 -34.834  1.00  0.00           O
ATOM    303  N   TYR A 738     -20.511  25.994 -33.052  1.00  0.00           N
ATOM    304  CA  TYR A 738     -19.694  27.097 -32.639  1.00  0.00           C
ATOM    305  CB  TYR A 738     -19.016  26.791 -31.302  1.00  0.00           C
ATOM    306  CG  TYR A 738     -18.137  27.909 -30.791  1.00  0.00           C
ATOM    307  CD1 TYR A 738     -18.690  29.025 -30.176  1.00  0.00           C
ATOM    308  CD2 TYR A 738     -16.755  27.845 -30.925  1.00  0.00           C
ATOM    309  CE1 TYR A 738     -17.894  30.052 -29.706  1.00  0.00           C
ATOM    310  CE2 TYR A 738     -15.944  28.863 -30.460  1.00  0.00           C
ATOM    311  CZ  TYR A 738     -16.525  29.972 -29.847  1.00  0.00           C
ATOM    312  OH  TYR A 738     -15.730  30.993 -29.380  1.00  0.00           O
ATOM    313  C   TYR A 738     -18.670  27.404 -33.692  1.00  0.00           C
ATOM    314  O   TYR A 738     -18.392  28.571 -33.962  1.00  0.00           O
ATOM    315  N   ILE A 739     -18.076  26.362 -34.306  1.00  0.00           N
ATOM    316  CA  ILE A 739     -17.072  26.549 -35.320  1.00  0.00           C
ATOM    317  CB  ILE A 739     -16.450  25.208 -35.753  1.00  0.00           C
ATOM    318  CG1 ILE A 739     -15.696  24.569 -34.586  1.00  0.00           C
ATOM    319  CG2 ILE A 739     -15.556  25.403 -36.967  1.00  0.00           C
ATOM    320  CD1 ILE A 739     -14.546  25.406 -34.070  1.00  0.00           C
ATOM    321  C   ILE A 739     -17.701  27.259 -36.479  1.00  0.00           C
ATOM    322  O   ILE A 739     -17.131  28.195 -37.037  1.00  0.00           O
ATOM    323  N   GLN A 740     -18.920  26.835 -36.854  1.00  0.00           N
ATOM    324  CA  GLN A 740     -19.619  27.388 -37.975  1.00  0.00           C
ATOM    325  CB  GLN A 740     -20.939  26.648 -38.202  1.00  0.00           C
ATOM    326  CG  GLN A 740     -21.720  27.129 -39.413  1.00  0.00           C
ATOM    327  CD  GLN A 740     -22.987  26.329 -39.645  1.00  0.00           C
ATOM    328  OE1 GLN A 740     -23.434  25.589 -38.769  1.00  0.00           O
ATOM    329  NE2 GLN A 740     -23.570  26.476 -40.829  1.00  0.00           N
ATOM    330  C   GLN A 740     -19.850  28.852 -37.730  1.00  0.00           C
ATOM    331  O   GLN A 740     -19.696  29.667 -38.638  1.00  0.00           O
ATOM    332  N   ASP A 741     -20.230  29.225 -36.491  1.00  0.00           N
ATOM    333  CA  ASP A 741     -20.534  30.595 -36.165  1.00  0.00           C
ATOM    334  CB  ASP A 741     -21.139  30.691 -34.763  1.00  0.00           C
ATOM    335  CG  ASP A 741     -22.547  30.133 -34.697  1.00  0.00           C
ATOM    336  OD1 ASP A 741     -23.155  29.926 -35.768  1.00  0.00           O
ATOM    337  OD2 ASP A 741     -23.042  29.902 -33.573  1.00  0.00           O
ATOM    338  C   ASP A 741     -19.328  31.487 -36.248  1.00  0.00           C
ATOM    339  O   ASP A 741     -19.370  32.535 -36.891  1.00  0.00           O
ATOM    340  N   ILE A 742     -18.215  31.093 -35.597  1.00  0.00           N
ATOM    341  CA  ILE A 742     -17.056  31.945 -35.523  1.00  0.00           C
ATOM    342  CB  ILE A 742     -16.006  31.386 -34.544  1.00  0.00           C
ATOM    343  CG1 ILE A 742     -16.574  31.338 -33.124  1.00  0.00           C
ATOM    344  CG2 ILE A 742     -14.725  32.202 -34.615  1.00  0.00           C
ATOM    345  CD1 ILE A 742     -17.003  32.687 -32.592  1.00  0.00           C
ATOM    346  C   ILE A 742     -16.454  32.124 -36.885  1.00  0.00           C
ATOM    347  O   ILE A 742     -15.967  33.208 -37.205  1.00  0.00           O
ATOM    348  N   VAL A 743     -16.417  31.047 -37.698  1.00  0.00           N
ATOM    349  CA  VAL A 743     -15.855  31.119 -39.019  1.00  0.00           C
ATOM    350  CB  VAL A 743     -15.705  29.720 -39.646  1.00  0.00           C
ATOM    351  CG1 VAL A 743     -15.278  29.832 -41.101  1.00  0.00           C
ATOM    352  CG2 VAL A 743     -14.707  28.887 -38.856  1.00  0.00           C
ATOM    353  C   VAL A 743     -16.696  31.994 -39.911  1.00  0.00           C
ATOM    354  O   VAL A 743     -16.164  32.810 -40.662  1.00  0.00           O
TER     355      VAL A 743
ATOM    356  N   CYS A 756     -19.451  22.582 -40.928  1.00  0.00           N
ATOM    357  CB  CYS A 756     -18.337  22.588 -38.755  1.00  0.00           C
ATOM    358  C   CYS A 756     -18.681  20.486 -40.090  1.00  0.00           C
ATOM    359  CA  CYS A 756     -18.405  21.966 -40.151  1.00  0.00           C
ATOM    360  SG  CYS A 756     -17.054  21.892 -37.688  1.00  0.00           S
ATOM    361  O   CYS A 756     -19.806  20.076 -39.807  1.00  0.00           O
ATOM    362  CA  VAL A 758     -16.407  15.916 -37.678  1.00  0.00           C
ATOM    363  CG1 VAL A 758     -15.579  15.811 -35.305  1.00  0.00           C
ATOM    364  C   VAL A 758     -16.712  14.440 -37.630  1.00  0.00           C
ATOM    365  N   VAL A 758     -17.294  16.577 -38.611  1.00  0.00           N
ATOM    366  CB  VAL A 758     -16.510  16.530 -36.269  1.00  0.00           C
ATOM    367  CG2 VAL A 758     -16.195  18.017 -36.312  1.00  0.00           C
ATOM    368  O   VAL A 758     -17.801  14.047 -37.214  1.00  0.00           O
ATOM    369  N   VAL A 761     -12.909  12.519 -32.833  1.00  0.00           N
ATOM    370  CA  VAL A 761     -11.922  13.302 -32.149  1.00  0.00           C
ATOM    371  CB  VAL A 761     -12.572  14.375 -31.256  1.00  0.00           C
ATOM    372  CG1 VAL A 761     -11.509  15.143 -30.486  1.00  0.00           C
ATOM    373  CG2 VAL A 761     -13.418  15.323 -32.093  1.00  0.00           C
ATOM    374  C   VAL A 761     -11.075  12.356 -31.356  1.00  0.00           C
ATOM    375  O   VAL A 761     -11.575  11.367 -30.817  1.00  0.00           O
TER     376      VAL A 761
ATOM    377  N   GLY A 763      -9.826  12.367 -28.386  1.00  0.00           N
ATOM    378  CA  GLY A 763      -9.826  12.788 -27.006  1.00  0.00           C
ATOM    379  C   GLY A 763      -9.925  14.294 -26.934  1.00  0.00           C
ATOM    380  O   GLY A 763      -9.135  14.983 -27.575  1.00  0.00           O
ATOM    381  N   ALA A 764     -11.039  14.853 -26.398  1.00  0.00           N
ATOM    382  CA  ALA A 764     -11.131  16.260 -26.061  1.00  0.00           C
ATOM    383  CB  ALA A 764     -12.456  16.834 -26.538  1.00  0.00           C
ATOM    384  C   ALA A 764     -11.001  16.692 -24.610  1.00  0.00           C
ATOM    385  O   ALA A 764     -10.228  17.578 -24.244  1.00  0.00           O
ATOM    386  N   PHE A 765     -11.850  16.079 -23.749  1.00  0.00           N
ATOM    387  CA  PHE A 765     -11.982  16.361 -22.335  1.00  0.00           C
ATOM    388  CB  PHE A 765     -10.719  15.937 -21.584  1.00  0.00           C
ATOM    389  CG  PHE A 765     -10.274  14.535 -21.889  1.00  0.00           C
ATOM    390  CD1 PHE A 765     -10.983  13.448 -21.408  1.00  0.00           C
ATOM    391  CD2 PHE A 765      -9.147  14.303 -22.658  1.00  0.00           C
ATOM    392  CE1 PHE A 765     -10.574  12.158 -21.688  1.00  0.00           C
ATOM    393  CE2 PHE A 765      -8.738  13.013 -22.939  1.00  0.00           C
ATOM    394  CZ  PHE A 765      -9.446  11.943 -22.458  1.00  0.00           C
ATOM    395  C   PHE A 765     -12.261  17.839 -22.115  1.00  0.00           C
ATOM    396  O   PHE A 765     -11.848  18.392 -21.094  1.00  0.00           O
ATOM    397  N   GLY A 766     -12.959  18.525 -23.051  1.00  0.00           N
ATOM    398  CA  GLY A 766     -13.350  19.902 -22.843  1.00  0.00           C
ATOM    399  C   GLY A 766     -12.411  20.902 -23.494  1.00  0.00           C
ATOM    400  O   GLY A 766     -12.770  22.064 -23.679  1.00  0.00           O
ATOM    401  N   GLY A 767     -11.188  20.470 -23.851  1.00  0.00           N
ATOM    402  CA  GLY A 767     -10.086  21.233 -24.400  1.00  0.00           C
ATOM    403  C   GLY A 767     -10.242  21.702 -25.829  1.00  0.00           C
ATOM    404  O   GLY A 767      -9.361  22.390 -26.336  1.00  0.00           O
ATOM    405  N   LYS A 768     -11.174  21.111 -26.591  1.00  0.00           N
ATOM    406  CA  LYS A 768     -11.416  21.389 -27.986  1.00  0.00           C
ATOM    407  CB  LYS A 768     -11.848  20.117 -28.719  1.00  0.00           C
ATOM    408  CG  LYS A 768     -10.809  19.008 -28.701  1.00  0.00           C
ATOM    409  CD  LYS A 768      -9.536  19.432 -29.414  1.00  0.00           C
ATOM    410  CE  LYS A 768      -8.542  18.285 -29.500  1.00  0.00           C
ATOM    411  NZ  LYS A 768      -7.273  18.698 -30.160  1.00  0.00           N
ATOM    412  C   LYS A 768     -12.436  22.442 -28.384  1.00  0.00           C
ATOM    413  O   LYS A 768     -12.953  22.320 -29.492  1.00  0.00           O
ATOM    414  N   VAL A 769     -13.020  23.255 -27.473  1.00  0.00           N
ATOM    415  CA  VAL A 769     -13.971  24.254 -27.935  1.00  0.00           C
ATOM    416  CB  VAL A 769     -15.031  24.563 -26.862  1.00  0.00           C
ATOM    417  CG1 VAL A 769     -15.905  25.729 -27.296  1.00  0.00           C
ATOM    418  CG2 VAL A 769     -15.880  23.332 -26.581  1.00  0.00           C
ATOM    419  C   VAL A 769     -13.498  25.621 -28.397  1.00  0.00           C
ATOM    420  O   VAL A 769     -13.261  25.874 -29.577  1.00  0.00           O
ATOM    421  N   LEU A 770     -13.264  26.523 -27.413  1.00  0.00           N
ATOM    422  CA  LEU A 770     -13.092  27.936 -27.652  1.00  0.00           C
ATOM    423  CB  LEU A 770     -13.047  28.702 -26.328  1.00  0.00           C
ATOM    424  CG  LEU A 770     -14.353  28.761 -25.534  1.00  0.00           C
ATOM    425  CD1 LEU A 770     -14.123  29.384 -24.166  1.00  0.00           C
ATOM    426  CD2 LEU A 770     -15.412  29.540 -26.299  1.00  0.00           C
ATOM    427  C   LEU A 770     -11.869  28.247 -28.434  1.00  0.00           C
ATOM    428  O   LEU A 770     -11.922  28.998 -29.407  1.00  0.00           O
ATOM    429  N   LYS A 771     -10.734  27.677 -28.006  1.00  0.00           N
ATOM    430  CA  LYS A 771      -9.471  28.005 -28.584  1.00  0.00           C
ATOM    431  CB  LYS A 771      -8.330  27.452 -27.727  1.00  0.00           C
ATOM    432  CG  LYS A 771      -8.203  28.111 -26.363  1.00  0.00           C
ATOM    433  CD  LYS A 771      -7.853  29.585 -26.492  1.00  0.00           C
ATOM    434  CE  LYS A 771      -7.612  30.216 -25.131  1.00  0.00           C
ATOM    435  NZ  LYS A 771      -7.280  31.663 -25.241  1.00  0.00           N
ATOM    436  C   LYS A 771      -9.430  27.457 -29.967  1.00  0.00           C
ATOM    437  O   LYS A 771      -8.818  28.038 -30.859  1.00  0.00           O
ATOM    438  N   THR A 772     -10.081  26.297 -30.163  1.00  0.00           N
ATOM    439  CA  THR A 772     -10.127  25.636 -31.432  1.00  0.00           C
ATOM    440  CB  THR A 772     -10.877  24.294 -31.343  1.00  0.00           C
ATOM    441  OG1 THR A 772     -10.190  23.418 -30.440  1.00  0.00           O
ATOM    442  CG2 THR A 772     -10.945  23.630 -32.709  1.00  0.00           C
ATOM    443  C   THR A 772     -10.786  26.553 -32.415  1.00  0.00           C
ATOM    444  O   THR A 772     -10.310  26.703 -33.538  1.00  0.00           O
ATOM    445  N   GLY A 773     -11.902  27.188 -31.999  1.00  0.00           N
ATOM    446  CA  GLY A 773     -12.684  28.067 -32.824  1.00  0.00           C
ATOM    447  C   GLY A 773     -11.901  29.290 -33.209  1.00  0.00           C
ATOM    448  O   GLY A 773     -12.008  29.760 -34.340  1.00  0.00           O
ATOM    449  N   ILE A 774     -11.110  29.858 -32.277  1.00  0.00           N
ATOM    450  CA  ILE A 774     -10.353  31.040 -32.584  1.00  0.00           C
ATOM    451  CB  ILE A 774      -9.629  31.586 -31.339  1.00  0.00           C
ATOM    452  CG1 ILE A 774     -10.641  32.129 -30.329  1.00  0.00           C
ATOM    453  CG2 ILE A 774      -8.605  32.637 -31.737  1.00  0.00           C
ATOM    454  CD1 ILE A 774     -10.048  32.424 -28.968  1.00  0.00           C
ATOM    455  C   ILE A 774      -9.384  30.727 -33.671  1.00  0.00           C
ATOM    456  O   ILE A 774      -9.198  31.550 -34.564  1.00  0.00           O
ATOM    457  O   ILE A 775      -7.845  29.212 -36.912  1.00  0.00           O
ATOM    458  N   ILE A 775      -8.726  29.548 -33.587  1.00  0.00           N
ATOM    459  CA  ILE A 775      -7.750  29.101 -34.548  1.00  0.00           C
ATOM    460  CB  ILE A 775      -7.022  27.833 -34.065  1.00  0.00           C
ATOM    461  CG1 ILE A 775      -6.154  28.149 -32.845  1.00  0.00           C
ATOM    462  CG2 ILE A 775      -6.209  27.222 -35.196  1.00  0.00           C
ATOM    463  CD1 ILE A 775      -5.614  26.921 -32.146  1.00  0.00           C
ATOM    464  C   ILE A 775      -8.395  28.851 -35.874  1.00  0.00           C
ATOM    465  O   ALA A 776     -10.600  29.255 -38.969  1.00  0.00           O
ATOM    466  N   ALA A 776      -9.572  28.200 -35.867  1.00  0.00           N
ATOM    467  CA  ALA A 776     -10.297  27.886 -37.063  1.00  0.00           C
ATOM    468  CB  ALA A 776     -11.526  27.052 -36.735  1.00  0.00           C
ATOM    469  C   ALA A 776     -10.667  29.165 -37.742  1.00  0.00           C
ATOM    470  CB  ILE A 802      -2.029  27.812 -28.072  1.00  0.00           C
ATOM    471  CG1 ILE A 802      -0.840  28.437 -28.804  1.00  0.00           C
ATOM    472  N   ILE A 802      -0.786  27.333 -25.993  1.00  0.00           N
ATOM    473  CG2 ILE A 802      -3.356  28.342 -28.592  1.00  0.00           C
ATOM    474  CD1 ILE A 802      -0.727  28.019 -30.254  1.00  0.00           C
ATOM    475  C   ILE A 802      -3.200  27.673 -25.888  1.00  0.00           C
ATOM    476  O   ILE A 802      -3.998  28.541 -25.534  1.00  0.00           O
ATOM    477  CA  ILE A 802      -1.910  28.049 -26.555  1.00  0.00           C
ATOM    478  N   THR A 803      -3.451  26.362 -25.697  1.00  0.00           N
ATOM    479  C   THR A 803      -4.480  26.165 -23.597  1.00  0.00           C
ATOM    480  CA  THR A 803      -4.674  25.958 -25.066  1.00  0.00           C
ATOM    481  CB  THR A 803      -5.025  24.496 -25.399  1.00  0.00           C
ATOM    482  OG1 THR A 803      -4.003  23.629 -24.892  1.00  0.00           O
ATOM    483  CG2 THR A 803      -5.124  24.302 -26.905  1.00  0.00           C
ATOM    484  O   THR A 803      -3.355  26.319 -23.127  1.00  0.00           O
ATOM    485  N   GLY A 804      -5.585  26.194 -22.830  1.00  0.00           N
ATOM    486  CA  GLY A 804      -5.488  26.413 -21.417  1.00  0.00           C
ATOM    487  C   GLY A 804      -5.424  25.079 -20.756  1.00  0.00           C
ATOM    488  O   GLY A 804      -4.791  24.150 -21.257  1.00  0.00           O
ATOM    489  CA  GLY A 805      -6.119  23.753 -18.842  1.00  0.00           C
ATOM    490  N   GLY A 805      -6.064  24.979 -19.578  1.00  0.00           N
ATOM    491  C   GLY A 805      -7.210  23.917 -17.833  1.00  0.00           C
ATOM    492  O   GLY A 805      -8.076  24.781 -17.968  1.00  0.00           O
ATOM    493  CB  ARG A 806      -8.185  21.847 -14.927  1.00  0.00           C
ATOM    494  C   ARG A 806      -7.869  24.342 -14.914  1.00  0.00           C
ATOM    495  N   ARG A 806      -7.199  23.064 -16.793  1.00  0.00           N
ATOM    496  CA  ARG A 806      -8.184  23.135 -15.753  1.00  0.00           C
ATOM    497  CG  ARG A 806      -9.276  21.788 -13.871  1.00  0.00           C
ATOM    498  CD  ARG A 806      -9.221  20.484 -13.092  1.00  0.00           C
ATOM    499  NE  ARG A 806      -9.519  19.329 -13.935  1.00  0.00           N
ATOM    500  CZ  ARG A 806     -10.748  18.910 -14.220  1.00  0.00           C
ATOM    501  NH1 ARG A 806     -10.924  17.850 -14.996  1.00  0.00           N
ATOM    502  NH2 ARG A 806     -11.798  19.553 -13.728  1.00  0.00           N
ATOM    503  O   ARG A 806      -6.723  24.783 -14.850  1.00  0.00           O
ATOM    504  CG  HIS A 807     -10.651  27.391 -14.482  1.00  0.00           C
ATOM    505  N   HIS A 807      -8.899  24.935 -14.273  1.00  0.00           N
ATOM    506  CA  HIS A 807      -8.716  26.110 -13.459  1.00  0.00           C
ATOM    507  ND1 HIS A 807     -10.510  28.716 -14.835  1.00  0.00           N
ATOM    508  CB  HIS A 807     -10.053  26.819 -13.234  1.00  0.00           C
ATOM    509  NE2 HIS A 807     -11.719  27.828 -16.451  1.00  0.00           N
ATOM    510  CD2 HIS A 807     -11.451  26.873 -15.582  1.00  0.00           C
ATOM    511  CE1 HIS A 807     -11.152  28.929 -15.998  1.00  0.00           C
ATOM    512  C   HIS A 807      -8.089  25.731 -12.151  1.00  0.00           C
ATOM    513  O   HIS A 807      -8.547  24.806 -11.483  1.00  0.00           O
ATOM    514  N   PRO A 808      -7.050  26.432 -11.763  1.00  0.00           N
ATOM    515  C   PRO A 808      -7.446  26.868  -9.481  1.00  0.00           C
ATOM    516  CA  PRO A 808      -6.493  26.230 -10.452  1.00  0.00           C
ATOM    517  CD  PRO A 808      -6.154  27.200 -12.664  1.00  0.00           C
ATOM    518  CB  PRO A 808      -5.132  26.927 -10.517  1.00  0.00           C
ATOM    519  CG  PRO A 808      -4.830  27.022 -11.975  1.00  0.00           C
ATOM    520  O   PRO A 808      -8.094  27.847  -9.851  1.00  0.00           O
ATOM    521  CD2 TYR A 809     -11.750  25.914  -8.302  1.00  0.00           C
ATOM    522  C   TYR A 809      -7.791  27.129  -5.953  1.00  0.00           C
ATOM    523  N   TYR A 809      -7.536  26.343  -8.241  1.00  0.00           N
ATOM    524  CA  TYR A 809      -8.465  26.823  -7.250  1.00  0.00           C
ATOM    525  CB  TYR A 809      -9.579  25.800  -7.020  1.00  0.00           C
ATOM    526  CG  TYR A 809     -10.419  25.523  -8.247  1.00  0.00           C
ATOM    527  CD1 TYR A 809      -9.876  24.870  -9.347  1.00  0.00           C
ATOM    528  CE1 TYR A 809     -10.635  24.612 -10.473  1.00  0.00           C
ATOM    529  CE2 TYR A 809     -12.525  25.665  -9.419  1.00  0.00           C
ATOM    530  CZ  TYR A 809     -11.955  25.008 -10.509  1.00  0.00           C
ATOM    531  OH  TYR A 809     -12.713  24.752 -11.628  1.00  0.00           O
ATOM    532  O   TYR A 809      -6.746  26.574  -5.617  1.00  0.00           O
ATOM    533  CA  HIS A 830     -13.707  29.507  -3.698  1.00  0.00           C
ATOM    534  ND1 HIS A 830     -14.476  26.244  -3.474  1.00  0.00           N
ATOM    535  CG  HIS A 830     -15.162  27.432  -3.603  1.00  0.00           C
ATOM    536  CB  HIS A 830     -14.661  28.568  -4.439  1.00  0.00           C
ATOM    537  NE2 HIS A 830     -16.284  25.986  -2.239  1.00  0.00           N
ATOM    538  CD2 HIS A 830     -16.332  27.193  -2.770  1.00  0.00           C
ATOM    539  CE1 HIS A 830     -15.170  25.423  -2.665  1.00  0.00           C
ATOM    540  C   HIS A 830     -13.153  30.563  -4.606  1.00  0.00           C
ATOM    541  O   HIS A 830     -13.784  31.596  -4.824  1.00  0.00           O
ATOM    542  N   HIS A 830     -14.388  30.163  -2.610  1.00  0.00           N
ATOM    543  N   TYR A 831     -11.926  30.359  -5.131  1.00  0.00           N
ATOM    544  CA  TYR A 831     -11.424  31.311  -6.083  1.00  0.00           C
ATOM    545  CB  TYR A 831     -10.444  32.275  -5.411  1.00  0.00           C
ATOM    546  CG  TYR A 831     -11.056  33.094  -4.297  1.00  0.00           C
ATOM    547  CD1 TYR A 831     -11.084  32.614  -2.994  1.00  0.00           C
ATOM    548  CD2 TYR A 831     -11.604  34.344  -4.553  1.00  0.00           C
ATOM    549  CE1 TYR A 831     -11.641  33.355  -1.970  1.00  0.00           C
ATOM    550  CE2 TYR A 831     -12.166  35.100  -3.541  1.00  0.00           C
ATOM    551  CZ  TYR A 831     -12.181  34.594  -2.242  1.00  0.00           C
ATOM    552  OH  TYR A 831     -12.736  35.334  -1.224  1.00  0.00           O
ATOM    553  C   TYR A 831     -10.778  30.545  -7.199  1.00  0.00           C
ATOM    554  O   TYR A 831      -9.882  29.735  -6.966  1.00  0.00           O
ATOM    555  N   SER A 832     -11.205  30.793  -8.454  1.00  0.00           N
ATOM    556  CA  SER A 832     -10.604  30.111  -9.566  1.00  0.00           C
ATOM    557  CB  SER A 832     -11.679  29.622 -10.539  1.00  0.00           C
ATOM    558  OG  SER A 832     -12.392  30.711 -11.100  1.00  0.00           O
ATOM    559  C   SER A 832      -9.646  31.057 -10.225  1.00  0.00           C
ATOM    560  O   SER A 832      -9.808  32.274 -10.147  1.00  0.00           O
ATOM    561  N   ASN A 833      -8.606  30.502 -10.882  1.00  0.00           N
ATOM    562  CA  ASN A 833      -7.644  31.280 -11.610  1.00  0.00           C
ATOM    563  CB  ASN A 833      -6.226  30.776 -11.333  1.00  0.00           C
ATOM    564  CG  ASN A 833      -5.165  31.618 -12.012  1.00  0.00           C
ATOM    565  OD1 ASN A 833      -5.283  31.951 -13.191  1.00  0.00           O
ATOM    566  ND2 ASN A 833      -4.121  31.966 -11.268  1.00  0.00           N
ATOM    567  C   ASN A 833      -8.049  31.173 -13.054  1.00  0.00           C
ATOM    568  O   ASN A 833      -7.918  30.117 -13.669  1.00  0.00           O
ATOM    569  N   ALA A 834      -8.613  32.268 -13.598  1.00  0.00           N
ATOM    570  CA  ALA A 834      -9.136  32.370 -14.936  1.00  0.00           C
ATOM    571  CB  ALA A 834      -9.986  33.623 -15.079  1.00  0.00           C
ATOM    572  C   ALA A 834      -8.081  32.383 -16.003  1.00  0.00           C
ATOM    573  O   ALA A 834      -8.288  31.836 -17.086  1.00  0.00           O
ATOM    574  N   GLY A 835      -6.927  33.024 -15.745  1.00  0.00           N
ATOM    575  CA  GLY A 835      -5.969  33.206 -16.797  1.00  0.00           C
ATOM    576  C   GLY A 835      -6.245  34.565 -17.368  1.00  0.00           C
ATOM    577  O   GLY A 835      -7.000  35.345 -16.790  1.00  0.00           O
ATOM    578  N   ALA A 836      -5.665  34.868 -18.544  1.00  0.00           N
ATOM    579  CA  ALA A 836      -5.761  36.175 -19.133  1.00  0.00           C
ATOM    580  CB  ALA A 836      -4.972  36.230 -20.432  1.00  0.00           C
ATOM    581  C   ALA A 836      -7.191  36.537 -19.374  1.00  0.00           C
ATOM    582  O   ALA A 836      -7.585  37.686 -19.174  1.00  0.00           O
ATOM    583  N   SER A 837      -8.020  35.576 -19.812  1.00  0.00           N
ATOM    584  CA  SER A 837      -9.365  35.957 -20.109  1.00  0.00           C
ATOM    585  CB  SER A 837      -9.644  35.816 -21.607  1.00  0.00           C
ATOM    586  OG  SER A 837      -9.558  34.462 -22.016  1.00  0.00           O
ATOM    587  C   SER A 837     -10.327  35.137 -19.324  1.00  0.00           C
ATOM    588  O   SER A 837     -10.029  34.056 -18.813  1.00  0.00           O
ATOM    589  N   LEU A 838     -11.523  35.726 -19.182  1.00  0.00           N
ATOM    590  CA  LEU A 838     -12.681  35.105 -18.637  1.00  0.00           C
ATOM    591  CB  LEU A 838     -13.573  36.142 -17.952  1.00  0.00           C
ATOM    592  CG  LEU A 838     -12.944  36.918 -16.793  1.00  0.00           C
ATOM    593  CD1 LEU A 838     -13.908  37.970 -16.264  1.00  0.00           C
ATOM    594  CD2 LEU A 838     -12.527  35.973 -15.677  1.00  0.00           C
ATOM    595  C   LEU A 838     -13.368  34.416 -19.787  1.00  0.00           C
ATOM    596  O   LEU A 838     -12.964  34.523 -20.936  1.00  0.00           O
ATOM    597  N   ASP A 839     -14.373  33.591 -19.502  1.00  0.00           N
ATOM    598  CA  ASP A 839     -15.084  32.892 -20.530  1.00  0.00           C
ATOM    599  CB  ASP A 839     -14.240  31.739 -21.076  1.00  0.00           C
ATOM    600  CG  ASP A 839     -13.915  30.703 -20.018  1.00  0.00           C
ATOM    601  OD1 ASP A 839     -14.817  29.919 -19.657  1.00  0.00           O
ATOM    602  OD2 ASP A 839     -12.757  30.675 -19.550  1.00  0.00           O
ATOM    603  C   ASP A 839     -16.244  32.552 -19.715  1.00  0.00           C
ATOM    604  O   ASP A 839     -16.409  33.198 -18.682  1.00  0.00           O
ATOM    605  N   GLU A 840     -17.126  31.612 -20.068  1.00  0.00           N
ATOM    606  CA  GLU A 840     -17.826  31.618 -18.844  1.00  0.00           C
ATOM    607  CB  GLU A 840     -19.315  31.353 -19.077  1.00  0.00           C
ATOM    608  CG  GLU A 840     -20.039  32.474 -19.804  1.00  0.00           C
ATOM    609  CD  GLU A 840     -20.183  33.721 -18.955  1.00  0.00           C
ATOM    610  OE1 GLU A 840     -19.825  33.671 -17.760  1.00  0.00           O
ATOM    611  OE2 GLU A 840     -20.654  34.749 -19.486  1.00  0.00           O
ATOM    612  C   GLU A 840     -17.216  30.586 -17.950  1.00  0.00           C
ATOM    613  O   GLU A 840     -17.693  29.464 -17.832  1.00  0.00           O
ATOM    614  N   SER A 841     -16.058  31.006 -17.375  1.00  0.00           N
ATOM    615  CA  SER A 841     -15.174  30.525 -16.363  1.00  0.00           C
ATOM    616  CB  SER A 841     -13.820  31.231 -16.455  1.00  0.00           C
ATOM    617  OG  SER A 841     -13.933  32.600 -16.107  1.00  0.00           O
ATOM    618  C   SER A 841     -15.923  30.800 -15.135  1.00  0.00           C
ATOM    619  O   SER A 841     -15.608  30.264 -14.076  1.00  0.00           O
ATOM    620  C   LEU A 842     -18.665  30.884 -14.058  1.00  0.00           C
ATOM    621  O   LEU A 842     -19.125  30.580 -12.958  1.00  0.00           O
ATOM    622  N   LEU A 842     -16.880  31.737 -15.259  1.00  0.00           N
ATOM    623  CA  LEU A 842     -17.779  32.079 -14.210  1.00  0.00           C
ATOM    624  CB  LEU A 842     -18.542  33.360 -14.554  1.00  0.00           C
ATOM    625  CG  LEU A 842     -17.717  34.647 -14.604  1.00  0.00           C
ATOM    626  CD1 LEU A 842     -18.563  35.809 -15.103  1.00  0.00           C
ATOM    627  CD2 LEU A 842     -17.136  34.967 -13.235  1.00  0.00           C
ATOM    628  N   PHE A 843     -18.916  30.164 -15.176  1.00  0.00           N
ATOM    629  CA  PHE A 843     -19.760  29.001 -15.117  1.00  0.00           C
ATOM    630  CB  PHE A 843     -19.966  28.417 -16.516  1.00  0.00           C
ATOM    631  CG  PHE A 843     -21.132  27.476 -16.615  1.00  0.00           C
ATOM    632  CD1 PHE A 843     -21.411  26.819 -17.802  1.00  0.00           C
ATOM    633  CD2 PHE A 843     -21.951  27.248 -15.524  1.00  0.00           C
ATOM    634  CE1 PHE A 843     -22.484  25.953 -17.894  1.00  0.00           C
ATOM    635  CE2 PHE A 843     -23.024  26.381 -15.615  1.00  0.00           C
ATOM    636  CZ  PHE A 843     -23.292  25.735 -16.794  1.00  0.00           C
ATOM    637  C   PHE A 843     -19.122  28.020 -14.196  1.00  0.00           C
ATOM    638  O   PHE A 843     -19.813  27.344 -13.437  1.00  0.00           O
ATOM    639  N   VAL A 844     -17.783  27.903 -14.264  1.00  0.00           N
ATOM    640  CA  VAL A 844     -17.061  26.940 -13.484  1.00  0.00           C
ATOM    641  CB  VAL A 844     -15.558  26.956 -13.817  1.00  0.00           C
ATOM    642  CG1 VAL A 844     -14.785  26.086 -12.838  1.00  0.00           C
ATOM    643  CG2 VAL A 844     -15.324  26.492 -15.247  1.00  0.00           C
ATOM    644  C   VAL A 844     -17.284  27.212 -12.028  1.00  0.00           C
ATOM    645  O   VAL A 844     -17.410  26.281 -11.234  1.00  0.00           O
ATOM    646  N   ILE A 845     -17.312  28.498 -11.631  1.00  0.00           N
ATOM    647  CA  ILE A 845     -17.535  28.836 -10.251  1.00  0.00           C
ATOM    648  CB  ILE A 845     -17.329  30.341  -9.998  1.00  0.00           C
ATOM    649  CG1 ILE A 845     -15.881  30.738 -10.291  1.00  0.00           C
ATOM    650  CG2 ILE A 845     -17.741  30.704  -8.580  1.00  0.00           C
ATOM    651  CD1 ILE A 845     -14.864  30.003  -9.446  1.00  0.00           C
ATOM    652  C   ILE A 845     -18.916  28.415  -9.847  1.00  0.00           C
ATOM    653  O   ILE A 845     -19.112  27.879  -8.757  1.00  0.00           O
ATOM    654  N   GLU A 846     -19.915  28.649 -10.719  1.00  0.00           N
ATOM    655  CA  GLU A 846     -21.284  28.357 -10.400  1.00  0.00           C
ATOM    656  CB  GLU A 846     -22.208  28.828 -11.525  1.00  0.00           C
ATOM    657  CG  GLU A 846     -22.328  30.339 -11.638  1.00  0.00           C
ATOM    658  CD  GLU A 846     -23.173  30.770 -12.821  1.00  0.00           C
ATOM    659  OE1 GLU A 846     -23.515  29.903 -13.653  1.00  0.00           O
ATOM    660  OE2 GLU A 846     -23.493  31.973 -12.915  1.00  0.00           O
ATOM    661  C   GLU A 846     -21.459  26.887 -10.156  1.00  0.00           C
ATOM    662  O   GLU A 846     -22.102  26.490  -9.186  1.00  0.00           O
ATOM    663  N   MET A 847     -20.886  26.035 -11.026  1.00  0.00           N
ATOM    664  CA  MET A 847     -21.017  24.615 -10.866  1.00  0.00           C
ATOM    665  CB  MET A 847     -20.481  23.885 -12.099  1.00  0.00           C
ATOM    666  CG  MET A 847     -21.311  24.097 -13.355  1.00  0.00           C
ATOM    667  SD  MET A 847     -23.040  23.636 -13.133  1.00  0.00           S
ATOM    668  CE  MET A 847     -22.888  21.871 -12.868  1.00  0.00           C
ATOM    669  C   MET A 847     -20.289  24.192  -9.630  1.00  0.00           C
ATOM    670  O   MET A 847     -20.712  23.270  -8.934  1.00  0.00           O
ATOM    671  N   GLY A 848     -19.159  24.854  -9.323  1.00  0.00           N
ATOM    672  CA  GLY A 848     -18.405  24.481  -8.162  1.00  0.00           C
ATOM    673  C   GLY A 848     -19.262  24.647  -6.941  1.00  0.00           C
ATOM    674  O   GLY A 848     -19.327  23.753  -6.099  1.00  0.00           O
ATOM    675  N   LEU A 849     -19.965  25.790  -6.826  1.00  0.00           N
ATOM    676  CA  LEU A 849     -20.746  26.089  -5.656  1.00  0.00           C
ATOM    677  CG  LEU A 849     -20.201  28.629  -5.577  1.00  0.00           C
ATOM    678  CD2 LEU A 849     -19.539  28.580  -4.209  1.00  0.00           C
ATOM    679  O   LEU A 849     -22.228  24.711  -4.409  1.00  0.00           O
ATOM    680  CB  LEU A 849     -21.257  27.530  -5.707  1.00  0.00           C
ATOM    681  CD1 LEU A 849     -20.818  29.999  -5.818  1.00  0.00           C
ATOM    682  C   LEU A 849     -21.901  25.138  -5.515  1.00  0.00           C
ATOM    683  N   LEU A 850     -22.575  24.803  -6.631  1.00  0.00           N
ATOM    684  CA  LEU A 850     -23.726  23.943  -6.590  1.00  0.00           C
ATOM    685  CG  LEU A 850     -25.688  23.060  -8.049  1.00  0.00           C
ATOM    686  CD2 LEU A 850     -26.240  23.076  -9.466  1.00  0.00           C
ATOM    687  O   LEU A 850     -24.066  21.895  -5.423  1.00  0.00           O
ATOM    688  CB  LEU A 850     -24.419  23.910  -7.954  1.00  0.00           C
ATOM    689  CD1 LEU A 850     -26.739  23.551  -7.066  1.00  0.00           C
ATOM    690  C   LEU A 850     -23.343  22.551  -6.169  1.00  0.00           C
ATOM    691  CB  LYS A 851     -20.777  20.332  -7.669  1.00  0.00           C
ATOM    692  CA  LYS A 851     -21.667  20.738  -6.493  1.00  0.00           C
ATOM    693  CG  LYS A 851     -21.528  20.128  -8.975  1.00  0.00           C
ATOM    694  CD  LYS A 851     -20.585  19.725 -10.097  1.00  0.00           C
ATOM    695  CE  LYS A 851     -21.335  19.528 -11.404  1.00  0.00           C
ATOM    696  NZ  LYS A 851     -20.420  19.158 -12.519  1.00  0.00           N
ATOM    697  C   LYS A 851     -20.865  20.603  -5.223  1.00  0.00           C
ATOM    698  O   LYS A 851     -20.454  19.498  -4.869  1.00  0.00           O
ATOM    699  N   LYS A 851     -22.221  22.050  -6.709  1.00  0.00           N
ATOM    700  N   MET A 852     -20.581  21.719  -4.528  1.00  0.00           N
ATOM    701  CA  MET A 852     -19.685  21.776  -3.397  1.00  0.00           C
ATOM    702  CB  MET A 852     -19.644  23.191  -2.816  1.00  0.00           C
ATOM    703  CG  MET A 852     -18.724  23.343  -1.616  1.00  0.00           C
ATOM    704  SD  MET A 852     -18.705  25.023  -0.963  1.00  0.00           S
ATOM    705  CE  MET A 852     -20.329  25.114  -0.213  1.00  0.00           C
ATOM    706  C   MET A 852     -20.057  20.806  -2.308  1.00  0.00           C
ATOM    707  O   MET A 852     -19.183  20.144  -1.750  1.00  0.00           O
TER     708      MET A 852
ATOM    709  N   ASN A 854     -21.424  17.911  -2.289  1.00  0.00           N
ATOM    710  CA  ASN A 854     -21.022  16.550  -2.493  1.00  0.00           C
ATOM    711  CB  ASN A 854     -19.582  16.340  -2.020  1.00  0.00           C
ATOM    712  CG  ASN A 854     -18.578  17.124  -2.842  1.00  0.00           C
ATOM    713  OD1 ASN A 854     -18.785  17.358  -4.032  1.00  0.00           O
ATOM    714  ND2 ASN A 854     -17.486  17.533  -2.207  1.00  0.00           N
ATOM    715  C   ASN A 854     -22.007  15.679  -1.761  1.00  0.00           C
ATOM    716  O   ASN A 854     -23.213  15.779  -1.961  1.00  0.00           O
TER     717      ASN A 854
ATOM    718  N   GLY A 865     -17.907  32.346  -4.362  1.00  0.00           N
ATOM    719  CA  GLY A 865     -16.811  32.081  -5.268  1.00  0.00           C
ATOM    720  C   GLY A 865     -16.527  33.280  -6.139  1.00  0.00           C
ATOM    721  O   GLY A 865     -17.399  34.121  -6.345  1.00  0.00           O
ATOM    722  CA  TRP A 866     -14.885  34.475  -7.535  1.00  0.00           C
ATOM    723  CB  TRP A 866     -14.350  35.645  -6.707  1.00  0.00           C
ATOM    724  CG  TRP A 866     -13.980  36.842  -7.529  1.00  0.00           C
ATOM    725  CD2 TRP A 866     -12.934  37.782  -7.255  1.00  0.00           C
ATOM    726  CD1 TRP A 866     -14.572  37.254  -8.688  1.00  0.00           C
ATOM    727  NE1 TRP A 866     -13.960  38.393  -9.154  1.00  0.00           N
ATOM    728  CE3 TRP A 866     -11.986  37.909  -6.236  1.00  0.00           C
ATOM    729  CZ2 TRP A 866     -12.056  39.804  -8.334  1.00  0.00           C
ATOM    730  CZ3 TRP A 866     -11.101  38.969  -6.285  1.00  0.00           C
ATOM    731  CH2 TRP A 866     -11.139  39.904  -7.325  1.00  0.00           C
ATOM    732  C   TRP A 866     -13.846  33.996  -8.525  1.00  0.00           C
ATOM    733  O   TRP A 866     -12.935  33.252  -8.163  1.00  0.00           O
ATOM    734  N   TRP A 866     -15.277  33.381  -6.672  1.00  0.00           N
ATOM    735  CE2 TRP A 866     -12.951  38.736  -8.289  1.00  0.00           C
ATOM    736  N   ALA A 867     -13.964  34.413  -9.814  1.00  0.00           N
ATOM    737  CA  ALA A 867     -12.986  34.079 -10.823  1.00  0.00           C
ATOM    738  CB  ALA A 867     -13.652  33.950 -12.185  1.00  0.00           C
ATOM    739  C   ALA A 867     -11.940  35.153 -10.805  1.00  0.00           C
ATOM    740  O   ALA A 867     -12.248  36.319 -10.563  1.00  0.00           O
ATOM    741  N   CYS A 868     -10.670  34.796 -11.100  1.00  0.00           N
ATOM    742  CA  CYS A 868      -9.612  35.758 -10.975  1.00  0.00           C
ATOM    743  CB  CYS A 868      -8.773  35.473  -9.727  1.00  0.00           C
ATOM    744  SG  CYS A 868      -9.696  35.550  -8.174  1.00  0.00           S
ATOM    745  C   CYS A 868      -8.746  35.741 -12.215  1.00  0.00           C
ATOM    746  O   CYS A 868      -8.102  34.737 -12.506  1.00  0.00           O
ATOM    747  N   ARG A 869      -8.658  36.884 -12.948  1.00  0.00           N
ATOM    748  CA  ARG A 869      -7.827  36.948 -14.127  1.00  0.00           C
ATOM    749  CB  ARG A 869      -8.329  38.036 -15.078  1.00  0.00           C
ATOM    750  CG  ARG A 869      -9.711  37.770 -15.652  1.00  0.00           C
ATOM    751  CD  ARG A 869     -10.191  38.937 -16.500  1.00  0.00           C
ATOM    752  NE  ARG A 869     -10.398  40.143 -15.703  1.00  0.00           N
ATOM    753  CZ  ARG A 869     -10.709  41.331 -16.212  1.00  0.00           C
ATOM    754  NH1 ARG A 869     -10.878  42.373 -15.409  1.00  0.00           N
ATOM    755  NH2 ARG A 869     -10.849  41.474 -17.523  1.00  0.00           N
ATOM    756  C   ARG A 869      -6.378  37.203 -13.785  1.00  0.00           C
ATOM    757  O   ARG A 869      -6.023  38.127 -13.054  1.00  0.00           O
ATOM    758  N   LEU A 872      -1.721  34.419 -17.300  1.00  0.00           N
ATOM    759  CA  LEU A 872      -1.421  33.088 -17.738  1.00  0.00           C
ATOM    760  CB  LEU A 872      -1.602  32.093 -16.590  1.00  0.00           C
ATOM    761  CG  LEU A 872      -3.040  31.827 -16.143  1.00  0.00           C
ATOM    762  CD1 LEU A 872      -3.110  30.589 -15.263  1.00  0.00           C
ATOM    763  CD2 LEU A 872      -3.605  33.032 -15.406  1.00  0.00           C
ATOM    764  C   LEU A 872      -2.321  32.800 -18.882  1.00  0.00           C
ATOM    765  O   LEU A 872      -3.250  33.546 -19.183  1.00  0.00           O
ATOM    766  N   PRO A 873      -2.065  31.666 -19.477  1.00  0.00           N
ATOM    767  CA  PRO A 873      -2.914  31.204 -20.529  1.00  0.00           C
ATOM    768  CD  PRO A 873      -0.833  30.782 -19.281  1.00  0.00           C
ATOM    769  CB  PRO A 873      -2.272  29.887 -20.971  1.00  0.00           C
ATOM    770  C   PRO A 873      -4.290  31.016 -19.982  1.00  0.00           C
ATOM    771  CG  PRO A 873      -0.840  30.019 -20.576  1.00  0.00           C
ATOM    772  O   PRO A 873      -4.436  30.532 -18.862  1.00  0.00           O
ATOM    773  OG  SER A 874      -7.251  33.524 -21.255  1.00  0.00           O
ATOM    774  N   SER A 874      -5.317  31.404 -20.755  1.00  0.00           N
ATOM    775  CB  SER A 874      -7.588  32.148 -21.238  1.00  0.00           C
ATOM    776  C   SER A 874      -7.148  29.960 -20.155  1.00  0.00           C
ATOM    777  CA  SER A 874      -6.676  31.369 -20.289  1.00  0.00           C
ATOM    778  O   SER A 874      -7.118  29.174 -21.101  1.00  0.00           O
ATOM    779  N   ASN A 875      -7.662  29.636 -18.954  1.00  0.00           N
ATOM    780  CB  ASN A 875      -8.057  28.071 -17.130  1.00  0.00           C
ATOM    781  OD1 ASN A 875      -5.771  27.364 -17.101  1.00  0.00           O
ATOM    782  C   ASN A 875      -9.453  28.039 -19.199  1.00  0.00           C
ATOM    783  CA  ASN A 875      -8.085  28.302 -18.642  1.00  0.00           C
ATOM    784  CG  ASN A 875      -6.648  28.045 -16.570  1.00  0.00           C
ATOM    785  ND2 ASN A 875      -6.427  28.790 -15.493  1.00  0.00           N
ATOM    786  O   ASN A 875     -10.238  28.959 -19.432  1.00  0.00           O
ATOM    787  CA  THR A 876     -10.994  26.317 -20.028  1.00  0.00           C
ATOM    788  OG1 THR A 876      -9.456  25.185 -21.531  1.00  0.00           O
ATOM    789  C   THR A 876     -11.645  25.273 -19.168  1.00  0.00           C
ATOM    790  O   THR A 876     -11.130  24.896 -18.116  1.00  0.00           O
ATOM    791  N   THR A 876      -9.761  26.740 -19.418  1.00  0.00           N
ATOM    792  CB  THR A 876     -10.762  25.770 -21.449  1.00  0.00           C
ATOM    793  CG2 THR A 876     -10.859  26.890 -22.474  1.00  0.00           C
ATOM    794  N   ALA A 877     -12.835  24.803 -19.603  1.00  0.00           N
ATOM    795  CB  ALA A 877     -15.017  23.742 -19.412  1.00  0.00           C
ATOM    796  O   ALA A 877     -12.173  22.288 -20.123  1.00  0.00           O
ATOM    797  CA  ALA A 877     -13.579  23.776 -18.917  1.00  0.00           C
ATOM    798  C   ALA A 877     -12.888  22.466 -19.139  1.00  0.00           C
ATOM    799  CA  PHE A 878     -12.399  20.254 -18.237  1.00  0.00           C
ATOM    800  CG  PHE A 878     -10.048  19.366 -17.866  1.00  0.00           C
ATOM    801  CD1 PHE A 878     -10.191  18.015 -17.601  1.00  0.00           C
ATOM    802  CD2 PHE A 878      -8.917  19.794 -18.537  1.00  0.00           C
ATOM    803  CE1 PHE A 878      -9.223  17.112 -17.999  1.00  0.00           C
ATOM    804  CE2 PHE A 878      -7.949  18.891 -18.935  1.00  0.00           C
ATOM    805  CZ  PHE A 878      -8.098  17.556 -18.669  1.00  0.00           C
ATOM    806  C   PHE A 878     -13.360  19.243 -17.682  1.00  0.00           C
ATOM    807  O   PHE A 878     -14.356  19.599 -17.052  1.00  0.00           O
ATOM    808  N   PHE A 878     -13.098  21.508 -18.210  1.00  0.00           N
ATOM    809  CB  PHE A 878     -11.100  20.347 -17.434  1.00  0.00           C
ATOM    810  CG  ARG A 879     -14.144  14.322 -17.754  1.00  0.00           C
ATOM    811  N   ARG A 879     -13.064  17.947 -17.901  1.00  0.00           N
ATOM    812  CA  ARG A 879     -13.869  16.847 -17.440  1.00  0.00           C
ATOM    813  CB  ARG A 879     -13.201  15.514 -17.782  1.00  0.00           C
ATOM    814  CD  ARG A 879     -13.461  13.065 -18.267  1.00  0.00           C
ATOM    815  NE  ARG A 879     -14.378  11.930 -18.330  1.00  0.00           N
ATOM    816  CZ  ARG A 879     -14.041  10.720 -18.765  1.00  0.00           C
ATOM    817  NH1 ARG A 879     -14.943   9.748 -18.786  1.00  0.00           N
ATOM    818  NH2 ARG A 879     -12.804  10.485 -19.179  1.00  0.00           N
ATOM    819  C   ARG A 879     -14.056  17.027 -15.950  1.00  0.00           C
ATOM    820  O   ARG A 879     -13.124  16.823 -15.173  1.00  0.00           O
ATOM    821  N   GLY A 880     -15.300  17.343 -15.510  1.00  0.00           N
ATOM    822  CA  GLY A 880     -15.602  17.563 -14.112  1.00  0.00           C
ATOM    823  C   GLY A 880     -16.273  18.901 -13.907  1.00  0.00           C
ATOM    824  O   GLY A 880     -17.232  18.999 -13.143  1.00  0.00           O
ATOM    825  N   PHE A 881     -15.828  19.951 -14.624  1.00  0.00           N
ATOM    826  CA  PHE A 881     -16.431  21.263 -14.603  1.00  0.00           C
ATOM    827  CB  PHE A 881     -17.842  21.214 -15.193  1.00  0.00           C
ATOM    828  CG  PHE A 881     -18.209  22.435 -15.988  1.00  0.00           C
ATOM    829  CD1 PHE A 881     -19.212  23.284 -15.556  1.00  0.00           C
ATOM    830  CD2 PHE A 881     -17.549  22.735 -17.167  1.00  0.00           C
ATOM    831  CE1 PHE A 881     -19.549  24.408 -16.287  1.00  0.00           C
ATOM    832  CE2 PHE A 881     -17.886  23.858 -17.897  1.00  0.00           C
ATOM    833  CZ  PHE A 881     -18.881  24.693 -17.462  1.00  0.00           C
ATOM    834  C   PHE A 881     -16.506  21.878 -13.221  1.00  0.00           C
ATOM    835  O   PHE A 881     -17.578  22.306 -12.794  1.00  0.00           O
ATOM    836  N   GLY A 882     -15.386  21.911 -12.466  1.00  0.00           N
ATOM    837  CA  GLY A 882     -15.345  22.634 -11.215  1.00  0.00           C
ATOM    838  C   GLY A 882     -15.577  21.723 -10.046  1.00  0.00           C
ATOM    839  O   GLY A 882     -15.299  22.092  -8.905  1.00  0.00           O
ATOM    840  CD2 PHE A 883     -16.918  16.194  -8.690  1.00  0.00           C
ATOM    841  N   PHE A 883     -16.115  20.518 -10.298  1.00  0.00           N
ATOM    842  CA  PHE A 883     -16.409  19.581  -9.249  1.00  0.00           C
ATOM    843  CB  PHE A 883     -17.257  18.426  -9.785  1.00  0.00           C
ATOM    844  CG  PHE A 883     -17.602  17.395  -8.748  1.00  0.00           C
ATOM    845  CD1 PHE A 883     -18.612  17.628  -7.830  1.00  0.00           C
ATOM    846  CE1 PHE A 883     -18.929  16.680  -6.875  1.00  0.00           C
ATOM    847  CE2 PHE A 883     -17.236  15.247  -7.735  1.00  0.00           C
ATOM    848  CZ  PHE A 883     -18.236  15.485  -6.831  1.00  0.00           C
ATOM    849  C   PHE A 883     -15.154  19.041  -8.617  1.00  0.00           C
ATOM    850  O   PHE A 883     -15.068  18.995  -7.390  1.00  0.00           O
ATOM    851  N   PRO A 884     -14.161  18.647  -9.377  1.00  0.00           N
ATOM    852  CA  PRO A 884     -12.974  18.074  -8.798  1.00  0.00           C
ATOM    853  CD  PRO A 884     -14.159  18.563 -10.899  1.00  0.00           C
ATOM    854  CB  PRO A 884     -12.094  17.746 -10.006  1.00  0.00           C
ATOM    855  CG  PRO A 884     -13.056  17.569 -11.132  1.00  0.00           C
ATOM    856  C   PRO A 884     -12.312  19.049  -7.880  1.00  0.00           C
ATOM    857  O   PRO A 884     -11.687  18.617  -6.911  1.00  0.00           O
ATOM    858  N   GLN A 885     -12.365  20.355  -8.212  1.00  0.00           N
ATOM    859  CA  GLN A 885     -11.795  21.367  -7.367  1.00  0.00           C
ATOM    860  CB  GLN A 885     -11.617  22.674  -8.142  1.00  0.00           C
ATOM    861  CG  GLN A 885     -10.575  22.604  -9.247  1.00  0.00           C
ATOM    862  CD  GLN A 885     -11.131  22.032 -10.536  1.00  0.00           C
ATOM    863  OE1 GLN A 885     -12.053  21.216 -10.518  1.00  0.00           O
ATOM    864  NE2 GLN A 885     -10.572  22.460 -11.662  1.00  0.00           N
ATOM    865  C   GLN A 885     -12.645  21.603  -6.149  1.00  0.00           C
ATOM    866  O   GLN A 885     -12.147  21.626  -5.024  1.00  0.00           O
ATOM    867  N   ALA A 886     -13.968  21.770  -6.351  1.00  0.00           N
ATOM    868  CA  ALA A 886     -14.876  22.134  -5.292  1.00  0.00           C
ATOM    869  CB  ALA A 886     -16.254  22.443  -5.858  1.00  0.00           C
ATOM    870  C   ALA A 886     -14.982  21.055  -4.257  1.00  0.00           C
ATOM    871  O   ALA A 886     -14.986  21.332  -3.058  1.00  0.00           O
ATOM    872  O   ALA A 887     -14.100  18.107  -1.815  1.00  0.00           O
ATOM    873  N   ALA A 887     -15.091  19.790  -4.700  1.00  0.00           N
ATOM    874  CA  ALA A 887     -15.246  18.666  -3.817  1.00  0.00           C
ATOM    875  CB  ALA A 887     -15.538  17.403  -4.613  1.00  0.00           C
ATOM    876  C   ALA A 887     -14.015  18.489  -2.980  1.00  0.00           C
TER     877      ALA A 887
ATOM    878  N   TYR A 922     -29.285  24.387  -2.425  1.00  0.00           N
ATOM    879  CA  TYR A 922     -30.092  25.013  -3.439  1.00  0.00           C
ATOM    880  CB  TYR A 922     -29.612  24.605  -4.833  1.00  0.00           C
ATOM    881  CG  TYR A 922     -28.255  25.161  -5.201  1.00  0.00           C
ATOM    882  CD1 TYR A 922     -27.092  24.587  -4.704  1.00  0.00           C
ATOM    883  CD2 TYR A 922     -28.141  26.260  -6.044  1.00  0.00           C
ATOM    884  CE1 TYR A 922     -25.848  25.088  -5.034  1.00  0.00           C
ATOM    885  CE2 TYR A 922     -26.905  26.775  -6.385  1.00  0.00           C
ATOM    886  CZ  TYR A 922     -25.754  26.178  -5.872  1.00  0.00           C
ATOM    887  OH  TYR A 922     -24.515  26.680  -6.202  1.00  0.00           O
ATOM    888  C   TYR A 922     -31.554  24.682  -3.300  1.00  0.00           C
ATOM    889  O   TYR A 922     -32.378  25.110  -4.108  1.00  0.00           O
ATOM    890  N   GLN A 924     -32.969  21.637  -3.698  1.00  0.00           N
ATOM    891  C   GLN A 924     -33.575  19.371  -3.721  1.00  0.00           C
ATOM    892  CA  GLN A 924     -33.502  20.618  -4.555  1.00  0.00           C
ATOM    893  CB  GLN A 924     -32.624  20.449  -5.797  1.00  0.00           C
ATOM    894  CG  GLN A 924     -33.151  19.432  -6.795  1.00  0.00           C
ATOM    895  CD  GLN A 924     -32.290  19.337  -8.040  1.00  0.00           C
ATOM    896  OE1 GLN A 924     -31.207  19.918  -8.102  1.00  0.00           O
ATOM    897  NE2 GLN A 924     -32.772  18.603  -9.036  1.00  0.00           N
ATOM    898  O   GLN A 924     -32.663  19.076  -2.950  1.00  0.00           O
TER     899      GLN A 924
ATOM    900  N   LEU A 970     -19.241  10.011  -3.484  1.00  0.00           N
ATOM    901  CA  LEU A 970     -19.447  10.797  -4.670  1.00  0.00           C
ATOM    902  CB  LEU A 970     -18.858  10.089  -5.891  1.00  0.00           C
ATOM    903  CG  LEU A 970     -19.048  10.789  -7.238  1.00  0.00           C
ATOM    904  CD1 LEU A 970     -18.286  12.105  -7.272  1.00  0.00           C
ATOM    905  CD2 LEU A 970     -18.600   9.889  -8.380  1.00  0.00           C
ATOM    906  C   LEU A 970     -20.905  11.080  -4.899  1.00  0.00           C
ATOM    907  O   LEU A 970     -21.730  10.169  -4.935  1.00  0.00           O
ATOM    908  N   LYS A 971     -21.249  12.380  -5.032  1.00  0.00           N
ATOM    909  CA  LYS A 971     -22.533  12.784  -5.533  1.00  0.00           C
ATOM    910  CB  LYS A 971     -23.360  13.435  -4.423  1.00  0.00           C
ATOM    911  CG  LYS A 971     -24.773  13.811  -4.841  1.00  0.00           C
ATOM    912  CD  LYS A 971     -25.544  14.431  -3.687  1.00  0.00           C
ATOM    913  CE  LYS A 971     -26.977  14.743  -4.085  1.00  0.00           C
ATOM    914  NZ  LYS A 971     -27.046  15.811  -5.120  1.00  0.00           N
ATOM    915  C   LYS A 971     -22.196  13.707  -6.663  1.00  0.00           C
ATOM    916  O   LYS A 971     -21.676  14.800  -6.441  1.00  0.00           O
ATOM    917  N   PHE A 972     -22.454  13.277  -7.916  1.00  0.00           N
ATOM    918  CA  PHE A 972     -22.136  14.104  -9.048  1.00  0.00           C
ATOM    919  CB  PHE A 972     -21.149  13.390  -9.973  1.00  0.00           C
ATOM    920  CG  PHE A 972     -20.717  14.214 -11.152  1.00  0.00           C
ATOM    921  CD1 PHE A 972     -19.522  14.913 -11.126  1.00  0.00           C
ATOM    922  CD2 PHE A 972     -21.505  14.292 -12.286  1.00  0.00           C
ATOM    923  CE1 PHE A 972     -19.125  15.672 -12.210  1.00  0.00           C
ATOM    924  CE2 PHE A 972     -21.108  15.051 -13.371  1.00  0.00           C
ATOM    925  CZ  PHE A 972     -19.924  15.739 -13.336  1.00  0.00           C
ATOM    926  C   PHE A 972     -23.432  14.422  -9.735  1.00  0.00           C
ATOM    927  O   PHE A 972     -24.046  13.550 -10.349  1.00  0.00           O
ATOM    928  N   PRO A 973     -23.867  15.655  -9.644  1.00  0.00           N
ATOM    929  CA  PRO A 973     -25.111  16.065 -10.245  1.00  0.00           C
ATOM    930  CD  PRO A 973     -23.248  16.791  -8.815  1.00  0.00           C
ATOM    931  CB  PRO A 973     -25.464  17.363  -9.516  1.00  0.00           C
ATOM    932  CG  PRO A 973     -24.146  17.952  -9.141  1.00  0.00           C
ATOM    933  C   PRO A 973     -24.927  16.281 -11.711  1.00  0.00           C
ATOM    934  O   PRO A 973     -23.833  16.672 -12.116  1.00  0.00           O
ATOM    935  N   VAL A 974     -25.986  16.054 -12.516  1.00  0.00           N
ATOM    936  CA  VAL A 974     -25.883  16.217 -13.937  1.00  0.00           C
ATOM    937  CB  VAL A 974     -25.900  14.859 -14.664  1.00  0.00           C
ATOM    938  CG1 VAL A 974     -25.849  15.061 -16.170  1.00  0.00           C
ATOM    939  CG2 VAL A 974     -24.740  13.992 -14.199  1.00  0.00           C
ATOM    940  C   VAL A 974     -27.009  17.092 -14.393  1.00  0.00           C
ATOM    941  O   VAL A 974     -28.143  16.954 -13.937  1.00  0.00           O
ATOM    942  N   GLY A 975     -26.713  18.028 -15.319  1.00  0.00           N
ATOM    943  CA  GLY A 975     -27.728  18.906 -15.824  1.00  0.00           C
ATOM    944  C   GLY A 975     -27.052  20.149 -16.304  1.00  0.00           C
ATOM    945  O   GLY A 975     -25.947  20.483 -15.877  1.00  0.00           O
ATOM    946  N   LEU A 976     -27.747  20.881 -17.193  1.00  0.00           N
ATOM    947  CA  LEU A 976     -27.247  22.065 -17.827  1.00  0.00           C
ATOM    948  CB  LEU A 976     -27.380  21.956 -19.347  1.00  0.00           C
ATOM    949  CG  LEU A 976     -26.667  20.774 -20.007  1.00  0.00           C
ATOM    950  CD1 LEU A 976     -26.969  20.728 -21.497  1.00  0.00           C
ATOM    951  CD2 LEU A 976     -25.166  20.853 -19.773  1.00  0.00           C
ATOM    952  C   LEU A 976     -28.026  23.219 -17.267  1.00  0.00           C
ATOM    953  O   LEU A 976     -28.943  23.034 -16.470  1.00  0.00           O
ATOM    954  N   GLY A 977     -27.646  24.453 -17.650  1.00  0.00           N
ATOM    955  CA  GLY A 977     -28.273  25.643 -17.146  1.00  0.00           C
ATOM    956  C   GLY A 977     -29.706  25.745 -17.568  1.00  0.00           C
ATOM    957  O   GLY A 977     -30.555  26.151 -16.774  1.00  0.00           O
ATOM    958  N   SER A 978     -30.019  25.391 -18.831  1.00  0.00           N
ATOM    959  CA  SER A 978     -31.356  25.608 -19.308  1.00  0.00           C
ATOM    960  CB  SER A 978     -31.425  26.886 -20.147  1.00  0.00           C
ATOM    961  OG  SER A 978     -30.672  26.754 -21.340  1.00  0.00           O
ATOM    962  C   SER A 978     -31.824  24.433 -20.107  1.00  0.00           C
ATOM    963  O   SER A 978     -31.067  23.514 -20.414  1.00  0.00           O
ATOM    964  N   ARG A 979     -33.134  24.439 -20.425  1.00  0.00           N
ATOM    965  CA  ARG A 979     -33.791  23.422 -21.195  1.00  0.00           C
ATOM    966  CB  ARG A 979     -35.305  23.644 -21.195  1.00  0.00           C
ATOM    967  CG  ARG A 979     -36.090  22.570 -21.930  1.00  0.00           C
ATOM    968  CD  ARG A 979     -37.586  22.821 -21.841  1.00  0.00           C
ATOM    969  NE  ARG A 979     -37.974  24.058 -22.515  1.00  0.00           N
ATOM    970  CZ  ARG A 979     -39.144  24.665 -22.345  1.00  0.00           C
ATOM    971  NH1 ARG A 979     -39.410  25.787 -23.000  1.00  0.00           N
ATOM    972  NH2 ARG A 979     -40.045  24.150 -21.520  1.00  0.00           N
ATOM    973  C   ARG A 979     -33.232  23.443 -22.589  1.00  0.00           C
ATOM    974  O   ARG A 979     -33.003  22.397 -23.195  1.00  0.00           O
ATOM    975  N   ALA A 980     -32.984  24.654 -23.123  1.00  0.00           N
ATOM    976  CA  ALA A 980     -32.515  24.853 -24.468  1.00  0.00           C
ATOM    977  CB  ALA A 980     -32.453  26.337 -24.794  1.00  0.00           C
ATOM    978  C   ALA A 980     -31.169  24.217 -24.650  1.00  0.00           C
ATOM    979  O   ALA A 980     -30.868  23.677 -25.714  1.00  0.00           O
ATOM    980  N   ALA A 981     -30.313  24.280 -23.616  1.00  0.00           N
ATOM    981  CA  ALA A 981     -28.977  23.751 -23.683  1.00  0.00           C
ATOM    982  CB  ALA A 981     -28.217  24.067 -22.404  1.00  0.00           C
ATOM    983  C   ALA A 981     -29.023  22.266 -23.922  1.00  0.00           C
ATOM    984  O   ALA A 981     -28.136  21.703 -24.561  1.00  0.00           O
ATOM    985  N   GLY A 982     -30.031  21.598 -23.335  1.00  0.00           N
ATOM    986  CA  GLY A 982     -30.316  20.185 -23.369  1.00  0.00           C
ATOM    987  C   GLY A 982     -30.822  19.666 -24.692  1.00  0.00           C
ATOM    988  O   GLY A 982     -30.839  18.454 -24.890  1.00  0.00           O
ATOM    989  N   GLN A 983     -31.366  20.521 -25.582  1.00  0.00           N
ATOM    990  CA  GLN A 983     -31.994  20.037 -26.792  1.00  0.00           C
ATOM    991  CB  GLN A 983     -32.638  21.193 -27.560  1.00  0.00           C
ATOM    992  CG  GLN A 983     -31.642  22.169 -28.164  1.00  0.00           C
ATOM    993  CD  GLN A 983     -32.314  23.271 -28.959  1.00  0.00           C
ATOM    994  OE1 GLN A 983     -33.158  23.005 -29.815  1.00  0.00           O
ATOM    995  NE2 GLN A 983     -31.941  24.514 -28.678  1.00  0.00           N
ATOM    996  C   GLN A 983     -31.022  19.317 -27.690  1.00  0.00           C
ATOM    997  O   GLN A 983     -29.826  19.605 -27.705  1.00  0.00           O
ATOM    998  N   ALA A 984     -31.535  18.323 -28.458  1.00  0.00           N
ATOM    999  CA  ALA A 984     -30.707  17.539 -29.337  1.00  0.00           C
ATOM   1000  CB  ALA A 984     -30.110  16.357 -28.589  1.00  0.00           C
ATOM   1001  C   ALA A 984     -31.526  17.079 -30.511  1.00  0.00           C
ATOM   1002  O   ALA A 984     -32.749  16.976 -30.423  1.00  0.00           O
ATOM   1003  N   ALA A 985     -30.853  16.774 -31.649  1.00  0.00           N
ATOM   1004  CA  ALA A 985     -31.558  16.386 -32.844  1.00  0.00           C
ATOM   1005  CB  ALA A 985     -31.785  17.593 -33.741  1.00  0.00           C
ATOM   1006  C   ALA A 985     -30.800  15.319 -33.583  1.00  0.00           C
ATOM   1007  O   ALA A 985     -29.591  15.158 -33.412  1.00  0.00           O
ATOM   1008  N   HIS A1000     -26.470  12.486 -35.829  1.00  0.00           N
ATOM   1009  CA  HIS A1000     -26.958  13.331 -34.776  1.00  0.00           C
ATOM   1010  ND1 HIS A1000     -25.273  12.419 -32.125  1.00  0.00           N
ATOM   1011  CG  HIS A1000     -26.200  11.779 -32.919  1.00  0.00           C
ATOM   1012  CB  HIS A1000     -27.350  12.495 -33.556  1.00  0.00           C
ATOM   1013  NE2 HIS A1000     -24.625  10.312 -32.159  1.00  0.00           N
ATOM   1014  CD2 HIS A1000     -25.714  10.407 -32.897  1.00  0.00           C
ATOM   1015  CE1 HIS A1000     -24.366  11.521 -31.700  1.00  0.00           C
ATOM   1016  C   HIS A1000     -25.881  14.330 -34.445  1.00  0.00           C
ATOM   1017  O   HIS A1000     -24.767  14.264 -34.961  1.00  0.00           O
ATOM   1018  N   GLY A1001     -26.217  15.288 -33.559  1.00  0.00           N
ATOM   1019  CA  GLY A1001     -25.407  16.406 -33.140  1.00  0.00           C
ATOM   1020  C   GLY A1001     -24.190  16.029 -32.339  1.00  0.00           C
ATOM   1021  O   GLY A1001     -23.239  16.807 -32.274  1.00  0.00           O
ATOM   1022  N   GLY A1002     -24.216  14.885 -31.626  1.00  0.00           N
ATOM   1023  CA  GLY A1002     -23.136  14.503 -30.745  1.00  0.00           C
ATOM   1024  C   GLY A1002     -21.873  14.150 -31.486  1.00  0.00           C
ATOM   1025  O   GLY A1002     -21.902  13.686 -32.625  1.00  0.00           O
ATOM   1026  CG1 ILE A1003     -19.178  16.525 -31.935  1.00  0.00           C
ATOM   1027  CG2 ILE A1003     -17.119  15.073 -31.740  1.00  0.00           C
ATOM   1028  CD1 ILE A1003     -19.394  16.285 -33.413  1.00  0.00           C
ATOM   1029  N   ILE A1003     -20.719  14.326 -30.791  1.00  0.00           N
ATOM   1030  CA  ILE A1003     -19.395  14.092 -31.313  1.00  0.00           C
ATOM   1031  CB  ILE A1003     -18.516  15.352 -31.209  1.00  0.00           C
ATOM   1032  C   ILE A1003     -18.770  12.937 -30.574  1.00  0.00           C
ATOM   1033  O   ILE A1003     -18.858  12.850 -29.351  1.00  0.00           O
ATOM   1034  N   GLU A1004     -18.121  12.010 -31.317  1.00  0.00           N
ATOM   1035  CA  GLU A1004     -17.459  10.848 -30.770  1.00  0.00           C
ATOM   1036  CB  GLU A1004     -17.575   9.663 -31.731  1.00  0.00           C
ATOM   1037  CG  GLU A1004     -16.952   8.378 -31.210  1.00  0.00           C
ATOM   1038  CD  GLU A1004     -17.671   7.834 -29.992  1.00  0.00           C
ATOM   1039  OE1 GLU A1004     -18.662   7.094 -30.168  1.00  0.00           O
ATOM   1040  OE2 GLU A1004     -17.244   8.148 -28.861  1.00  0.00           O
ATOM   1041  C   GLU A1004     -16.020  11.187 -30.496  1.00  0.00           C
ATOM   1042  O   GLU A1004     -15.208  11.326 -31.409  1.00  0.00           O
ATOM   1043  N   MET A1005     -15.723  11.451 -29.212  1.00  0.00           N
ATOM   1044  CA  MET A1005     -14.438  11.676 -28.607  1.00  0.00           C
ATOM   1045  CB  MET A1005     -14.571  12.598 -27.394  1.00  0.00           C
ATOM   1046  CG  MET A1005     -15.230  13.934 -27.698  1.00  0.00           C
ATOM   1047  SD  MET A1005     -15.531  14.915 -26.216  1.00  0.00           S
ATOM   1048  CE  MET A1005     -16.738  13.894 -25.374  1.00  0.00           C
ATOM   1049  C   MET A1005     -13.729  10.407 -28.171  1.00  0.00           C
ATOM   1050  O   MET A1005     -12.551  10.472 -27.825  1.00  0.00           O
ATOM   1051  N   GLY A1006     -14.426   9.241 -28.073  1.00  0.00           N
ATOM   1052  CA  GLY A1006     -13.836   8.018 -27.537  1.00  0.00           C
ATOM   1053  C   GLY A1006     -14.699   7.449 -26.429  1.00  0.00           C
ATOM   1054  O   GLY A1006     -14.413   6.379 -25.887  1.00  0.00           O
ATOM   1055  CA  GLN A1007     -16.730   7.801 -25.032  1.00  0.00           C
ATOM   1056  CB  GLN A1007     -17.588   9.006 -24.642  1.00  0.00           C
ATOM   1057  CG  GLN A1007     -18.563   9.449 -25.721  1.00  0.00           C
ATOM   1058  CD  GLN A1007     -17.937  10.410 -26.713  1.00  0.00           C
ATOM   1059  OE1 GLN A1007     -16.972  10.069 -27.397  1.00  0.00           O
ATOM   1060  NE2 GLN A1007     -18.486  11.617 -26.792  1.00  0.00           N
ATOM   1061  C   GLN A1007     -17.626   6.666 -25.472  1.00  0.00           C
ATOM   1062  N   GLN A1007     -15.772   8.170 -26.051  1.00  0.00           N
ATOM   1063  O   GLN A1007     -18.272   6.026 -24.639  1.00  0.00           O
TER    1064      GLN A1007
ATOM   1065  O   VAL A1009     -23.345   6.740 -29.288  1.00  0.00           O
ATOM   1066  N   VAL A1009     -20.228   7.113 -27.806  1.00  0.00           N
ATOM   1067  CA  VAL A1009     -21.543   7.662 -28.054  1.00  0.00           C
ATOM   1068  CB  VAL A1009     -21.499   9.196 -28.186  1.00  0.00           C
ATOM   1069  CG1 VAL A1009     -20.814   9.599 -29.482  1.00  0.00           C
ATOM   1070  CG2 VAL A1009     -22.903   9.777 -28.117  1.00  0.00           C
ATOM   1071  C   VAL A1009     -22.160   7.069 -29.285  1.00  0.00           C
ATOM   1072  N   THR A1033     -20.582  13.552 -37.986  1.00  0.00           N
ATOM   1073  CA  THR A1033     -21.423  14.635 -37.540  1.00  0.00           C
ATOM   1074  CB  THR A1033     -21.127  15.014 -36.077  1.00  0.00           C
ATOM   1075  OG1 THR A1033     -21.353  13.879 -35.232  1.00  0.00           O
ATOM   1076  CG2 THR A1033     -22.038  16.145 -35.625  1.00  0.00           C
ATOM   1077  C   THR A1033     -21.203  15.810 -38.455  1.00  0.00           C
ATOM   1078  O   THR A1033     -20.073  16.086 -38.856  1.00  0.00           O
ATOM   1079  N   THR A1035     -22.951  19.934 -39.599  1.00  0.00           N
ATOM   1080  CA  THR A1035     -23.898  21.007 -39.476  1.00  0.00           C
ATOM   1081  CB  THR A1035     -23.195  22.376 -39.418  1.00  0.00           C
ATOM   1082  CG2 THR A1035     -22.256  22.443 -38.224  1.00  0.00           C
ATOM   1083  C   THR A1035     -24.836  20.933 -40.639  1.00  0.00           C
ATOM   1084  O   THR A1035     -25.956  21.437 -40.583  1.00  0.00           O
ATOM   1085  OG1 THR A1035     -22.431  22.575 -40.614  1.00  0.00           O
TER    1086      THR A1035
ATOM   1087  N   VAL A1038     -27.413  17.936 -39.412  1.00  0.00           N
ATOM   1088  CA  VAL A1038     -28.183  18.272 -38.239  1.00  0.00           C
ATOM   1089  CB  VAL A1038     -28.004  17.222 -37.127  1.00  0.00           C
ATOM   1090  CG1 VAL A1038     -28.811  17.607 -35.896  1.00  0.00           C
ATOM   1091  CG2 VAL A1038     -28.410  15.844 -37.625  1.00  0.00           C
ATOM   1092  C   VAL A1038     -27.749  19.637 -37.791  1.00  0.00           C
ATOM   1093  O   VAL A1038     -26.604  19.840 -37.390  1.00  0.00           O
ATOM   1094  N   PRO A1039     -28.657  20.576 -37.857  1.00  0.00           N
ATOM   1095  CA  PRO A1039     -28.363  21.950 -37.527  1.00  0.00           C
ATOM   1096  CD  PRO A1039     -30.056  20.471 -38.542  1.00  0.00           C
ATOM   1097  CB  PRO A1039     -29.356  22.754 -38.369  1.00  0.00           C
ATOM   1098  CG  PRO A1039     -30.565  21.883 -38.453  1.00  0.00           C
ATOM   1099  C   PRO A1039     -28.526  22.293 -36.077  1.00  0.00           C
ATOM   1100  O   PRO A1039     -29.253  21.602 -35.367  1.00  0.00           O
ATOM   1101  N   ASN A1040     -27.855  23.379 -35.641  1.00  0.00           N
ATOM   1102  OD1 ASN A1040     -28.875  26.681 -35.329  1.00  0.00           O
ATOM   1103  ND2 ASN A1040     -30.742  25.640 -36.022  1.00  0.00           N
ATOM   1104  C   ASN A1040     -27.805  23.079 -33.206  1.00  0.00           C
ATOM   1105  O   ASN A1040     -28.415  23.258 -32.154  1.00  0.00           O
ATOM   1106  CA  ASN A1040     -28.037  24.011 -34.363  1.00  0.00           C
ATOM   1107  CG  ASN A1040     -29.663  25.739 -35.254  1.00  0.00           C
ATOM   1108  CB  ASN A1040     -29.438  24.617 -34.259  1.00  0.00           C
ATOM   1109  N   ALA A1041     -26.903  22.087 -33.327  1.00  0.00           N
ATOM   1110  CA  ALA A1041     -26.703  21.177 -32.227  1.00  0.00           C
ATOM   1111  CB  ALA A1041     -26.045  19.894 -32.713  1.00  0.00           C
ATOM   1112  C   ALA A1041     -25.869  21.837 -31.167  1.00  0.00           C
ATOM   1113  O   ALA A1041     -25.043  22.702 -31.453  1.00  0.00           O
ATOM   1114  N   ASN A1042     -26.078  21.428 -29.896  1.00  0.00           N
ATOM   1115  CA  ASN A1042     -25.348  21.953 -28.772  1.00  0.00           C
ATOM   1116  CB  ASN A1042     -26.164  21.805 -27.486  1.00  0.00           C
ATOM   1117  OD1 ASN A1042     -27.301  23.893 -27.759  1.00  0.00           O
ATOM   1118  ND2 ASN A1042     -28.534  22.125 -27.121  1.00  0.00           N
ATOM   1119  C   ASN A1042     -24.025  21.248 -28.677  1.00  0.00           C
ATOM   1120  O   ASN A1042     -23.757  20.279 -29.385  1.00  0.00           O
ATOM   1121  CG  ASN A1042     -27.388  22.700 -27.467  1.00  0.00           C
ATOM   1122  CG2 ILE A1043     -19.573  22.097 -26.788  1.00  0.00           C
ATOM   1123  CD1 ILE A1043     -20.852  24.586 -25.741  1.00  0.00           C
ATOM   1124  C   ILE A1043     -21.880  19.863 -26.987  1.00  0.00           C
ATOM   1125  N   ILE A1043     -23.154  21.757 -27.783  1.00  0.00           N
ATOM   1126  CA  ILE A1043     -21.830  21.263 -27.520  1.00  0.00           C
ATOM   1127  CB  ILE A1043     -21.072  22.174 -26.537  1.00  0.00           C
ATOM   1128  CG1 ILE A1043     -21.593  23.609 -26.628  1.00  0.00           C
ATOM   1129  O   ILE A1043     -22.814  19.493 -26.277  1.00  0.00           O
ATOM   1130  N   SER A1044     -20.883  19.026 -27.365  1.00  0.00           N
ATOM   1131  CA  SER A1044     -20.818  17.693 -26.821  1.00  0.00           C
ATOM   1132  CB  SER A1044     -20.160  16.738 -27.819  1.00  0.00           C
ATOM   1133  OG  SER A1044     -20.933  16.625 -29.002  1.00  0.00           O
ATOM   1134  C   SER A1044     -20.058  17.802 -25.544  1.00  0.00           C
ATOM   1135  O   SER A1044     -18.828  17.818 -25.523  1.00  0.00           O
ATOM   1136  N   GLY A1045     -20.811  17.868 -24.431  1.00  0.00           N
ATOM   1137  CA  GLY A1045     -20.252  17.962 -23.113  1.00  0.00           C
ATOM   1138  C   GLY A1045     -21.382  17.817 -22.131  1.00  0.00           C
ATOM   1139  O   GLY A1045     -22.512  17.510 -22.499  1.00  0.00           O
ATOM   1140  N   GLY A1046     -21.074  17.988 -20.833  1.00  0.00           N
ATOM   1141  CA  GLY A1046     -22.030  18.023 -19.764  1.00  0.00           C
ATOM   1142  C   GLY A1046     -22.462  16.651 -19.317  1.00  0.00           C
ATOM   1143  O   GLY A1046     -23.429  16.538 -18.564  1.00  0.00           O
ATOM   1144  N   SER A1047     -21.763  15.582 -19.753  1.00  0.00           N
ATOM   1145  CA  SER A1047     -22.027  14.215 -19.353  1.00  0.00           C
ATOM   1146  CB  SER A1047     -22.092  14.106 -17.828  1.00  0.00           C
ATOM   1147  OG  SER A1047     -21.001  14.777 -17.222  1.00  0.00           O
ATOM   1148  C   SER A1047     -23.305  13.687 -19.952  1.00  0.00           C
ATOM   1149  O   SER A1047     -23.704  12.559 -19.665  1.00  0.00           O
ATOM   1150  N   VAL A1048     -24.000  14.514 -20.751  1.00  0.00           N
ATOM   1151  CA  VAL A1048     -25.256  14.230 -21.400  1.00  0.00           C
ATOM   1152  CB  VAL A1048     -26.224  15.424 -21.304  1.00  0.00           C
ATOM   1153  CG1 VAL A1048     -26.640  15.658 -19.860  1.00  0.00           C
ATOM   1154  CG2 VAL A1048     -25.585  16.675 -21.887  1.00  0.00           C
ATOM   1155  C   VAL A1048     -25.295  13.833 -22.857  1.00  0.00           C
ATOM   1156  O   VAL A1048     -26.397  13.652 -23.377  1.00  0.00           O
ATOM   1157  N   VAL A1049     -24.170  13.795 -23.596  1.00  0.00           N
ATOM   1158  CA  VAL A1049     -24.249  13.649 -25.031  1.00  0.00           C
ATOM   1159  CB  VAL A1049     -22.850  13.542 -25.665  1.00  0.00           C
ATOM   1160  CG1 VAL A1049     -22.959  13.389 -27.175  1.00  0.00           C
ATOM   1161  CG2 VAL A1049     -22.009  14.758 -25.309  1.00  0.00           C
ATOM   1162  C   VAL A1049     -25.070  12.451 -25.442  1.00  0.00           C
ATOM   1163  O   VAL A1049     -25.984  12.586 -26.258  1.00  0.00           O
ATOM   1164  N   ALA A1050     -24.789  11.256 -24.884  1.00  0.00           N
ATOM   1165  CA  ALA A1050     -25.515  10.054 -25.228  1.00  0.00           C
ATOM   1166  C   ALA A1050     -26.953  10.164 -24.804  1.00  0.00           C
ATOM   1167  O   ALA A1050     -27.852   9.786 -25.553  1.00  0.00           O
ATOM   1168  CB  ALA A1050     -24.864   8.839 -24.585  1.00  0.00           C
ATOM   1169  N   ASP A1051     -27.217  10.704 -23.597  1.00  0.00           N
ATOM   1170  CA  ASP A1051     -28.563  10.737 -23.085  1.00  0.00           C
ATOM   1171  CB  ASP A1051     -28.592  11.375 -21.695  1.00  0.00           C
ATOM   1172  CG  ASP A1051     -27.983  10.483 -20.631  1.00  0.00           C
ATOM   1173  OD1 ASP A1051     -27.785   9.281 -20.906  1.00  0.00           O
ATOM   1174  C   ASP A1051     -29.449  11.489 -24.036  1.00  0.00           C
ATOM   1175  O   ASP A1051     -30.504  10.999 -24.437  1.00  0.00           O
ATOM   1176  OD2 ASP A1051     -27.702  10.986 -19.523  1.00  0.00           O
ATOM   1177  CD1 LEU A1052     -28.518  17.064 -23.825  1.00  0.00           C
ATOM   1178  CD2 LEU A1052     -30.756  16.039 -23.404  1.00  0.00           C
ATOM   1179  C   LEU A1052     -29.971  13.213 -26.608  1.00  0.00           C
ATOM   1180  O   LEU A1052     -31.074  13.216 -27.153  1.00  0.00           O
ATOM   1181  N   LEU A1052     -29.037  12.722 -24.391  1.00  0.00           N
ATOM   1182  CA  LEU A1052     -29.828  13.632 -25.174  1.00  0.00           C
ATOM   1183  CB  LEU A1052     -29.229  15.039 -25.127  1.00  0.00           C
ATOM   1184  CG  LEU A1052     -29.309  15.765 -23.783  1.00  0.00           C
ATOM   1185  N   ASN A1053     -28.853  12.849 -27.264  1.00  0.00           N
ATOM   1186  CA  ASN A1053     -28.886  12.451 -28.644  1.00  0.00           C
ATOM   1187  CB  ASN A1053     -27.469  12.386 -29.217  1.00  0.00           C
ATOM   1188  CG  ASN A1053     -26.869  13.760 -29.445  1.00  0.00           C
ATOM   1189  OD1 ASN A1053     -27.192  14.433 -30.424  1.00  0.00           O
ATOM   1190  ND2 ASN A1053     -25.993  14.179 -28.540  1.00  0.00           N
ATOM   1191  C   ASN A1053     -29.591  11.136 -28.748  1.00  0.00           C
ATOM   1192  O   ASN A1053     -30.225  10.843 -29.760  1.00  0.00           O
ATOM   1193  N   GLY A1054     -29.470  10.293 -27.704  1.00  0.00           N
ATOM   1194  CA  GLY A1054     -30.130   9.017 -27.679  1.00  0.00           C
ATOM   1195  C   GLY A1054     -31.614   9.242 -27.730  1.00  0.00           C
ATOM   1196  O   GLY A1054     -32.337   8.501 -28.393  1.00  0.00           O
ATOM   1197  N   LEU A1055     -32.116  10.258 -27.000  1.00  0.00           N
ATOM   1198  CA  LEU A1055     -33.522  10.560 -26.981  1.00  0.00           C
ATOM   1199  CB  LEU A1055     -33.829  11.617 -25.918  1.00  0.00           C
ATOM   1200  CG  LEU A1055     -33.657  11.183 -24.461  1.00  0.00           C
ATOM   1201  CD1 LEU A1055     -33.823  12.369 -23.524  1.00  0.00           C
ATOM   1202  CD2 LEU A1055     -34.649  10.086 -24.107  1.00  0.00           C
ATOM   1203  C   LEU A1055     -33.969  11.029 -28.339  1.00  0.00           C
ATOM   1204  O   LEU A1055     -35.076  10.715 -28.773  1.00  0.00           O
ATOM   1205  N   TYR A1099     -36.127  14.743 -32.530  1.00  0.00           N
ATOM   1206  CA  TYR A1099     -35.837  15.928 -31.771  1.00  0.00           C
ATOM   1207  CD2 TYR A1099     -37.256  18.893 -30.626  1.00  0.00           C
ATOM   1208  CE1 TYR A1099     -34.971  20.345 -31.189  1.00  0.00           C
ATOM   1209  CE2 TYR A1099     -37.019  20.078 -29.956  1.00  0.00           C
ATOM   1210  CZ  TYR A1099     -35.864  20.804 -30.246  1.00  0.00           C
ATOM   1211  OH  TYR A1099     -35.613  21.985 -29.587  1.00  0.00           O
ATOM   1212  C   TYR A1099     -36.144  15.690 -30.318  1.00  0.00           C
ATOM   1213  O   TYR A1099     -37.158  15.080 -29.981  1.00  0.00           O
ATOM   1214  CB  TYR A1099     -36.637  17.117 -32.307  1.00  0.00           C
ATOM   1215  CG  TYR A1099     -36.367  18.415 -31.580  1.00  0.00           C
ATOM   1216  CD1 TYR A1099     -35.225  19.157 -31.849  1.00  0.00           C
ATOM   1217  CD1 PHE A1100     -35.921  14.726 -25.294  1.00  0.00           C
ATOM   1218  CD2 PHE A1100     -33.628  15.275 -24.975  1.00  0.00           C
ATOM   1219  CE1 PHE A1100     -36.088  14.628 -23.926  1.00  0.00           C
ATOM   1220  CE2 PHE A1100     -33.795  15.178 -23.607  1.00  0.00           C
ATOM   1221  CZ  PHE A1100     -35.019  14.856 -23.081  1.00  0.00           C
ATOM   1222  C   PHE A1100     -35.340  17.530 -27.506  1.00  0.00           C
ATOM   1223  O   PHE A1100     -34.342  18.195 -27.780  1.00  0.00           O
ATOM   1224  N   PHE A1100     -35.253  16.162 -29.416  1.00  0.00           N
ATOM   1225  CA  PHE A1100     -35.486  16.119 -27.996  1.00  0.00           C
ATOM   1226  CB  PHE A1100     -34.508  15.155 -27.321  1.00  0.00           C
ATOM   1227  CG  PHE A1100     -34.689  15.050 -25.834  1.00  0.00           C
ATOM   1228  N   ARG A1101     -36.364  18.018 -26.778  1.00  0.00           N
ATOM   1229  CA  ARG A1101     -36.467  19.376 -26.314  1.00  0.00           C
ATOM   1230  CB  ARG A1101     -37.879  19.660 -25.798  1.00  0.00           C
ATOM   1231  CZ  ARG A1101     -42.654  20.097 -27.088  1.00  0.00           C
ATOM   1232  NH1 ARG A1101     -43.516  20.159 -28.093  1.00  0.00           N
ATOM   1233  NH2 ARG A1101     -43.092  20.115 -25.837  1.00  0.00           N
ATOM   1234  CG  ARG A1101     -38.939  19.711 -26.886  1.00  0.00           C
ATOM   1235  O   ARG A1101     -35.002  20.840 -25.165  1.00  0.00           O
ATOM   1236  CD  ARG A1101     -40.322  19.945 -26.299  1.00  0.00           C
ATOM   1237  NE  ARG A1101     -41.350  20.018 -27.334  1.00  0.00           N
ATOM   1238  C   ARG A1101     -35.476  19.706 -25.235  1.00  0.00           C
ATOM   1239  O   GLY A1102     -36.055  19.062 -21.820  1.00  0.00           O
ATOM   1240  CA  GLY A1102     -34.193  19.027 -23.308  1.00  0.00           C
ATOM   1241  N   GLY A1102     -35.140  18.742 -24.352  1.00  0.00           N
ATOM   1242  C   GLY A1102     -34.847  18.880 -21.969  1.00  0.00           C
ATOM   1243  N   TYR A1103     -34.027  18.536 -20.950  1.00  0.00           N
ATOM   1244  CZ  TYR A1103     -33.078  13.451 -19.887  1.00  0.00           C
ATOM   1245  CA  TYR A1103     -34.508  18.349 -19.609  1.00  0.00           C
ATOM   1246  CB  TYR A1103     -33.483  17.579 -18.775  1.00  0.00           C
ATOM   1247  CG  TYR A1103     -33.343  16.125 -19.165  1.00  0.00           C
ATOM   1248  CD1 TYR A1103     -32.173  15.653 -19.747  1.00  0.00           C
ATOM   1249  CD2 TYR A1103     -34.382  15.228 -18.951  1.00  0.00           C
ATOM   1250  CE1 TYR A1103     -32.037  14.326 -20.107  1.00  0.00           C
ATOM   1251  CE2 TYR A1103     -34.264  13.897 -19.304  1.00  0.00           C
ATOM   1252  OH  TYR A1103     -32.945  12.129 -20.245  1.00  0.00           O
ATOM   1253  C   TYR A1103     -34.791  19.704 -19.038  1.00  0.00           C
ATOM   1254  O   TYR A1103     -34.042  20.653 -19.262  1.00  0.00           O
ATOM   1255  CG  GLU A1104     -38.769  20.857 -18.109  1.00  0.00           C
ATOM   1256  CD  GLU A1104     -38.938  22.091 -18.974  1.00  0.00           C
ATOM   1257  OE1 GLU A1104     -38.528  23.185 -18.534  1.00  0.00           O
ATOM   1258  OE2 GLU A1104     -39.481  21.962 -20.091  1.00  0.00           O
ATOM   1259  C   GLU A1104     -35.204  21.370 -16.650  1.00  0.00           C
ATOM   1260  O   GLU A1104     -34.793  20.474 -15.913  1.00  0.00           O
ATOM   1261  N   GLU A1104     -35.906  19.827 -18.291  1.00  0.00           N
ATOM   1262  CA  GLU A1104     -36.255  21.081 -17.683  1.00  0.00           C
ATOM   1263  CB  GLU A1104     -37.660  21.012 -17.081  1.00  0.00           C
ATOM   1264  N   SER A1105     -34.726  22.633 -16.578  1.00  0.00           N
ATOM   1265  C   SER A1105     -33.729  24.443 -15.364  1.00  0.00           C
ATOM   1266  O   SER A1105     -34.065  25.230 -16.248  1.00  0.00           O
ATOM   1267  CA  SER A1105     -33.691  22.966 -15.634  1.00  0.00           C
ATOM   1268  CB  SER A1105     -32.322  22.537 -16.166  1.00  0.00           C
ATOM   1269  OG  SER A1105     -31.293  22.865 -15.249  1.00  0.00           O
ATOM   1270  N   ASP A1106     -33.385  24.860 -14.120  1.00  0.00           N
ATOM   1271  CA  ASP A1106     -33.373  26.267 -13.816  1.00  0.00           C
ATOM   1272  CB  ASP A1106     -34.801  26.811 -13.741  1.00  0.00           C
ATOM   1273  CG  ASP A1106     -34.853  28.324 -13.830  1.00  0.00           C
ATOM   1274  OD1 ASP A1106     -33.779  28.950 -13.947  1.00  0.00           O
ATOM   1275  OD2 ASP A1106     -35.969  28.883 -13.784  1.00  0.00           O
ATOM   1276  C   ASP A1106     -32.649  26.529 -12.526  1.00  0.00           C
ATOM   1277  O   ASP A1106     -32.600  25.676 -11.640  1.00  0.00           O
ATOM   1278  CA  MET A1107     -31.369  28.145 -11.210  1.00  0.00           C
ATOM   1279  CB  MET A1107     -29.891  27.751 -11.252  1.00  0.00           C
ATOM   1280  CG  MET A1107     -29.113  28.123 -10.001  1.00  0.00           C
ATOM   1281  SD  MET A1107     -27.386  27.614 -10.078  1.00  0.00           S
ATOM   1282  CE  MET A1107     -26.735  28.798 -11.253  1.00  0.00           C
ATOM   1283  C   MET A1107     -31.539  29.628 -11.061  1.00  0.00           C
ATOM   1284  O   MET A1107     -31.252  30.397 -11.978  1.00  0.00           O
ATOM   1285  N   MET A1107     -32.035  27.731 -12.414  1.00  0.00           N
ATOM   1286  N   ASN A1108     -32.025  30.062  -9.881  1.00  0.00           N
ATOM   1287  CA  ASN A1108     -32.172  31.456  -9.570  1.00  0.00           C
ATOM   1288  CB  ASN A1108     -33.557  31.730  -8.980  1.00  0.00           C
ATOM   1289  CG  ASN A1108     -33.791  33.202  -8.703  1.00  0.00           C
ATOM   1290  OD1 ASN A1108     -32.878  34.019  -8.823  1.00  0.00           O
ATOM   1291  ND2 ASN A1108     -35.019  33.545  -8.332  1.00  0.00           N
ATOM   1292  C   ASN A1108     -31.041  31.757  -8.637  1.00  0.00           C
ATOM   1293  O   ASN A1108     -31.077  31.384  -7.466  1.00  0.00           O
ATOM   1294  CE3 TRP A1109     -27.218  36.316  -8.227  1.00  0.00           C
ATOM   1295  CZ2 TRP A1109     -28.025  38.107 -10.260  1.00  0.00           C
ATOM   1296  CZ3 TRP A1109     -27.130  37.685  -8.063  1.00  0.00           C
ATOM   1297  CH2 TRP A1109     -27.531  38.567  -9.072  1.00  0.00           C
ATOM   1298  C   TRP A1109     -29.110  33.783  -7.318  1.00  0.00           C
ATOM   1299  O   TRP A1109     -28.438  33.815  -6.287  1.00  0.00           O
ATOM   1300  CB  TRP A1109     -27.682  33.203  -9.243  1.00  0.00           C
ATOM   1301  CG  TRP A1109     -27.951  34.498  -9.945  1.00  0.00           C
ATOM   1302  CD2 TRP A1109     -27.720  35.817  -9.432  1.00  0.00           C
ATOM   1303  CD1 TRP A1109     -28.464  34.660 -11.200  1.00  0.00           C
ATOM   1304  NE1 TRP A1109     -28.567  35.996 -11.501  1.00  0.00           N
ATOM   1305  N   TRP A1109     -29.991  32.426  -9.147  1.00  0.00           N
ATOM   1306  CE2 TRP A1109     -28.116  36.726 -10.430  1.00  0.00           C
ATOM   1307  CA  TRP A1109     -28.836  32.738  -8.352  1.00  0.00           C
ATOM   1308  C   GLY A1114     -33.457  24.596  -8.357  1.00  0.00           C
ATOM   1309  N   GLY A1114     -33.121  26.473  -6.874  1.00  0.00           N
ATOM   1310  CA  GLY A1114     -33.524  26.090  -8.203  1.00  0.00           C
ATOM   1311  O   GLY A1114     -33.092  23.871  -7.431  1.00  0.00           O
ATOM   1312  OE1 GLN A1115     -35.727  20.193  -7.893  1.00  0.00           O
ATOM   1313  N   GLN A1115     -33.841  24.103  -9.558  1.00  0.00           N
ATOM   1314  CA  GLN A1115     -33.807  22.696  -9.859  1.00  0.00           C
ATOM   1315  CB  GLN A1115     -35.220  22.169 -10.116  1.00  0.00           C
ATOM   1316  CG  GLN A1115     -36.159  22.306  -8.929  1.00  0.00           C
ATOM   1317  CD  GLN A1115     -35.763  21.417  -7.767  1.00  0.00           C
ATOM   1318  NE2 GLN A1115     -35.463  22.032  -6.628  1.00  0.00           N
ATOM   1319  C   GLN A1115     -32.910  22.515 -11.052  1.00  0.00           C
ATOM   1320  O   GLN A1115     -33.367  22.167 -12.140  1.00  0.00           O
ATOM   1321  CA  PRO A1116     -30.658  22.661 -11.925  1.00  0.00           C
ATOM   1322  CD  PRO A1116     -31.073  23.228  -9.592  1.00  0.00           C
ATOM   1323  CB  PRO A1116     -29.383  23.217 -11.287  1.00  0.00           C
ATOM   1324  CG  PRO A1116     -29.598  23.054  -9.820  1.00  0.00           C
ATOM   1325  C   PRO A1116     -30.391  21.280 -12.453  1.00  0.00           C
ATOM   1326  O   PRO A1116     -30.035  21.172 -13.627  1.00  0.00           O
ATOM   1327  N   PRO A1116     -31.640  22.752 -10.877  1.00  0.00           N
ATOM   1328  N   PHE A1117     -30.550  20.215 -11.634  1.00  0.00           N
ATOM   1329  CA  PHE A1117     -30.054  18.936 -12.077  1.00  0.00           C
ATOM   1330  CB  PHE A1117     -29.029  18.385 -11.083  1.00  0.00           C
ATOM   1331  CG  PHE A1117     -27.783  19.216 -10.975  1.00  0.00           C
ATOM   1332  CD1 PHE A1117     -27.543  19.986  -9.850  1.00  0.00           C
ATOM   1333  CD2 PHE A1117     -26.851  19.229 -11.997  1.00  0.00           C
ATOM   1334  CE1 PHE A1117     -26.396  20.751  -9.750  1.00  0.00           C
ATOM   1335  CE2 PHE A1117     -25.704  19.993 -11.897  1.00  0.00           C
ATOM   1336  CZ  PHE A1117     -25.474  20.752 -10.780  1.00  0.00           C
ATOM   1337  C   PHE A1117     -31.158  17.935 -12.266  1.00  0.00           C
ATOM   1338  O   PHE A1117     -32.096  17.859 -11.474  1.00  0.00           O
ATOM   1339  N   GLU A1118     -31.073  17.163 -13.376  1.00  0.00           N
ATOM   1340  CA  GLU A1118     -32.011  16.126 -13.718  1.00  0.00           C
ATOM   1341  CB  GLU A1118     -31.873  15.744 -15.193  1.00  0.00           C
ATOM   1342  CG  GLU A1118     -32.866  14.691 -15.657  1.00  0.00           C
ATOM   1343  CD  GLU A1118     -34.302  15.175 -15.592  1.00  0.00           C
ATOM   1344  OE1 GLU A1118     -34.513  16.406 -15.558  1.00  0.00           O
ATOM   1345  OE2 GLU A1118     -35.215  14.324 -15.577  1.00  0.00           O
ATOM   1346  C   GLU A1118     -31.827  14.906 -12.856  1.00  0.00           C
ATOM   1347  O   GLU A1118     -32.806  14.283 -12.447  1.00  0.00           O
ATOM   1348  N   TYR A1119     -30.563  14.496 -12.602  1.00  0.00           N
ATOM   1349  CA  TYR A1119     -30.307  13.341 -11.777  1.00  0.00           C
ATOM   1350  CB  TYR A1119     -30.469  12.055 -12.590  1.00  0.00           C
ATOM   1351  CG  TYR A1119     -29.492  11.929 -13.737  1.00  0.00           C
ATOM   1352  CD1 TYR A1119     -28.292  11.248 -13.577  1.00  0.00           C
ATOM   1353  CD2 TYR A1119     -29.773  12.491 -14.976  1.00  0.00           C
ATOM   1354  CE1 TYR A1119     -27.393  11.127 -14.620  1.00  0.00           C
ATOM   1355  CE2 TYR A1119     -28.886  12.380 -16.030  1.00  0.00           C
ATOM   1356  CZ  TYR A1119     -27.688  11.691 -15.842  1.00  0.00           C
ATOM   1357  C   TYR A1119     -28.926  13.434 -11.192  1.00  0.00           C
ATOM   1358  O   TYR A1119     -28.165  14.343 -11.520  1.00  0.00           O
ATOM   1359  OH  TYR A1119     -26.795  11.572 -16.882  1.00  0.00           O
ATOM   1360  N   PHE A1120     -28.575  12.492 -10.284  1.00  0.00           N
ATOM   1361  CA  PHE A1120     -27.292  12.534  -9.631  1.00  0.00           C
ATOM   1362  CB  PHE A1120     -27.450  12.938  -8.164  1.00  0.00           C
ATOM   1363  CG  PHE A1120     -28.028  14.311  -7.973  1.00  0.00           C
ATOM   1364  CD1 PHE A1120     -29.399  14.502  -7.933  1.00  0.00           C
ATOM   1365  CD2 PHE A1120     -27.202  15.412  -7.832  1.00  0.00           C
ATOM   1366  CE1 PHE A1120     -29.930  15.766  -7.757  1.00  0.00           C
ATOM   1367  CE2 PHE A1120     -27.734  16.676  -7.656  1.00  0.00           C
ATOM   1368  CZ  PHE A1120     -29.092  16.855  -7.618  1.00  0.00           C
ATOM   1369  C   PHE A1120     -26.629  11.186  -9.754  1.00  0.00           C
ATOM   1370  O   PHE A1120     -27.255  10.149  -9.534  1.00  0.00           O
ATOM   1371  N   VAL A1121     -25.327  11.169 -10.117  1.00  0.00           N
ATOM   1372  CA  VAL A1121     -24.582   9.938 -10.165  1.00  0.00           C
ATOM   1373  CB  VAL A1121     -23.526   9.961 -11.285  1.00  0.00           C
ATOM   1374  CG1 VAL A1121     -22.699   8.684 -11.264  1.00  0.00           C
ATOM   1375  CG2 VAL A1121     -24.191  10.146 -12.641  1.00  0.00           C
ATOM   1376  C   VAL A1121     -23.972   9.766  -8.806  1.00  0.00           C
ATOM   1377  O   VAL A1121     -23.409  10.712  -8.257  1.00  0.00           O
TER    1378      VAL A1121
ATOM   1379  N   GLN A1161     -15.361   4.233 -18.607  1.00  0.00           N
ATOM   1380  CA  GLN A1161     -15.392   5.664 -18.380  1.00  0.00           C
ATOM   1381  CB  GLN A1161     -16.782   6.225 -18.686  1.00  0.00           C
ATOM   1382  CG  GLN A1161     -17.150   6.204 -20.161  1.00  0.00           C
ATOM   1383  CD  GLN A1161     -16.540   7.359 -20.930  1.00  0.00           C
ATOM   1384  OE1 GLN A1161     -15.490   7.215 -21.557  1.00  0.00           O
ATOM   1385  NE2 GLN A1161     -17.197   8.512 -20.883  1.00  0.00           N
ATOM   1386  C   GLN A1161     -14.989   5.909 -16.949  1.00  0.00           C
ATOM   1387  O   GLN A1161     -14.348   6.915 -16.649  1.00  0.00           O
ATOM   1388  N   ALA A1165     -11.775   8.140 -15.959  1.00  0.00           N
ATOM   1389  C   ALA A1165     -11.150   9.261 -13.938  1.00  0.00           C
ATOM   1390  CA  ALA A1165     -11.965   9.339 -15.192  1.00  0.00           C
ATOM   1391  CB  ALA A1165     -13.439   9.537 -14.874  1.00  0.00           C
ATOM   1392  O   ALA A1165     -10.529  10.240 -13.530  1.00  0.00           O
ATOM   1393  CA  GLN A1168      -7.321  11.252 -14.849  1.00  0.00           C
ATOM   1394  CB  GLN A1168      -8.390  11.709 -15.844  1.00  0.00           C
ATOM   1395  CG  GLN A1168      -8.272  11.071 -17.218  1.00  0.00           C
ATOM   1396  CD  GLN A1168      -9.393  11.486 -18.151  1.00  0.00           C
ATOM   1397  OE1 GLN A1168     -10.484  11.843 -17.706  1.00  0.00           O
ATOM   1398  C   GLN A1168      -7.343  12.084 -13.600  1.00  0.00           C
ATOM   1399  O   GLN A1168      -6.537  13.001 -13.442  1.00  0.00           O
ATOM   1400  NE2 GLN A1168      -9.126  11.439 -19.451  1.00  0.00           N
ATOM   1401  N   GLN A1168      -7.525   9.879 -14.488  1.00  0.00           N
ATOM   1402  CD2 LEU A1172      -8.063  17.600 -11.148  1.00  0.00           C
ATOM   1403  C   LEU A1172      -4.202  15.902  -9.843  1.00  0.00           C
ATOM   1404  CD1 LEU A1172      -5.841  18.462 -11.895  1.00  0.00           C
ATOM   1405  N   LEU A1172      -4.404  14.308 -11.605  1.00  0.00           N
ATOM   1406  CA  LEU A1172      -4.652  15.678 -11.249  1.00  0.00           C
ATOM   1407  CB  LEU A1172      -6.135  16.015 -11.417  1.00  0.00           C
ATOM   1408  CG  LEU A1172      -6.555  17.434 -11.030  1.00  0.00           C
ATOM   1409  O   LEU A1172      -3.579  16.917  -9.527  1.00  0.00           O
ATOM   1410  N   THR A1219     -34.886   9.492 -17.699  1.00  0.00           N
ATOM   1411  CA  THR A1219     -33.743   9.381 -18.581  1.00  0.00           C
ATOM   1412  CB  THR A1219     -32.437   9.179 -17.790  1.00  0.00           C
ATOM   1413  OG1 THR A1219     -32.483   7.926 -17.097  1.00  0.00           O
ATOM   1414  CG2 THR A1219     -32.255  10.293 -16.770  1.00  0.00           C
ATOM   1415  C   THR A1219     -33.895   8.251 -19.565  1.00  0.00           C
ATOM   1416  O   THR A1219     -34.804   7.430 -19.466  1.00  0.00           O
TER    1417      THR A1219
ATOM   1418  N   LYS A1224     -27.615   6.423 -16.552  1.00  0.00           N
ATOM   1419  CA  LYS A1224     -27.134   7.665 -16.027  1.00  0.00           C
ATOM   1420  CB  LYS A1224     -26.935   7.566 -14.513  1.00  0.00           C
ATOM   1421  CG  LYS A1224     -28.219   7.341 -13.732  1.00  0.00           C
ATOM   1422  CD  LYS A1224     -27.956   7.308 -12.235  1.00  0.00           C
ATOM   1423  CE  LYS A1224     -29.232   7.035 -11.456  1.00  0.00           C
ATOM   1424  NZ  LYS A1224     -28.987   6.981  -9.989  1.00  0.00           N
ATOM   1425  C   LYS A1224     -25.865   7.991 -16.736  1.00  0.00           C
ATOM   1426  O   LYS A1224     -24.965   7.159 -16.854  1.00  0.00           O
ATOM   1427  CA  GLY A1225     -24.603   9.630 -17.951  1.00  0.00           C
ATOM   1428  C   GLY A1225     -23.509   9.902 -16.973  1.00  0.00           C
ATOM   1429  O   GLY A1225     -23.490  10.936 -16.302  1.00  0.00           O
ATOM   1430  N   GLY A1225     -25.786   9.225 -17.265  1.00  0.00           N
ATOM   1431  N   LEU A1226     -22.557   8.956 -16.887  1.00  0.00           N
ATOM   1432  CA  LEU A1226     -21.344   9.160 -16.159  1.00  0.00           C
ATOM   1433  CB  LEU A1226     -20.907   7.865 -15.472  1.00  0.00           C
ATOM   1434  CG  LEU A1226     -21.124   6.572 -16.261  1.00  0.00           C
ATOM   1435  CD1 LEU A1226     -20.306   5.436 -15.667  1.00  0.00           C
ATOM   1436  CD2 LEU A1226     -22.599   6.202 -16.291  1.00  0.00           C
ATOM   1437  C   LEU A1226     -20.400   9.649 -17.217  1.00  0.00           C
ATOM   1438  O   LEU A1226     -20.788   9.815 -18.372  1.00  0.00           O
ATOM   1439  N   GLY A1227     -19.120   9.853 -16.864  1.00  0.00           N
ATOM   1440  CA  GLY A1227     -18.160  10.365 -17.800  1.00  0.00           C
ATOM   1441  C   GLY A1227     -17.324  11.355 -17.059  1.00  0.00           C
ATOM   1442  O   GLY A1227     -16.104  11.229 -17.037  1.00  0.00           O
ATOM   1443  O   GLU A1228     -16.155  13.286 -13.520  1.00  0.00           O
ATOM   1444  N   GLU A1228     -17.944  12.384 -16.461  1.00  0.00           N
ATOM   1445  CA  GLU A1228     -17.244  13.338 -15.643  1.00  0.00           C
ATOM   1446  CB  GLU A1228     -17.978  14.681 -15.639  1.00  0.00           C
ATOM   1447  CG  GLU A1228     -17.883  15.444 -16.949  1.00  0.00           C
ATOM   1448  CD  GLU A1228     -18.368  16.875 -16.827  1.00  0.00           C
ATOM   1449  OE1 GLU A1228     -19.468  17.084 -16.273  1.00  0.00           O
ATOM   1450  OE2 GLU A1228     -17.648  17.788 -17.284  1.00  0.00           O
ATOM   1451  C   GLU A1228     -17.070  12.853 -14.219  1.00  0.00           C
ATOM   1452  N   SER A1229     -17.954  11.940 -13.757  1.00  0.00           N
ATOM   1453  CA  SER A1229     -18.127  11.535 -12.374  1.00  0.00           C
ATOM   1454  CB  SER A1229     -19.185  10.435 -12.266  1.00  0.00           C
ATOM   1455  OG  SER A1229     -20.466  10.921 -12.627  1.00  0.00           O
ATOM   1456  C   SER A1229     -16.871  11.046 -11.700  1.00  0.00           C
ATOM   1457  O   SER A1229     -16.500  11.545 -10.639  1.00  0.00           O
ATOM   1458  N   GLY A1230     -16.170  10.085 -12.320  1.00  0.00           N
ATOM   1459  CA  GLY A1230     -15.051   9.354 -11.770  1.00  0.00           C
ATOM   1460  C   GLY A1230     -13.853  10.213 -11.448  1.00  0.00           C
ATOM   1461  O   GLY A1230     -12.962   9.760 -10.732  1.00  0.00           O
ATOM   1462  CA  VAL A1231     -12.541  12.220 -11.839  1.00  0.00           C
ATOM   1463  O   VAL A1231     -11.159  12.332  -9.901  1.00  0.00           O
ATOM   1464  N   VAL A1231     -13.730  11.422 -12.029  1.00  0.00           N
ATOM   1465  CB  VAL A1231     -12.628  13.553 -12.605  1.00  0.00           C
ATOM   1466  CG1 VAL A1231     -11.472  14.464 -12.220  1.00  0.00           C
ATOM   1467  CG2 VAL A1231     -12.640  13.306 -14.105  1.00  0.00           C
ATOM   1468  C   VAL A1231     -12.281  12.496 -10.378  1.00  0.00           C
ATOM   1469  CE1 PHE A1232     -13.569  15.549  -4.520  1.00  0.00           C
ATOM   1470  N   PHE A1232     -13.318  12.884  -9.617  1.00  0.00           N
ATOM   1471  CA  PHE A1232     -13.209  13.245  -8.225  1.00  0.00           C
ATOM   1472  CB  PHE A1232     -14.555  13.743  -7.694  1.00  0.00           C
ATOM   1473  CG  PHE A1232     -14.514  14.185  -6.259  1.00  0.00           C
ATOM   1474  CD1 PHE A1232     -13.606  15.142  -5.840  1.00  0.00           C
ATOM   1475  CD2 PHE A1232     -15.382  13.643  -5.328  1.00  0.00           C
ATOM   1476  CE2 PHE A1232     -15.344  14.050  -4.007  1.00  0.00           C
ATOM   1477  CZ  PHE A1232     -14.443  14.998  -3.602  1.00  0.00           C
ATOM   1478  C   PHE A1232     -12.725  12.081  -7.400  1.00  0.00           C
ATOM   1479  O   PHE A1232     -12.029  12.268  -6.403  1.00  0.00           O
TER    1480      PHE A1232
HETATM 1481  S2' MTE A1299     -18.394  16.008 -21.009  1.00  0.00           S
HETATM 1482  N1  MTE A1299     -13.861   9.832 -22.859  1.00  0.00           N
HETATM 1483  C2  MTE A1299     -12.949   9.844 -23.861  1.00  0.00           C
HETATM 1484  N2  MTE A1299     -12.414   8.655 -24.226  1.00  0.00           N
HETATM 1485  N3  MTE A1299     -12.578  10.989 -24.500  1.00  0.00           N
HETATM 1486  C4  MTE A1299     -13.089  12.199 -24.176  1.00  0.00           C
HETATM 1487  O4  MTE A1299     -12.735  13.246 -24.763  1.00  0.00           O
HETATM 1488  C9  MTE A1299     -14.101  12.263 -23.096  1.00  0.00           C
HETATM 1489  C10 MTE A1299     -14.441  10.977 -22.436  1.00  0.00           C
HETATM 1490  C1' MTE A1299     -16.154  14.618 -21.108  1.00  0.00           C
HETATM 1491  S1' MTE A1299     -15.312  15.974 -20.570  1.00  0.00           S
HETATM 1492  C2' MTE A1299     -17.485  14.597 -21.276  1.00  0.00           C
HETATM 1493  C3' MTE A1299     -18.208  13.326 -21.668  1.00  0.00           C
HETATM 1494  O3' MTE A1299     -17.309  12.272 -22.054  1.00  0.00           O
HETATM 1495  C4' MTE A1299     -19.199  13.638 -22.797  1.00  0.00           C
HETATM 1496  P   MTE A1299     -21.032  11.696 -22.721  1.00  0.00           P
HETATM 1497  O1P MTE A1299     -21.597  10.836 -23.832  1.00  0.00           O
HETATM 1498  O2P MTE A1299     -21.961  12.810 -22.309  1.00  0.00           O
HETATM 1499  O3P MTE A1299     -20.441  10.895 -21.582  1.00  0.00           O
HETATM 1500  C6  MTE A1299     -15.323  13.397 -21.343  1.00  0.00           C
HETATM 1501  N5  MTE A1299     -14.648  13.411 -22.637  1.00  0.00           N
HETATM 1502  C7  MTE A1299     -16.179  12.148 -21.177  1.00  0.00           C
HETATM 1503  N8  MTE A1299     -15.383  10.966 -21.467  1.00  0.00           N
HETATM 1504  O4' MTE A1299     -19.761  12.454 -23.373  1.00  0.00           O
HETATM 1505 MO   MOS A1301     -16.827  18.090 -20.872  1.00  0.00          Mo
HETATM 1506  O2  MOS A1301     -16.297  18.784 -22.318  1.00  0.00           O
HETATM 1507  S   MOS A1301     -15.817  19.341 -19.267  1.00  0.00           S
CONECT    1    4    7
CONECT    2    3    7
CONECT    3    2   11
CONECT    4    1
CONECT    5    6    7    8
CONECT    6    5    9   11
CONECT    7    1    2    5
CONECT    8    5   10
CONECT    9    6   12
CONECT   10    8   12
CONECT   11    3    6
CONECT   12    9   10
CONECT  103  104  101
CONECT  104  103  112  105
CONECT  105  104  106
CONECT  106  105  107  108
CONECT  107  106  109
CONECT  108  106  110
CONECT  109  107  111
CONECT  110  108  111
CONECT  111  109  110
CONECT  112  104  113
CONECT  113  112
CONECT  163  164  161
CONECT  164  163  165  169
CONECT  165  164  166
CONECT  166  165  168  167
CONECT  167  166
CONECT  168  166
CONECT  169  170  164
CONECT  170  169
CONECT  224  235  226
CONECT  225  235  227
CONECT  226  224  231
CONECT  227  225  231
CONECT  228  231
CONECT  229  233  230
CONECT  230  229
CONECT  231  226  227  228
CONECT  232  233  222
CONECT  233  229  232  234
CONECT  234  233  235
CONECT  235  224  225  234
CONECT  348  349  346
CONECT  349  348  350  353
CONECT  350  349  351  352
CONECT  351  350
CONECT  352  350
CONECT  353  349  354
CONECT  354  353
CONECT  465  469
CONECT  466  467  464
CONECT  467  469  466  468
CONECT  468  467
CONECT  469  467  465
CONECT  521  526  529
CONECT  522  524  532
CONECT  523  524  515
CONECT  524  523  525  522
CONECT  525  524  526
CONECT  526  525  527  521
CONECT  527  526  528
CONECT  528  527  530
CONECT  529  521  530
CONECT  530  529  531  528
CONECT  531  530
CONECT  532  522
CONECT  700  701  697
CONECT  701  700  702  706
CONECT  702  701  703
CONECT  703  702  704
CONECT  704  703  705
CONECT  705  704
CONECT  706  701  707
CONECT  707  706
CONECT  747  748  745
CONECT  748  747  749  756
CONECT  749  748  750
CONECT  750  749  751
CONECT  751  750  752
CONECT  752  751  753
CONECT  753  752  754  755
CONECT  754  753
CONECT  755  753
CONECT  756  748  757
CONECT  757  756
CONECT  872  876
CONECT  873  874  870
CONECT  874  873  875  876
CONECT  875  874
CONECT  876  874  872
CONECT 1003 1004 1001
CONECT 1004 1005 1003 1006
CONECT 1005 1004
CONECT 1006 1004 1007
CONECT 1007 1006
CONECT 1055 1062 1056 1061
CONECT 1056 1055 1057
CONECT 1057 1056 1058
CONECT 1058 1057 1059 1060
CONECT 1059 1058
CONECT 1060 1058
CONECT 1061 1055 1063
CONECT 1062 1055 1053
CONECT 1063 1061
CONECT 1197 1198 1195
CONECT 1198 1197 1199 1203
CONECT 1199 1198 1200
CONECT 1200 1199 1202 1201
CONECT 1201 1200
CONECT 1202 1200
CONECT 1203 1198 1204
CONECT 1204 1203
CONECT 1294 1302 1296
CONECT 1295 1306 1297
CONECT 1296 1294 1297
CONECT 1297 1295 1296
CONECT 1298 1299 1307
CONECT 1299 1298
CONECT 1300 1307 1301
CONECT 1301 1300 1302 1303
CONECT 1302 1294 1301 1306
CONECT 1303 1301 1304
CONECT 1304 1303 1306
CONECT 1305 1307 1292
CONECT 1306 1302 1304 1295
CONECT 1307 1305 1298 1300
CONECT 1371 1372 1369
CONECT 1372 1371 1373 1376
CONECT 1373 1374 1375 1372
CONECT 1374 1373
CONECT 1375 1373
CONECT 1376 1377 1372
CONECT 1377 1376
CONECT 1469 1474 1477
CONECT 1470 1471 1468
CONECT 1471 1470 1478 1472
CONECT 1472 1471 1473
CONECT 1473 1472 1474 1475
CONECT 1474 1473 1469
CONECT 1475 1473 1476
CONECT 1476 1475 1477
CONECT 1477 1469 1476
CONECT 1478 1471 1479
CONECT 1479 1478
CONECT 1481 1492
CONECT 1482 1483 1489
CONECT 1483 1482 1484 1485
CONECT 1484 1483
CONECT 1485 1483 1486
CONECT 1486 1485 1487 1488
CONECT 1487 1486
CONECT 1488 1489 1501 1486
CONECT 1489 1503 1488 1482
CONECT 1490 1500 1491 1492
CONECT 1491 1490
CONECT 1492 1490 1493 1481
CONECT 1493 1492 1494 1495
CONECT 1494 1493 1502
CONECT 1495 1493 1504
CONECT 1496 1497 1498 1499 1504
CONECT 1497 1496
CONECT 1498 1496
CONECT 1499 1496
CONECT 1500 1490 1501 1502
CONECT 1501 1488 1500
CONECT 1502 1503 1494 1500
CONECT 1503 1502 1489
CONECT 1504 1495 1496
CONECT 1505 1506 1507
CONECT 1506 1505
CONECT 1507 1505
END
